# Supplementary material for: The Tumor Microenvironment Mediates the HIF-1α/PD-L1 Pathway to Promote Immune Escape in Colorectal Cancer
Source: Int J Mol Sci. 2024 Mar 27;25(7):3735. doi: 10.3390/ijms25073735 (PMC11011450; doi:10.3390/ijms25073735)
Supplement: Supplementary file 1 [file ijms-25-03735-s001.zip › Supplemental Table S1.xlsx]

## Sheet: HIF-1a
The HIF-1α expression levels of tumor samples and normal samples in CRC cohorts from the TCGA and GTEx databases
sample_id	gene	status	expr
TCGA-AA-3525-11	HIF1A	Normal	5.25358
TCGA-A6-2671-11	HIF1A	Normal	4.69706
TCGA-A6-5659-11	HIF1A	Normal	5.46237
TCGA-A6-2675-11	HIF1A	Normal	5.12889
TCGA-AA-3697-11	HIF1A	Normal	5.98326
TCGA-AZ-6605-11	HIF1A	Normal	4.8349
TCGA-AA-3489-11	HIF1A	Normal	5.0849
TCGA-AZ-6599-11	HIF1A	Normal	5.80246
TCGA-A6-2682-11	HIF1A	Normal	5.25816
TCGA-AA-3655-11	HIF1A	Normal	4.68927
TCGA-AA-3713-11	HIF1A	Normal	4.85952
TCGA-AZ-6601-11	HIF1A	Normal	5.12598
TCGA-AA-3522-11	HIF1A	Normal	5.07937
TCGA-AA-3712-11	HIF1A	Normal	5.34373
TCGA-AA-3511-11	HIF1A	Normal	5.44859
TCGA-AZ-6600-11	HIF1A	Normal	5.52133
TCGA-AA-3517-11	HIF1A	Normal	4.95697
TCGA-F4-6704-11	HIF1A	Normal	5.94627
TCGA-A6-5662-11	HIF1A	Normal	5.10354
TCGA-AA-3663-11	HIF1A	Normal	4.84803
TCGA-AA-3527-11	HIF1A	Normal	5.25592
TCGA-AA-3520-11	HIF1A	Normal	4.99821
TCGA-A6-5665-11	HIF1A	Normal	4.90734
TCGA-AA-3496-11	HIF1A	Normal	5.11228
TCGA-A6-2686-11	HIF1A	Normal	4.91508
TCGA-AA-3514-11	HIF1A	Normal	5.31214
TCGA-AA-3518-11	HIF1A	Normal	4.73554
TCGA-AA-3662-11	HIF1A	Normal	5.07297
TCGA-AA-3534-11	HIF1A	Normal	5.1387
TCGA-AZ-6598-11	HIF1A	Normal	4.99095
TCGA-AZ-6603-11	HIF1A	Normal	5.71804
TCGA-A6-2684-11	HIF1A	Normal	4.59395
TCGA-AA-3531-11	HIF1A	Normal	4.82786
TCGA-AA-3516-11	HIF1A	Normal	4.22501
TCGA-A6-2679-11	HIF1A	Normal	5.30814
TCGA-A6-2680-11	HIF1A	Normal	4.58254
TCGA-A6-2683-11	HIF1A	Normal	5.02593
TCGA-AA-3660-11	HIF1A	Normal	4.53485
TCGA-A6-2685-11	HIF1A	Normal	5.25962
TCGA-A6-2678-11	HIF1A	Normal	5.2566
TCGA-A6-5667-11	HIF1A	Normal	4.98959
GTEX-12WSL-1826-SM-5LZW9	HIF1A	Normal	5.26342
GTEX-ZP4G-1526-SM-57WE5	HIF1A	Normal	4.43158
GTEX-11ZTS-1526-SM-5N9G7	HIF1A	Normal	4.31689
GTEX-13O21-2426-SM-5MR4A	HIF1A	Normal	4.58733
GTEX-11P82-1026-SM-5BC5J	HIF1A	Normal	4.5607
GTEX-XAJ8-0726-SM-47JY5	HIF1A	Normal	5.46627
GTEX-QLQ7-1126-SM-4R1KN	HIF1A	Normal	5.33418
GTEX-R55G-1226-SM-48FDC	HIF1A	Normal	4.95184
GTEX-ZVT4-2626-SM-5N9GJ	HIF1A	Normal	4.67188
GTEX-ZG7Y-1826-SM-4WWD3	HIF1A	Normal	4.31328
GTEX-117YW-1826-SM-5PNY5	HIF1A	Normal	6.38683
GTEX-R55D-1826-SM-48FEF	HIF1A	Normal	4.98097
GTEX-XMK1-1726-SM-4B64Z	HIF1A	Normal	5.37749
GTEX-11I78-1326-SM-5PNY9	HIF1A	Normal	5.96899
GTEX-145LS-2726-SM-5Q5D8	HIF1A	Normal	4.97042
GTEX-OHPM-1426-SM-3TW8Y	HIF1A	Normal	4.39365
GTEX-11ZU8-1126-SM-5EQ5K	HIF1A	Normal	5.10354
GTEX-11ZVC-2126-SM-5EGJ1	HIF1A	Normal	4.67409
GTEX-13CF3-1426-SM-5K7YY	HIF1A	Normal	5.94951
GTEX-111YS-1826-SM-5GIEP	HIF1A	Normal	4.55151
GTEX-ZTTD-2626-SM-57WEX	HIF1A	Normal	4.95048
GTEX-13S86-1626-SM-5Q5C5	HIF1A	Normal	4.8826
GTEX-11ZTT-1626-SM-5EQKR	HIF1A	Normal	4.78081
GTEX-XQ8I-2126-SM-4BOOM	HIF1A	Normal	4.4436
GTEX-W5WG-2426-SM-4LMI6	HIF1A	Normal	4.51725
GTEX-13U4I-2626-SM-5SI9C	HIF1A	Normal	4.21261
GTEX-WFG7-1526-SM-4LVMG	HIF1A	Normal	5.43129
GTEX-ZVZQ-2626-SM-59HLB	HIF1A	Normal	3.278
GTEX-12BJ1-2026-SM-5FQUH	HIF1A	Normal	4.8684
GTEX-Y114-1626-SM-4TT7I	HIF1A	Normal	5.51634
GTEX-X4EO-2726-SM-4E3HS	HIF1A	Normal	4.54098
GTEX-QV31-0826-SM-4R1KR	HIF1A	Normal	5.53013
GTEX-11ILO-2026-SM-5N9CQ	HIF1A	Normal	5.24336
GTEX-1128S-1626-SM-5H12O	HIF1A	Normal	5.33632
GTEX-ZYVF-2826-SM-5GIDK	HIF1A	Normal	5.66558
GTEX-ZTSS-1126-SM-5985O	HIF1A	Normal	4.81812
GTEX-YEC3-2426-SM-5IFJR	HIF1A	Normal	4.26451
GTEX-SUCS-1026-SM-5CHTC	HIF1A	Normal	0
GTEX-PLZ5-1126-SM-3P613	HIF1A	Normal	4.66391
GTEX-Y3I4-1126-SM-4TT7Y	HIF1A	Normal	4.70985
GTEX-ZAJG-2626-SM-5S2NU	HIF1A	Normal	4.70206
GTEX-1211K-1726-SM-5FQUJ	HIF1A	Normal	4.20788
GTEX-WQUQ-2626-SM-4MVNP	HIF1A	Normal	4.43359
GTEX-Y5LM-1526-SM-4VDTA	HIF1A	Normal	4.86049
GTEX-147JS-2626-SM-5S2UX	HIF1A	Normal	4.32696
GTEX-147JS-2526-SM-5S2Q8	HIF1A	Normal	4.90541
GTEX-ZDTS-2726-SM-5L3E2	HIF1A	Normal	4.81764
GTEX-11I78-1226-SM-5A5K6	HIF1A	Normal	4.7996
GTEX-Q734-1126-SM-48TZY	HIF1A	Normal	4.51792
GTEX-13OVJ-1826-SM-5KM2D	HIF1A	Normal	5.26303
GTEX-13113-1426-SM-5EGHU	HIF1A	Normal	4.80732
GTEX-11EQ8-2626-SM-5N9BO	HIF1A	Normal	4.99453
GTEX-13PL7-2526-SM-5IFGR	HIF1A	Normal	4.60287
GTEX-11P7K-1526-SM-5EGI7	HIF1A	Normal	5.00364
GTEX-11EI6-2626-SM-5PNVT	HIF1A	Normal	4.51792
GTEX-X15G-1326-SM-4PQZJ	HIF1A	Normal	4.89575
GTEX-XGQ4-1226-SM-4AT67	HIF1A	Normal	4.46661
GTEX-117XS-2226-SM-5GIE1	HIF1A	Normal	4.55026
GTEX-13CF2-1826-SM-5N9GK	HIF1A	Normal	3.67693
GTEX-Y3I4-1426-SM-4TT9C	HIF1A	Normal	4.41547
GTEX-YJ8A-1726-SM-5P9IQ	HIF1A	Normal	5.84499
GTEX-11NSD-1626-SM-5986U	HIF1A	Normal	4.60699
GTEX-ZTSS-1226-SM-51MSZ	HIF1A	Normal	5.4185
GTEX-Q2AH-1226-SM-48TZL	HIF1A	Normal	5.0687
GTEX-WY7C-1926-SM-4ONCI	HIF1A	Normal	4.97681
GTEX-1122O-1526-SM-5N9CL	HIF1A	Normal	4.82728
GTEX-133LE-1526-SM-5IFEN	HIF1A	Normal	5.28056
GTEX-O5YW-1426-SM-3MJHF	HIF1A	Normal	4.95377
GTEX-Y3IK-1826-SM-4WWDS	HIF1A	Normal	4.34692
GTEX-Y114-1526-SM-4TT79	HIF1A	Normal	4.89285
GTEX-ZVP2-1526-SM-5NQ82	HIF1A	Normal	5.18147
GTEX-12WSL-1626-SM-5GCMU	HIF1A	Normal	4.53734
GTEX-14C39-1626-SM-5S2P4	HIF1A	Normal	6.26664
GTEX-145MO-2626-SM-5QGPD	HIF1A	Normal	4.16431
GTEX-131XE-1026-SM-5EGKE	HIF1A	Normal	4.17309
GTEX-Y5V6-1626-SM-4VDT2	HIF1A	Normal	4.70985
GTEX-14E6E-1526-SM-5RQIG	HIF1A	Normal	4.15864
GTEX-1399S-1926-SM-5J2M5	HIF1A	Normal	4.50205
GTEX-W5WG-2026-SM-4LMIB	HIF1A	Normal	4.74469
GTEX-13G51-2126-SM-5IJD9	HIF1A	Normal	4.22501
GTEX-11TT1-0926-SM-5GU5M	HIF1A	Normal	6.80505
GTEX-WQUQ-2526-SM-4MVNO	HIF1A	Normal	4.30597
GTEX-QDVN-1326-SM-48TZ3	HIF1A	Normal	5.82652
GTEX-XBED-1526-SM-4AT5W	HIF1A	Normal	5.09509
GTEX-TKQ2-1326-SM-4DXT9	HIF1A	Normal	4.26527
GTEX-132NY-2726-SM-5PNY2	HIF1A	Normal	4.29353
GTEX-ZYFG-1926-SM-5GID5	HIF1A	Normal	4.5229
GTEX-13W3W-2226-SM-5LU4M	HIF1A	Normal	5.03873
GTEX-13W3W-2126-SM-5K7UX	HIF1A	Normal	5.21844
GTEX-145LT-0926-SM-5LU9C	HIF1A	Normal	5.15182
GTEX-T5JW-1126-SM-4DM5V	HIF1A	Normal	4.98737
GTEX-YEC3-2026-SM-5CVLQ	HIF1A	Normal	4.36595
GTEX-111YS-1626-SM-5GZZ9	HIF1A	Normal	4.5951
GTEX-145ME-1126-SM-5SIAT	HIF1A	Normal	4.69879
GTEX-11P82-1226-SM-5HL5P	HIF1A	Normal	7.98779
GTEX-ZY6K-1226-SM-5GZYL	HIF1A	Normal	5.005
GTEX-P4QT-1426-SM-3NMCX	HIF1A	Normal	4.4816
GTEX-13U4I-2426-SM-5LU34	HIF1A	Normal	3.851
GTEX-13OW8-2726-SM-5L3FZ	HIF1A	Normal	4.16431
GTEX-146FQ-1926-SM-5NQBY	HIF1A	Normal	4.73824
GTEX-13111-0726-SM-5DUVE	HIF1A	Normal	4.21564
GTEX-145MO-2426-SM-5NQ9W	HIF1A	Normal	3.92598
GTEX-WI4N-2226-SM-4OOS9	HIF1A	Normal	5.72815
GTEX-PWCY-1026-SM-48TD4	HIF1A	Normal	4.82371
GTEX-12BJ1-2126-SM-5BC5O	HIF1A	Normal	4.82323
GTEX-VJYA-2026-SM-4KL1K	HIF1A	Normal	4.48026
GTEX-YEC4-1926-SM-5IFHJ	HIF1A	Normal	4.45553
GTEX-13FHO-2726-SM-5K7VG	HIF1A	Normal	4.60229
GTEX-RM2N-0926-SM-48FD1	HIF1A	Normal	5.07209
GTEX-11TUW-2326-SM-5EQMO	HIF1A	Normal	5.02855
GTEX-131XE-0826-SM-5HL9W	HIF1A	Normal	4.68149
GTEX-11TUW-2026-SM-5EQL8	HIF1A	Normal	5.35583
GTEX-WY7C-1626-SM-4ONC8	HIF1A	Normal	4.6837
GTEX-144GM-1226-SM-5LU52	HIF1A	Normal	6.21119
GTEX-V955-1626-SM-4JBHJ	HIF1A	Normal	4.78659
GTEX-13111-1926-SM-5GCOL	HIF1A	Normal	4.89768
GTEX-145LS-2926-SM-5O99G	HIF1A	Normal	5.14735
GTEX-P78B-1726-SM-3P5ZV	HIF1A	Normal	4.57105
GTEX-OIZH-1426-SM-3NB1O	HIF1A	Normal	4.68927
GTEX-ZE9C-2126-SM-4WKGY	HIF1A	Normal	5.20122
GTEX-145MH-2726-SM-5QGQ6	HIF1A	Normal	3.97087
GTEX-11DXZ-1626-SM-5GIDI	HIF1A	Normal	4.49507
GTEX-13OVG-1426-SM-5K7VP	HIF1A	Normal	6.40442
GTEX-11DXZ-1726-SM-5H12M	HIF1A	Normal	4.28983
GTEX-111CU-1426-SM-5GZYP	HIF1A	Normal	5.30561
GTEX-139YR-2126-SM-5KM11	HIF1A	Normal	5.191
GTEX-13CF3-1326-SM-5LZXZ	HIF1A	Normal	5.3255
GTEX-WYJK-2326-SM-4ONDN	HIF1A	Normal	4.59155
GTEX-Y5LM-1426-SM-5RQJL	HIF1A	Normal	4.39098
GTEX-WHSB-0926-SM-4M1XJ	HIF1A	Normal	5.43295
GTEX-11PRG-2026-SM-5GU5F	HIF1A	Normal	5.5683
GTEX-QCQG-1626-SM-48U26	HIF1A	Normal	5.06821
GTEX-ZGAY-2126-SM-4YCFB	HIF1A	Normal	4.72957
GTEX-S7SF-1926-SM-4AT5B	HIF1A	Normal	4.43425
GTEX-ZYWO-1626-SM-5E44H	HIF1A	Normal	5.53913
GTEX-12ZZY-2726-SM-5EQ45	HIF1A	Normal	4.44093
GTEX-WOFM-1926-SM-4OOSP	HIF1A	Normal	4.60766
GTEX-13D11-0826-SM-5KLZJ	HIF1A	Normal	4.57957
GTEX-OXRL-1426-SM-3NM9E	HIF1A	Normal	4.4209
GTEX-ZE7O-2626-SM-51MSS	HIF1A	Normal	4.03567
GTEX-ZPU1-1726-SM-4WWFV	HIF1A	Normal	3.95047
GTEX-QEL4-1926-SM-4R1JI	HIF1A	Normal	4.57593
GTEX-WFG8-1526-SM-5CHSI	HIF1A	Normal	0
GTEX-147F3-1926-SM-5SIB9	HIF1A	Normal	4.90589
GTEX-139T6-1326-SM-5IFFO	HIF1A	Normal	4.71812
GTEX-PWOO-1326-SM-48TCJ	HIF1A	Normal	5.95325
GTEX-13X6I-2726-SM-5Q5ET	HIF1A	Normal	7.93251
GTEX-148VJ-2426-SM-5NQ9Y	HIF1A	Normal	5.75327
GTEX-148VJ-2626-SM-5QGPI	HIF1A	Normal	5.11315
GTEX-111CU-1226-SM-5EGIN	HIF1A	Normal	4.7442
GTEX-ZAB5-1426-SM-5HL9D	HIF1A	Normal	4.57105
GTEX-145ME-0826-SM-5O9AF	HIF1A	Normal	4.49823
GTEX-WYVS-1126-SM-4SOJX	HIF1A	Normal	4.40327
GTEX-WH7G-1326-SM-4LVMS	HIF1A	Normal	4.32839
GTEX-ZYFD-2226-SM-5E43P	HIF1A	Normal	5.84676
GTEX-11GSP-1626-SM-5986N	HIF1A	Normal	4.35187
GTEX-TKQ1-0626-SM-4DXTS	HIF1A	Normal	5.09849
GTEX-NFK9-2026-SM-3LK5K	HIF1A	Normal	3.88948
GTEX-111VG-2226-SM-5N9DU	HIF1A	Normal	4.61821
GTEX-12WSM-1426-SM-5GCPA	HIF1A	Normal	3.78448
GTEX-UPIC-1726-SM-4IHKG	HIF1A	Normal	4.43359
GTEX-1122O-1426-SM-5H11R	HIF1A	Normal	4.51534
GTEX-13PVQ-2726-SM-5L3H7	HIF1A	Normal	4.96674
GTEX-ZXES-1626-SM-5NQ7L	HIF1A	Normal	4.89768
GTEX-14C38-2626-SM-5RQI4	HIF1A	Normal	6.62805
GTEX-13SLW-2826-SM-5Q5ES	HIF1A	Normal	5.10228
GTEX-11EMC-1426-SM-5N9E4	HIF1A	Normal	4.24489
GTEX-13FHP-2426-SM-5KLZ5	HIF1A	Normal	4.60996
GTEX-XUW1-1926-SM-4BOP1	HIF1A	Normal	4.51668
GTEX-11DXX-1826-SM-5H126	HIF1A	Normal	4.54289
GTEX-11DXX-1926-SM-5EGJK	HIF1A	Normal	4.5185
GTEX-Z93S-2626-SM-57WBX	HIF1A	Normal	3.92505
GTEX-X15G-1526-SM-4PQZM	HIF1A	Normal	4.4647
GTEX-UJHI-1126-SM-4IHLN	HIF1A	Normal	3.79394
GTEX-WFG8-1726-SM-5CHTE	HIF1A	Normal	0
GTEX-XGQ4-1726-SM-4RH4G	HIF1A	Normal	4.46202
GTEX-U3ZM-1126-SM-4DXUB	HIF1A	Normal	4.05831
GTEX-13O61-1626-SM-5KM3T	HIF1A	Normal	5.08189
GTEX-13D11-0626-SM-5LZYY	HIF1A	Normal	4.11017
GTEX-ZZ64-0826-SM-5E449	HIF1A	Normal	5.61619
GTEX-PWN1-1426-SM-48TDF	HIF1A	Normal	4.84948
GTEX-Z93S-2426-SM-5HL8N	HIF1A	Normal	4.45152
GTEX-ZQUD-1026-SM-4YCEZ	HIF1A	Normal	4.61476
GTEX-11TTK-2426-SM-5PNYO	HIF1A	Normal	4.5097
GTEX-X5EB-1126-SM-46MVV	HIF1A	Normal	5.54686
GTEX-XV7Q-2126-SM-4BRVX	HIF1A	Normal	5.0175
GTEX-14A5H-1626-SM-5SIAN	HIF1A	Normal	5.90014
GTEX-11O72-2226-SM-5PNW2	HIF1A	Normal	5.35125
GTEX-131YS-2926-SM-5EGKI	HIF1A	Normal	4.14571
GTEX-146FH-2426-SM-5Q5EW	HIF1A	Normal	4.45019
GTEX-ZY6K-1326-SM-5GZWP	HIF1A	Normal	5.00044
GTEX-ZF29-1726-SM-4WKFV	HIF1A	Normal	5.02108
GTEX-R53T-1326-SM-48FCQ	HIF1A	Normal	5.25923
GTEX-ZZ64-0726-SM-5GZX4	HIF1A	Normal	5.33554
GTEX-131XG-1526-SM-5GCNQ	HIF1A	Normal	5.77506
GTEX-ZV7C-1526-SM-5NQ72	HIF1A	Normal	4.98737
GTEX-RU1J-1326-SM-46MUL	HIF1A	Normal	4.48418
GTEX-11EQ9-1526-SM-5PNY7	HIF1A	Normal	4.51792
GTEX-ZVZP-2026-SM-57WB3	HIF1A	Normal	4.34131
GTEX-YEC3-2026-SM-4WWFL	HIF1A	Normal	4.8324
GTEX-13OW5-2626-SM-5MR3M	HIF1A	Normal	4.45744
GTEX-SNOS-1226-SM-4DM5H	HIF1A	Normal	4.32915
GTEX-ZA64-1426-SM-5CVMC	HIF1A	Normal	4.97865
GTEX-ZP4G-1726-SM-4WWCM	HIF1A	Normal	4.90106
GTEX-ZDYS-2326-SM-4WKG6	HIF1A	Normal	4.84552
GTEX-XYKS-2226-SM-4E3IU	HIF1A	Normal	4.35757
GTEX-ZV6S-1126-SM-57WE9	HIF1A	Normal	5.27832
GTEX-14BMU-1326-SM-5RQIH	HIF1A	Normal	5.05706
GTEX-13O61-1526-SM-5KM3P	HIF1A	Normal	5.0622
GTEX-13PVR-1726-SM-5Q5EC	HIF1A	Normal	4.6375
GTEX-ZF29-1826-SM-4WKG8	HIF1A	Normal	4.272
GTEX-ZVT3-2826-SM-5GU6A	HIF1A	Normal	4.1359
GTEX-ZLV1-1326-SM-4WWER	HIF1A	Normal	4.51725
GTEX-13O1R-2426-SM-5KLZZ	HIF1A	Normal	5.72736
GTEX-11P81-1426-SM-5P9JN	HIF1A	Normal	4.01971
GTEX-1399R-2126-SM-5K7WZ	HIF1A	Normal	4.28319
GTEX-11P7K-1826-SM-5HL5A	HIF1A	Normal	4.74363
GTEX-YECK-2826-SM-5IFHF	HIF1A	Normal	5.23615
GTEX-12WSJ-1526-SM-5GCNI	HIF1A	Normal	5.40971
GTEX-XV7Q-2226-SM-4BRVY	HIF1A	Normal	4.52232
GTEX-12KS4-2426-SM-5LU8P	HIF1A	Normal	5.05793
GTEX-WH7G-1426-SM-4LVMU	HIF1A	Normal	4.488
GTEX-XXEK-1826-SM-4BRVC	HIF1A	Normal	4.69821
GTEX-WFON-1426-SM-4LVMT	HIF1A	Normal	4.62349
GTEX-XBEW-1926-SM-4SOJO	HIF1A	Normal	4.10433
GTEX-ZF2S-1826-SM-4WKFF	HIF1A	Normal	4.17555
GTEX-S4Q7-0826-SM-4AD5E	HIF1A	Normal	5.4957
GTEX-XAJ8-0426-SM-47JYJ	HIF1A	Normal	6.17469
GTEX-12WSJ-1426-SM-5GCON	HIF1A	Normal	5.68734
GTEX-QLQW-0426-SM-447A7	HIF1A	Normal	4.93877
GTEX-ZPIC-2626-SM-57WE2	HIF1A	Normal	4.55457
GTEX-Q2AI-0926-SM-48U1F	HIF1A	Normal	5.01527
GTEX-ZEX8-1926-SM-4WKFR	HIF1A	Normal	4.72842
GTEX-WFG8-1726-SM-4LVM6	HIF1A	Normal	4.71591
GTEX-WRHK-1126-SM-4MVOJ	HIF1A	Normal	5.07549
GTEX-13N2G-2226-SM-5IJCU	HIF1A	Normal	4.34768
GTEX-13FH7-1526-SM-5J2N6	HIF1A	Normal	4.65881
GTEX-WXYG-1726-SM-4ONCU	HIF1A	Normal	4.26233
GTEX-13OVI-2126-SM-5KM3U	HIF1A	Normal	4.80172
GTEX-11DXY-2026-SM-5N9CZ	HIF1A	Normal	3.91552
GTEX-YB5E-1626-SM-5IFIQ	HIF1A	Normal	4.8022
GTEX-WHWD-1226-SM-4OOS1	HIF1A	Normal	4.82275
GTEX-XUW1-1826-SM-4BOQD	HIF1A	Normal	3.82682
GTEX-11ONC-1926-SM-5GU75	HIF1A	Normal	4.31755
GTEX-117YX-0826-SM-5H11J	HIF1A	Normal	4.85846
GTEX-12WSG-2426-SM-5EQLZ	HIF1A	Normal	4.50081
GTEX-145MN-1726-SM-5SIA6	HIF1A	Normal	5.11898
GTEX-13QBU-1826-SM-5IJG3	HIF1A	Normal	4.17149
GTEX-13VXT-2026-SM-5L3EW	HIF1A	Normal	5.01081
GTEX-Y8E4-2426-SM-4WWDN	HIF1A	Normal	4.32915
GTEX-ZF2S-1926-SM-4WWAN	HIF1A	Normal	4.79237
GTEX-12C56-0626-SM-5EGGC	HIF1A	Normal	4.80423
GTEX-WHWD-1526-SM-4OORV	HIF1A	Normal	4.57105
GTEX-ZQG8-2426-SM-57WEE	HIF1A	Normal	4.80066
GTEX-ZYFG-1826-SM-5GZWX	HIF1A	Normal	4.3806
GTEX-S341-1426-SM-4AD6U	HIF1A	Normal	4.53734
GTEX-YF7O-1626-SM-5IFII	HIF1A	Normal	4.57354
GTEX-WHPG-1626-SM-4M1ZL	HIF1A	Normal	4.74199
GTEX-13O3O-2526-SM-5L3DR	HIF1A	Normal	5.59336
GTEX-11EQ9-1426-SM-5987G	HIF1A	Normal	6.49794
GTEX-XXEK-1926-SM-4BRVD	HIF1A	Normal	5.16193
GTEX-Y8LW-1226-SM-4WWDP	HIF1A	Normal	4.64211
GTEX-1339X-1726-SM-5P9J9	HIF1A	Normal	5.11024
GTEX-T6MO-0826-SM-4DM51	HIF1A	Normal	4.65824
GTEX-WEY5-1426-SM-4LMJ3	HIF1A	Normal	4.86145
GTEX-PX3G-1426-SM-48U1J	HIF1A	Normal	4.36176
GTEX-12696-1926-SM-5EGJT	HIF1A	Normal	4.62761
GTEX-ZPU1-1926-SM-57WDT	HIF1A	Normal	4.61591
GTEX-ZLV1-1226-SM-4WWBX	HIF1A	Normal	4.64614
GTEX-132AR-2826-SM-5IJFV	HIF1A	Normal	4.76606
GTEX-X3Y1-1726-SM-4PQZL	HIF1A	Normal	4.67246
GTEX-ZLFU-1426-SM-4WWEU	HIF1A	Normal	4.73005
GTEX-14DAR-1526-SM-5RQIX	HIF1A	Normal	4.38613
GTEX-14A5I-2426-SM-5Q5CP	HIF1A	Normal	3.83286
GTEX-WFON-1426-SM-5CHT1	HIF1A	Normal	0
GTEX-WOFM-2026-SM-4OOSQ	HIF1A	Normal	4.33627
GTEX-SE5C-1526-SM-4BRWU	HIF1A	Normal	5.17389
GTEX-11GS4-1826-SM-5HL4T	HIF1A	Normal	4.59155
GTEX-132AR-2726-SM-5PNVN	HIF1A	Normal	4.81764
GTEX-147GR-2826-SM-5RQK8	HIF1A	Normal	3.89825
GTEX-ZF28-2526-SM-57WFH	HIF1A	Normal	4.20003
GTEX-12ZZX-2726-SM-5N9FT	HIF1A	Normal	3.68597
GTEX-ZAB4-2426-SM-5HL8A	HIF1A	Normal	6.31581
GTEX-13OW6-2226-SM-5N9FL	HIF1A	Normal	4.48217
GTEX-1211K-1826-SM-5EGJ2	HIF1A	Normal	4.77608
GTEX-1399R-2226-SM-5P9JB	HIF1A	Normal	3.78865
GTEX-1212Z-1826-SM-5FQSH	HIF1A	Normal	4.1627
GTEX-ZAB4-2226-SM-5HL97	HIF1A	Normal	5.07209
GTEX-13FH7-1626-SM-5J2O9	HIF1A	Normal	4.85952
GTEX-ZVT2-1726-SM-51MRO	HIF1A	Normal	4.60939
GTEX-14AS3-1126-SM-5Q5CR	HIF1A	Normal	4.54165
GTEX-QDVJ-1326-SM-48U1X	HIF1A	Normal	5.34266
GTEX-ZYFC-2626-SM-5NQ6S	HIF1A	Normal	4.53734
GTEX-11ONC-2026-SM-5HL61	HIF1A	Normal	4.70427
GTEX-OXRK-1726-SM-3NB16	HIF1A	Normal	5.25738
GTEX-11P81-1126-SM-5GU5G	HIF1A	Normal	4.49574
GTEX-YF7O-1726-SM-5IFJ9	HIF1A	Normal	4.98504
GTEX-QMRM-1226-SM-447C6	HIF1A	Normal	5.16067
GTEX-XUJ4-2026-SM-4BOOW	HIF1A	Normal	4.59692
GTEX-UJMC-1326-SM-4IHLS	HIF1A	Normal	4.25474
GTEX-117YX-0526-SM-5EGJH	HIF1A	Normal	4.8405
GTEX-XUZC-1326-SM-4BRV2	HIF1A	Normal	5.13132
GTEX-S4P3-1226-SM-4AD4Y	HIF1A	Normal	4.54289
GTEX-TML8-1326-SM-4DXTO	HIF1A	Normal	4.50463
GTEX-ZT9W-1726-SM-51MS3	HIF1A	Normal	4.2502
GTEX-ZYT6-2826-SM-5GICX	HIF1A	Normal	4.5229
GTEX-XUJ4-2126-SM-4BOOX	HIF1A	Normal	3.86199
GTEX-13X6K-2726-SM-5O9DG	HIF1A	Normal	4.77608
TCGA-AG-3731-11	HIF1A	Normal	5.39887
TCGA-AF-3400-11	HIF1A	Normal	5.45943
TCGA-AH-6643-11	HIF1A	Normal	5.33447
TCGA-AG-3725-11	HIF1A	Normal	3.9764
TCGA-AG-3742-11	HIF1A	Normal	5.04697
TCGA-AG-3732-11	HIF1A	Normal	5.2754
TCGA-AF-5654-11	HIF1A	Normal	5.57231
TCGA-AF-2692-11	HIF1A	Normal	5.45748
TCGA-AF-2691-11	HIF1A	Normal	5.59905
TCGA-AF-2689-11	HIF1A	Normal	4.85653
TCGA-NH-A8F7-06	HIF1A	Tumor	3.52853
TCGA-G4-6317-02	HIF1A	Tumor	3.91459
TCGA-G4-6298-01	HIF1A	Tumor	4.36737
TCGA-G4-6626-01	HIF1A	Tumor	5.07597
TCGA-AA-3675-01	HIF1A	Tumor	4.76231
TCGA-AD-6895-01	HIF1A	Tumor	5.65479
TCGA-AD-6899-01	HIF1A	Tumor	5.11684
TCGA-AZ-4615-01	HIF1A	Tumor	5.84922
TCGA-G4-6627-01	HIF1A	Tumor	5.82475
TCGA-D5-5537-01	HIF1A	Tumor	4.28319
TCGA-A6-5659-01	HIF1A	Tumor	4.09764
TCGA-A6-6653-01	HIF1A	Tumor	5.98395
TCGA-A6-6782-01	HIF1A	Tumor	4.42491
TCGA-CM-6676-01	HIF1A	Tumor	4.60699
TCGA-DM-A1D7-01	HIF1A	Tumor	4.92746
TCGA-DM-A1HA-01	HIF1A	Tumor	3.42758
TCGA-T9-A92H-01	HIF1A	Tumor	3.82375
TCGA-AZ-6606-01	HIF1A	Tumor	5.36383
TCGA-CK-5912-01	HIF1A	Tumor	4.95609
TCGA-CK-5914-01	HIF1A	Tumor	5.65303
TCGA-A6-5664-01	HIF1A	Tumor	6.0911
TCGA-CM-5862-01	HIF1A	Tumor	4.49125
TCGA-D5-6928-01	HIF1A	Tumor	5.47155
TCGA-DM-A1D4-01	HIF1A	Tumor	4.32981
TCGA-G4-6311-01	HIF1A	Tumor	5.32521
TCGA-A6-4105-01	HIF1A	Tumor	5.527
TCGA-AA-3495-01	HIF1A	Tumor	4.58139
TCGA-NH-A8F8-01	HIF1A	Tumor	4.19691
TCGA-A6-2675-01	HIF1A	Tumor	5.25173
TCGA-A6-5666-01	HIF1A	Tumor	4.79652
TCGA-AD-6901-01	HIF1A	Tumor	4.55764
TCGA-DM-A28A-01	HIF1A	Tumor	5.07423
TCGA-G4-6628-01	HIF1A	Tumor	5.32296
TCGA-AA-3506-01	HIF1A	Tumor	4.81609
TCGA-AA-3697-01	HIF1A	Tumor	4.98185
TCGA-AZ-6605-01	HIF1A	Tumor	5.70706
TCGA-CA-6719-01	HIF1A	Tumor	5.29128
TCGA-D5-6931-01	HIF1A	Tumor	5.55489
TCGA-5M-AATE-01	HIF1A	Tumor	4.4189
TCGA-AD-6889-01	HIF1A	Tumor	4.81194
TCGA-D5-6922-01	HIF1A	Tumor	5.53639
TCGA-AA-3489-01	HIF1A	Tumor	6.36776
TCGA-D5-6531-01	HIF1A	Tumor	5.01343
TCGA-DM-A1HB-01	HIF1A	Tumor	5.95443
TCGA-DM-A28G-01	HIF1A	Tumor	4.14571
TCGA-DM-A28K-01	HIF1A	Tumor	4.32839
TCGA-G4-6294-01	HIF1A	Tumor	4.35548
TCGA-5M-AAT4-01	HIF1A	Tumor	3.96535
TCGA-A6-5656-01	HIF1A	Tumor	5.08906
TCGA-A6-6780-01	HIF1A	Tumor	5.9475
TCGA-CM-6163-01	HIF1A	Tumor	5.06909
TCGA-CM-6165-01	HIF1A	Tumor	5.75621
TCGA-DM-A28C-01	HIF1A	Tumor	4.75114
TCGA-A6-5660-01	HIF1A	Tumor	4.71149
TCGA-AA-3502-01	HIF1A	Tumor	4.06348
TCGA-AA-A02Y-01	HIF1A	Tumor	5.59307
TCGA-AD-6888-01	HIF1A	Tumor	4.26754
TCGA-D5-5540-01	HIF1A	Tumor	4.18745
TCGA-D5-6536-01	HIF1A	Tumor	5.36247
TCGA-DM-A28F-01	HIF1A	Tumor	4.43225
TCGA-G4-6320-01	HIF1A	Tumor	4.4168
TCGA-AZ-6599-01	HIF1A	Tumor	4.75431
TCGA-CM-5348-01	HIF1A	Tumor	5.6153
TCGA-A6-2674-01	HIF1A	Tumor	7.49598
TCGA-G4-6306-01	HIF1A	Tumor	4.18585
TCGA-QG-A5Z1-01	HIF1A	Tumor	5.15668
TCGA-A6-2682-01	HIF1A	Tumor	5.21912
TCGA-AA-3685-01	HIF1A	Tumor	4.36804
TCGA-AZ-6607-01	HIF1A	Tumor	6.63923
TCGA-CM-4743-01	HIF1A	Tumor	5.6843
TCGA-CM-4744-01	HIF1A	Tumor	3.72679
TCGA-D5-6529-01	HIF1A	Tumor	5.1874
TCGA-D5-6932-01	HIF1A	Tumor	4.15864
TCGA-G4-6299-01	HIF1A	Tumor	4.88608
TCGA-G4-6310-01	HIF1A	Tumor	4.64787
TCGA-NH-A50V-01	HIF1A	Tumor	4.70264
TCGA-AA-3655-01	HIF1A	Tumor	5.61207
TCGA-AA-3713-01	HIF1A	Tumor	5.8169
TCGA-AA-A01Z-01	HIF1A	Tumor	3.843
TCGA-AZ-6601-01	HIF1A	Tumor	5.82525
TCGA-D5-6924-01	HIF1A	Tumor	5.37613
TCGA-DM-A1DB-01	HIF1A	Tumor	4.87333
TCGA-DM-A288-01	HIF1A	Tumor	4.25171
TCGA-4N-A93T-01	HIF1A	Tumor	3.11602
TCGA-AD-5900-01	HIF1A	Tumor	5.16747
TCGA-CM-6169-01	HIF1A	Tumor	6.24375
TCGA-D5-6930-01	HIF1A	Tumor	5.0426
TCGA-A6-6649-01	HIF1A	Tumor	5.90859
TCGA-D5-6540-01	HIF1A	Tumor	6.34089
TCGA-G4-6315-01	HIF1A	Tumor	4.92794
TCGA-A6-5657-01	HIF1A	Tumor	5.38062
TCGA-AA-3712-01	HIF1A	Tumor	5.11646
TCGA-AD-6890-01	HIF1A	Tumor	4.3016
TCGA-CA-6716-01	HIF1A	Tumor	5.07937
TCGA-D5-6926-01	HIF1A	Tumor	5.79568
TCGA-DM-A0XD-01	HIF1A	Tumor	3.6264
TCGA-G4-6322-01	HIF1A	Tumor	5.66136
TCGA-AA-3511-01	HIF1A	Tumor	4.83442
TCGA-AZ-6600-01	HIF1A	Tumor	5.75621
TCGA-D5-6537-01	HIF1A	Tumor	4.80635
TCGA-F4-6703-01	HIF1A	Tumor	6.97728
TCGA-CA-6715-01	HIF1A	Tumor	4.554
TCGA-CK-5915-01	HIF1A	Tumor	5.45513
TCGA-D5-5541-01	HIF1A	Tumor	4.97129
TCGA-DM-A28M-01	HIF1A	Tumor	5.00364
TCGA-A6-3810-01	HIF1A	Tumor	5.64526
TCGA-A6-6140-01	HIF1A	Tumor	4.60287
TCGA-AD-6965-01	HIF1A	Tumor	4.98185
TCGA-CM-4751-01	HIF1A	Tumor	5.13258
TCGA-A6-6138-01	HIF1A	Tumor	5.32296
TCGA-AZ-4315-01	HIF1A	Tumor	5.19694
TCGA-AZ-4682-01	HIF1A	Tumor	4.58858
TCGA-D5-6532-01	HIF1A	Tumor	4.39298
TCGA-QG-A5Z2-01	HIF1A	Tumor	5.79912
TCGA-AY-6197-01	HIF1A	Tumor	6.57905
TCGA-CM-5864-01	HIF1A	Tumor	5.07258
TCGA-D5-5539-01	HIF1A	Tumor	5.20122
TCGA-F4-6569-01	HIF1A	Tumor	5.8909
TCGA-F4-6704-01	HIF1A	Tumor	5.13919
TCGA-A6-6652-01	HIF1A	Tumor	4.10433
TCGA-A6-A5ZU-01	HIF1A	Tumor	4.67409
TCGA-AD-6963-01	HIF1A	Tumor	4.74469
TCGA-AD-6964-01	HIF1A	Tumor	5.52544
TCGA-CM-6679-01	HIF1A	Tumor	4.62406
TCGA-NH-A6GA-01	HIF1A	Tumor	5.43159
TCGA-A6-A56B-01	HIF1A	Tumor	5.4653
TCGA-AA-3526-01	HIF1A	Tumor	4.706
TCGA-CA-6717-01	HIF1A	Tumor	6.04854
TCGA-D5-6923-01	HIF1A	Tumor	5.98139
TCGA-A6-6648-01	HIF1A	Tumor	5.65136
TCGA-A6-A567-01	HIF1A	Tumor	4.64614
TCGA-CA-5797-01	HIF1A	Tumor	5.10432
TCGA-A6-6137-01	HIF1A	Tumor	5.57623
TCGA-D5-6530-01	HIF1A	Tumor	5.07597
TCGA-AD-A5EK-01	HIF1A	Tumor	5.06433
TCGA-F4-6463-01	HIF1A	Tumor	5.64411
TCGA-RU-A8FL-01	HIF1A	Tumor	3.90497
TCGA-AA-A02K-01	HIF1A	Tumor	3.31321
TCGA-DM-A28H-01	HIF1A	Tumor	4.89188
TCGA-AZ-4684-01	HIF1A	Tumor	5.37681
TCGA-D5-6541-01	HIF1A	Tumor	4.64268
TCGA-AY-6196-01	HIF1A	Tumor	6.06863
TCGA-CM-4747-01	HIF1A	Tumor	4.1763
TCGA-A6-5662-01	HIF1A	Tumor	4.17234
TCGA-CA-6718-01	HIF1A	Tumor	5.51604
TCGA-CA-5255-01	HIF1A	Tumor	4.34978
TCGA-F4-6856-01	HIF1A	Tumor	5.27384
TCGA-AY-A8YK-01	HIF1A	Tumor	4.67861
TCGA-CM-5860-01	HIF1A	Tumor	5.83134
TCGA-A6-6781-01	HIF1A	Tumor	6.62003
TCGA-AZ-5403-01	HIF1A	Tumor	5.33769
TCGA-AA-3663-01	HIF1A	Tumor	4.55457
TCGA-NH-A50U-01	HIF1A	Tumor	4.62992
TCGA-CM-6674-01	HIF1A	Tumor	5.03514
TCGA-AZ-4323-01	HIF1A	Tumor	5.59993
TCGA-CM-6675-01	HIF1A	Tumor	6.17114
TCGA-D5-6927-01	HIF1A	Tumor	5.82171
TCGA-A6-6141-01	HIF1A	Tumor	4.95977
TCGA-AA-3492-01	HIF1A	Tumor	4.61706
TCGA-G4-6302-01	HIF1A	Tumor	5.87674
TCGA-NH-A5IV-01	HIF1A	Tumor	4.88115
TCGA-CK-6751-01	HIF1A	Tumor	5.25475
TCGA-CK-6747-01	HIF1A	Tumor	5.33661
TCGA-A6-5665-01	HIF1A	Tumor	6.61143
TCGA-CK-6746-01	HIF1A	Tumor	5.08024
TCGA-CM-6168-01	HIF1A	Tumor	6.26437
TCGA-QL-A97D-01	HIF1A	Tumor	5.03126
TCGA-AA-3496-01	HIF1A	Tumor	5.66136
TCGA-A6-2672-01	HIF1A	Tumor	7.08849
TCGA-AZ-4616-01	HIF1A	Tumor	5.17593
TCGA-A6-2686-01	HIF1A	Tumor	4.82728
TCGA-AD-6548-01	HIF1A	Tumor	5.005
TCGA-A6-5661-01	HIF1A	Tumor	6.04555
TCGA-AA-3662-01	HIF1A	Tumor	4.80577
TCGA-AA-A01P-01	HIF1A	Tumor	5.4912
TCGA-AA-A01X-01	HIF1A	Tumor	4.45677
TCGA-AU-3779-01	HIF1A	Tumor	4.39232
TCGA-D5-6535-01	HIF1A	Tumor	4.98136
TCGA-CK-4951-01	HIF1A	Tumor	5.79912
TCGA-D5-6538-01	HIF1A	Tumor	4.98824
TCGA-D5-7000-01	HIF1A	Tumor	5.71098
TCGA-DM-A1D0-01	HIF1A	Tumor	4.20949
TCGA-CM-6680-01	HIF1A	Tumor	5.75651
TCGA-F4-6570-01	HIF1A	Tumor	5.33769
TCGA-AZ-6598-01	HIF1A	Tumor	4.89623
TCGA-AZ-6603-01	HIF1A	Tumor	4.55764
TCGA-CM-6171-01	HIF1A	Tumor	5.89965
TCGA-D5-6920-01	HIF1A	Tumor	6.20941
TCGA-F4-6854-01	HIF1A	Tumor	4.729
TCGA-G4-6625-01	HIF1A	Tumor	5.17117
TCGA-G4-6314-01	HIF1A	Tumor	5.14929
TCGA-A6-2684-01	HIF1A	Tumor	4.9545
TCGA-CM-6677-01	HIF1A	Tumor	4.69543
TCGA-AD-A5EJ-01	HIF1A	Tumor	5.76819
TCGA-AY-A54L-01	HIF1A	Tumor	4.93781
TCGA-CM-6170-01	HIF1A	Tumor	4.8104
TCGA-G4-6586-01	HIF1A	Tumor	5.48221
TCGA-DM-A28E-01	HIF1A	Tumor	4.30084
TCGA-A6-3809-01	HIF1A	Tumor	5.77132
TCGA-AZ-4614-01	HIF1A	Tumor	4.85701
TCGA-CK-5916-01	HIF1A	Tumor	6.62488
TCGA-DM-A0X9-01	HIF1A	Tumor	4.39232
TCGA-DM-A1DA-01	HIF1A	Tumor	3.95515
TCGA-DM-A285-01	HIF1A	Tumor	5.0587
TCGA-NH-A6GB-01	HIF1A	Tumor	4.96994
TCGA-CM-6172-01	HIF1A	Tumor	5.88775
TCGA-DM-A280-01	HIF1A	Tumor	4.32696
TCGA-F4-6855-01	HIF1A	Tumor	4.99318
TCGA-G4-6295-01	HIF1A	Tumor	4.61294
TCGA-A6-6650-01	HIF1A	Tumor	4.44072
TCGA-AU-6004-01	HIF1A	Tumor	6.66577
TCGA-A6-2677-01	HIF1A	Tumor	3.76926
TCGA-AM-5821-01	HIF1A	Tumor	6.81644
TCGA-CK-4950-01	HIF1A	Tumor	5.16912
TCGA-CM-5349-01	HIF1A	Tumor	5.41108
TCGA-D5-6533-01	HIF1A	Tumor	4.99725
TCGA-DM-A0XF-01	HIF1A	Tumor	4.03388
TCGA-NH-A50T-01	HIF1A	Tumor	4.04262
TCGA-DM-A1D9-01	HIF1A	Tumor	4.55639
TCGA-AY-6386-01	HIF1A	Tumor	5.15707
TCGA-G4-6304-01	HIF1A	Tumor	4.20551
TCGA-NH-A6GC-01	HIF1A	Tumor	4.4944
TCGA-A6-6654-01	HIF1A	Tumor	5.75572
TCGA-AY-5543-01	HIF1A	Tumor	4.13751
TCGA-QG-A5YV-01	HIF1A	Tumor	4.80577
TCGA-CM-5861-01	HIF1A	Tumor	5.68479
TCGA-CM-6678-01	HIF1A	Tumor	4.74738
TCGA-D5-6534-01	HIF1A	Tumor	5.63167
TCGA-3L-AA1B-01	HIF1A	Tumor	4.7944
TCGA-F4-6459-01	HIF1A	Tumor	5.46989
TCGA-QG-A5YX-01	HIF1A	Tumor	4.89575
TCGA-CM-5863-01	HIF1A	Tumor	5.03514
TCGA-D5-5538-01	HIF1A	Tumor	5.08539
TCGA-DM-A282-01	HIF1A	Tumor	4.20712
TCGA-G4-6321-01	HIF1A	Tumor	4.66794
TCGA-AM-5820-01	HIF1A	Tumor	5.19217
TCGA-CM-5868-01	HIF1A	Tumor	4.2304
TCGA-F4-6806-01	HIF1A	Tumor	4.71976
TCGA-CK-5913-01	HIF1A	Tumor	6.50417
TCGA-F4-6805-01	HIF1A	Tumor	5.83242
TCGA-G4-6588-01	HIF1A	Tumor	5.5963
TCGA-CM-6167-01	HIF1A	Tumor	6.03761
TCGA-A6-6142-01	HIF1A	Tumor	5.46764
TCGA-A6-6651-01	HIF1A	Tumor	5.93171
TCGA-A6-A566-01	HIF1A	Tumor	6.60855
TCGA-AY-A69D-01	HIF1A	Tumor	4.8324
TCGA-AZ-6608-01	HIF1A	Tumor	3.65307
TCGA-G4-6297-01	HIF1A	Tumor	5.62902
TCGA-QG-A5YW-01	HIF1A	Tumor	5.28797
TCGA-AA-3509-01	HIF1A	Tumor	5.09888
TCGA-AY-A71X-01	HIF1A	Tumor	4.49765
TCGA-CA-5256-01	HIF1A	Tumor	3.95234
TCGA-F4-6808-01	HIF1A	Tumor	4.77975
TCGA-G4-6303-01	HIF1A	Tumor	5.27092
TCGA-NH-A8F7-01	HIF1A	Tumor	4.34626
TCGA-CA-5796-01	HIF1A	Tumor	5.73011
TCGA-F4-6809-01	HIF1A	Tumor	4.29648
TCGA-WS-AB45-01	HIF1A	Tumor	7.94914
TCGA-AA-3660-01	HIF1A	Tumor	4.94206
TCGA-AZ-4313-01	HIF1A	Tumor	4.99453
TCGA-AZ-5407-01	HIF1A	Tumor	4.48026
TCGA-D5-6898-01	HIF1A	Tumor	4.97497
TCGA-F4-6460-01	HIF1A	Tumor	4.70927
TCGA-F4-6807-01	HIF1A	Tumor	5.55675
TCGA-G4-6317-01	HIF1A	Tumor	3.49441
TCGA-DM-A1D8-01	HIF1A	Tumor	4.332
TCGA-D5-6929-01	HIF1A	Tumor	4.21724
TCGA-G4-6293-01	HIF1A	Tumor	5.1595
TCGA-A6-2685-01	HIF1A	Tumor	4.94951
TCGA-CK-4952-01	HIF1A	Tumor	5.68872
TCGA-CM-6162-01	HIF1A	Tumor	7.41984
TCGA-CM-6166-01	HIF1A	Tumor	4.54845
TCGA-CK-4947-01	HIF1A	Tumor	5.49375
TCGA-CM-6164-01	HIF1A	Tumor	4.58379
TCGA-CK-4948-01	HIF1A	Tumor	5.16028
TCGA-CK-6748-01	HIF1A	Tumor	5.16232
TCGA-D5-6539-01	HIF1A	Tumor	5.80531
TCGA-SS-A7HO-01	HIF1A	Tumor	4.62992
TCGA-4T-AA8H-01	HIF1A	Tumor	4.12016
TCGA-CA-5254-01	HIF1A	Tumor	6.82606
TCGA-F4-6461-01	HIF1A	Tumor	5.527
TCGA-5M-AAT6-01	HIF1A	Tumor	5.82829
TCGA-A6-5667-01	HIF1A	Tumor	4.65536
TCGA-G4-6309-01	HIF1A	Tumor	5.10597
TCGA-CM-5344-01	HIF1A	Tumor	4.92078
TCGA-G4-6307-01	HIF1A	Tumor	3.69492
TCGA-CM-6161-01	HIF1A	Tumor	5.13627
TCGA-A6-A565-01	HIF1A	Tumor	5.93358
TCGA-5M-AAT5-01	HIF1A	Tumor	4.29201
TCGA-5M-AATA-01	HIF1A	Tumor	4.76549
TCGA-G5-6572-02	HIF1A	Tumor	4.78293
TCGA-AF-4110-01	HIF1A	Tumor	5.50304
TCGA-AF-2693-01	HIF1A	Tumor	5.33125
TCGA-DY-A1DG-01	HIF1A	Tumor	3.56805
TCGA-CI-6622-01	HIF1A	Tumor	4.89091
TCGA-G5-6233-01	HIF1A	Tumor	5.22496
TCGA-AH-6644-01	HIF1A	Tumor	5.93643
TCGA-BM-6198-01	HIF1A	Tumor	4.93258
TCGA-EF-5831-01	HIF1A	Tumor	4.97778
TCGA-G5-6235-01	HIF1A	Tumor	4.56137
TCGA-EI-6884-01	HIF1A	Tumor	5.28505
TCGA-F5-6702-01	HIF1A	Tumor	5.45914
TCGA-DC-6158-01	HIF1A	Tumor	6.1526
TCGA-F5-6813-01	HIF1A	Tumor	4.31613
TCGA-DC-5337-01	HIF1A	Tumor	4.9411
TCGA-AG-3592-01	HIF1A	Tumor	5.02147
TCGA-DC-6160-01	HIF1A	Tumor	5.96506
TCGA-F5-6812-01	HIF1A	Tumor	4.50272
TCGA-G5-6641-01	HIF1A	Tumor	4.07383
TCGA-AF-6655-01	HIF1A	Tumor	6.00088
TCGA-AH-6549-01	HIF1A	Tumor	5.38647
TCGA-AG-3731-01	HIF1A	Tumor	6.50941
TCGA-CI-6621-01	HIF1A	Tumor	5.96811
TCGA-DC-6156-01	HIF1A	Tumor	5.70519
TCGA-AH-6544-01	HIF1A	Tumor	4.60411
TCGA-EI-6507-01	HIF1A	Tumor	6.16207
TCGA-EI-6881-01	HIF1A	Tumor	5.34734
TCGA-EI-6513-01	HIF1A	Tumor	4.48542
TCGA-EI-6882-01	HIF1A	Tumor	6.68884
TCGA-EI-7002-01	HIF1A	Tumor	4.32192
TCGA-AF-2687-01	HIF1A	Tumor	5.9934
TCGA-DC-4749-01	HIF1A	Tumor	4.1747
TCGA-DC-6682-01	HIF1A	Tumor	4.72245
TCGA-F5-6814-01	HIF1A	Tumor	4.98911
TCGA-AF-A56K-01	HIF1A	Tumor	5.2307
TCGA-G5-6572-01	HIF1A	Tumor	5.02593
TCGA-EF-5830-01	HIF1A	Tumor	4.26754
TCGA-EI-6509-01	HIF1A	Tumor	5.31321
TCGA-EI-6511-01	HIF1A	Tumor	5.34627
TCGA-DT-5265-01	HIF1A	Tumor	4.62118
TCGA-AH-6643-01	HIF1A	Tumor	5.13831
TCGA-AF-3911-01	HIF1A	Tumor	4.71091
TCGA-AH-6897-01	HIF1A	Tumor	4.84649
TCGA-DC-6157-01	HIF1A	Tumor	4.86589
TCGA-AH-6903-01	HIF1A	Tumor	5.7732
TCGA-CI-6623-01	HIF1A	Tumor	4.94535
TCGA-AF-6672-01	HIF1A	Tumor	5.04222
TCGA-DC-6683-01	HIF1A	Tumor	4.66448
TCGA-CI-6619-01	HIF1A	Tumor	5.7049
TCGA-EI-6917-01	HIF1A	Tumor	5.07724
TCGA-AG-3725-01	HIF1A	Tumor	4.60229
TCGA-CL-5918-01	HIF1A	Tumor	3.90973
TCGA-AG-3742-01	HIF1A	Tumor	4.90831
TCGA-AG-4021-01	HIF1A	Tumor	5.34481
TCGA-AH-6547-01	HIF1A	Tumor	5.93712
TCGA-CL-4957-01	HIF1A	Tumor	5.10558
TCGA-AG-3732-01	HIF1A	Tumor	4.8104
TCGA-EI-6506-01	HIF1A	Tumor	5.56194
TCGA-DY-A1DD-01	HIF1A	Tumor	3.20163
TCGA-DY-A1H8-01	HIF1A	Tumor	2.848
TCGA-EI-6510-01	HIF1A	Tumor	5.05356
TCGA-F5-6464-01	HIF1A	Tumor	5.49824
TCGA-AF-2690-01	HIF1A	Tumor	5.40326
TCGA-F5-6864-01	HIF1A	Tumor	4.55706
TCGA-AF-5654-01	HIF1A	Tumor	4.70927
TCGA-DY-A1DF-01	HIF1A	Tumor	3.39369
TCGA-AF-6136-01	HIF1A	Tumor	5.87477
TCGA-DY-A1DC-01	HIF1A	Tumor	4.63807
TCGA-F5-6811-01	HIF1A	Tumor	4.81609
TCGA-CL-5917-01	HIF1A	Tumor	5.30044
TCGA-F5-6863-01	HIF1A	Tumor	3.89825
TCGA-DC-6681-01	HIF1A	Tumor	4.89091
TCGA-AG-3591-01	HIF1A	Tumor	4.30303
TCGA-EI-6512-01	HIF1A	Tumor	6.27967
TCGA-F5-6465-01	HIF1A	Tumor	5.4912
TCGA-DC-5869-01	HIF1A	Tumor	4.90928
TCGA-F5-6571-01	HIF1A	Tumor	4.56319
TCGA-F5-6861-01	HIF1A	Tumor	4.66333
TCGA-AG-4022-01	HIF1A	Tumor	5.26303
TCGA-EI-6514-01	HIF1A	Tumor	3.85296
TCGA-DC-6154-01	HIF1A	Tumor	4.05399
TCGA-DY-A0XA-01	HIF1A	Tumor	4.62992
TCGA-EI-6885-01	HIF1A	Tumor	5.8617
TCGA-DY-A1DE-01	HIF1A	Tumor	4.29572
TCGA-CI-6624-01	HIF1A	Tumor	5.13171
TCGA-DC-4745-01	HIF1A	Tumor	4.64326
TCGA-AF-A56L-01	HIF1A	Tumor	4.19057
TCGA-EI-6508-01	HIF1A	Tumor	4.60526
TCGA-AF-A56N-01	HIF1A	Tumor	4.86348
TCGA-CI-6620-01	HIF1A	Tumor	4.7729
TCGA-EI-7004-01	HIF1A	Tumor	6.79415
TCGA-DC-6155-01	HIF1A	Tumor	1.11767
TCGA-F5-6810-01	HIF1A	Tumor	5.13754

## Sheet: PD-L1
The PD-L1 expression levels of tumor samples and normal samples in CRC cohorts from the TCGA and GTEx databases
sample_id	gene	status	expr
TCGA-AA-3525-11	CD274	Normal	1.80321
TCGA-A6-2671-11	CD274	Normal	0.696007
TCGA-A6-5659-11	CD274	Normal	1.13748
TCGA-A6-2675-11	CD274	Normal	0.823748
TCGA-AA-3697-11	CD274	Normal	1.94488
TCGA-AZ-6605-11	CD274	Normal	0.613537
TCGA-AA-3489-11	CD274	Normal	3.23421
TCGA-AZ-6599-11	CD274	Normal	0.941119
TCGA-A6-2682-11	CD274	Normal	0.99279
TCGA-AA-3655-11	CD274	Normal	1.10434
TCGA-AA-3713-11	CD274	Normal	0.641556
TCGA-AZ-6601-11	CD274	Normal	1.20162
TCGA-AA-3522-11	CD274	Normal	1.12432
TCGA-AA-3712-11	CD274	Normal	1.13095
TCGA-AA-3511-11	CD274	Normal	1.09085
TCGA-AZ-6600-11	CD274	Normal	1.62295
TCGA-AA-3517-11	CD274	Normal	1.23264
TCGA-F4-6704-11	CD274	Normal	1.11767
TCGA-A6-5662-11	CD274	Normal	0.856001
TCGA-AA-3663-11	CD274	Normal	1.07038
TCGA-AA-3527-11	CD274	Normal	1.37293
TCGA-AA-3520-11	CD274	Normal	1.09085
TCGA-A6-5665-11	CD274	Normal	0.83188
TCGA-AA-3496-11	CD274	Normal	1.41146
TCGA-A6-2686-11	CD274	Normal	1.02858
TCGA-AA-3514-11	CD274	Normal	2.6713
TCGA-AA-3518-11	CD274	Normal	0.978174
TCGA-AA-3662-11	CD274	Normal	0.863959
TCGA-AA-3534-11	CD274	Normal	1.04965
TCGA-AZ-6598-11	CD274	Normal	0.773987
TCGA-AZ-6603-11	CD274	Normal	1.94111
TCGA-A6-2684-11	CD274	Normal	0.99279
TCGA-AA-3531-11	CD274	Normal	0.856001
TCGA-AA-3516-11	CD274	Normal	1.22032
TCGA-A6-2679-11	CD274	Normal	1.66903
TCGA-A6-2680-11	CD274	Normal	1.26306
TCGA-A6-2683-11	CD274	Normal	0.99279
TCGA-AA-3660-11	CD274	Normal	1.01436
TCGA-A6-2685-11	CD274	Normal	1.08407
TCGA-A6-2678-11	CD274	Normal	0.815589
TCGA-A6-5667-11	CD274	Normal	0.926
GTEX-12WSL-1826-SM-5LZW9	CD274	Normal	0.696007
GTEX-ZP4G-1526-SM-57WE5	CD274	Normal	0.565594
GTEX-11ZTS-1526-SM-5N9G7	CD274	Normal	0.678058
GTEX-13O21-2426-SM-5MR4A	CD274	Normal	0.432948
GTEX-11P82-1026-SM-5BC5J	CD274	Normal	0.739854
GTEX-XAJ8-0726-SM-47JY5	CD274	Normal	0.63226
GTEX-QLQ7-1126-SM-4R1KN	CD274	Normal	0.757041
GTEX-R55G-1226-SM-48FDC	CD274	Normal	0.879716
GTEX-ZVT4-2626-SM-5N9GJ	CD274	Normal	1.60879
GTEX-ZG7Y-1826-SM-4WWD3	CD274	Normal	0.696007
GTEX-117YW-1826-SM-5PNY5	CD274	Normal	1.43297
GTEX-R55D-1826-SM-48FEF	CD274	Normal	0.999979
GTEX-XMK1-1726-SM-4B64Z	CD274	Normal	2.55335
GTEX-11I78-1326-SM-5PNY9	CD274	Normal	1.50078
GTEX-145LS-2726-SM-5Q5D8	CD274	Normal	1.44358
GTEX-OHPM-1426-SM-3TW8Y	CD274	Normal	0.650778
GTEX-11ZU8-1126-SM-5EQ5K	CD274	Normal	0.839938
GTEX-11ZVC-2126-SM-5EGJ1	CD274	Normal	1.09085
GTEX-13CF3-1426-SM-5K7YY	CD274	Normal	1.0072
GTEX-111YS-1826-SM-5GIEP	CD274	Normal	0.856001
GTEX-ZTTD-2626-SM-57WEX	CD274	Normal	0.918387
GTEX-13S86-1626-SM-5Q5C5	CD274	Normal	1.10434
GTEX-11ZTT-1626-SM-5EQKR	CD274	Normal	0.848008
GTEX-XQ8I-2126-SM-4BOOM	CD274	Normal	0.918387
GTEX-W5WG-2426-SM-4LMI6	CD274	Normal	0.903017
GTEX-13U4I-2626-SM-5SI9C	CD274	Normal	0.956073
GTEX-WFG7-1526-SM-4LVMG	CD274	Normal	0.948623
GTEX-ZVZQ-2626-SM-59HLB	CD274	Normal	0.565594
GTEX-12BJ1-2026-SM-5FQUH	CD274	Normal	0.400527
GTEX-Y114-1626-SM-4TT7I	CD274	Normal	1.47509
GTEX-X4EO-2726-SM-4E3HS	CD274	Normal	1.01436
GTEX-QV31-0826-SM-4R1KR	CD274	Normal	0.963466
GTEX-11ILO-2026-SM-5N9CQ	CD274	Normal	1.89915
GTEX-1128S-1626-SM-5H12O	CD274	Normal	0.799068
GTEX-ZYVF-2826-SM-5GIDK	CD274	Normal	1.3505
GTEX-ZTSS-1126-SM-5985O	CD274	Normal	1.257
GTEX-YEC3-2426-SM-5IFJR	CD274	Normal	0.495692
GTEX-SUCS-1026-SM-5CHTC	CD274	Normal	0
GTEX-PLZ5-1126-SM-3P613	CD274	Normal	1.32191
GTEX-Y3I4-1126-SM-4TT7Y	CD274	Normal	1.15703
GTEX-ZAJG-2626-SM-5S2NU	CD274	Normal	2.93166
GTEX-1211K-1726-SM-5FQUJ	CD274	Normal	1.06353
GTEX-WQUQ-2626-SM-4MVNP	CD274	Normal	1.23881
GTEX-Y5LM-1526-SM-4VDTA	CD274	Normal	0.76554
GTEX-147JS-2626-SM-5S2UX	CD274	Normal	1.26902
GTEX-147JS-2526-SM-5S2Q8	CD274	Normal	2.04264
GTEX-ZDTS-2726-SM-5L3E2	CD274	Normal	0.485434
GTEX-11I78-1226-SM-5A5K6	CD274	Normal	0.76554
GTEX-Q734-1126-SM-48TZY	CD274	Normal	1.09761
GTEX-13OVJ-1826-SM-5KM2D	CD274	Normal	1.08407
GTEX-13113-1426-SM-5EGHU	CD274	Normal	0.790754
GTEX-11EQ8-2626-SM-5N9BO	CD274	Normal	1.0072
GTEX-13PL7-2526-SM-5IFGR	CD274	Normal	0.815589
GTEX-11P7K-1526-SM-5EGI7	CD274	Normal	0.978174
GTEX-11EI6-2626-SM-5PNVT	CD274	Normal	1.1635
GTEX-X15G-1326-SM-4PQZJ	CD274	Normal	0.848008
GTEX-XGQ4-1226-SM-4AT67	CD274	Normal	0.613537
GTEX-117XS-2226-SM-5GIE1	CD274	Normal	0.926
GTEX-13CF2-1826-SM-5N9GK	CD274	Normal	0.856001
GTEX-Y3I4-1426-SM-4TT9C	CD274	Normal	0.722454
GTEX-YJ8A-1726-SM-5P9IQ	CD274	Normal	2.15705
GTEX-11NSD-1626-SM-5986U	CD274	Normal	1.23264
GTEX-ZTSS-1226-SM-51MSZ	CD274	Normal	1.75705
GTEX-Q2AH-1226-SM-48TZL	CD274	Normal	1.7181
GTEX-WY7C-1926-SM-4ONCI	CD274	Normal	0.310339
GTEX-1122O-1526-SM-5N9CL	CD274	Normal	0.815589
GTEX-133LE-1526-SM-5IFEN	CD274	Normal	1.07038
GTEX-O5YW-1426-SM-3MJHF	CD274	Normal	0.659921
GTEX-Y3IK-1826-SM-4WWDS	CD274	Normal	0.475073
GTEX-Y114-1526-SM-4TT79	CD274	Normal	1.30451
GTEX-ZVP2-1526-SM-5NQ82	CD274	Normal	2.32484
GTEX-12WSL-1626-SM-5GCMU	CD274	Normal	0.669016
GTEX-14C39-1626-SM-5S2P4	CD274	Normal	0.815589
GTEX-145MO-2626-SM-5QGPD	CD274	Normal	0.613537
GTEX-131XE-1026-SM-5EGKE	CD274	Normal	1.28094
GTEX-Y5V6-1626-SM-4VDT2	CD274	Normal	0.99279
GTEX-14E6E-1526-SM-5RQIG	CD274	Normal	0.871834
GTEX-1399S-1926-SM-5J2M5	CD274	Normal	1.08407
GTEX-W5WG-2026-SM-4LMIB	CD274	Normal	0.933562
GTEX-13G51-2126-SM-5IJD9	CD274	Normal	1.13095
GTEX-11TT1-0926-SM-5GU5M	CD274	Normal	1.50078
GTEX-WQUQ-2526-SM-4MVNO	CD274	Normal	1.28094
GTEX-QDVN-1326-SM-48TZ3	CD274	Normal	0.641556
GTEX-XBED-1526-SM-4AT5W	CD274	Normal	0.731174
GTEX-TKQ2-1326-SM-4DXT9	CD274	Normal	1.40055
GTEX-132NY-2726-SM-5PNY2	CD274	Normal	0.790754
GTEX-ZYFG-1926-SM-5GID5	CD274	Normal	0.722454
GTEX-13W3W-2226-SM-5LU4M	CD274	Normal	1.51603
GTEX-13W3W-2126-SM-5K7UX	CD274	Normal	0.99279
GTEX-145LT-0926-SM-5LU9C	CD274	Normal	0.687044
GTEX-T5JW-1126-SM-4DM5V	CD274	Normal	0.422222
GTEX-YEC3-2026-SM-5CVLQ	CD274	Normal	0.918387
GTEX-111YS-1626-SM-5GZZ9	CD274	Normal	1.04965
GTEX-145ME-1126-SM-5SIAT	CD274	Normal	1.09085
GTEX-11P82-1226-SM-5HL5P	CD274	Normal	3.3533
GTEX-ZY6K-1226-SM-5GZYL	CD274	Normal	1.39509
GTEX-P4QT-1426-SM-3NMCX	CD274	Normal	0.910726
GTEX-13U4I-2426-SM-5LU34	CD274	Normal	1.11105
GTEX-13OW8-2726-SM-5L3FZ	CD274	Normal	1.73983
GTEX-146FQ-1926-SM-5NQBY	CD274	Normal	1.33915
GTEX-13111-0726-SM-5DUVE	CD274	Normal	0.475073
GTEX-145MO-2426-SM-5NQ9W	CD274	Normal	0.782421
GTEX-WI4N-2226-SM-4OOS9	CD274	Normal	0.731174
GTEX-PWCY-1026-SM-48TD4	CD274	Normal	1.89528
GTEX-12BJ1-2126-SM-5BC5O	CD274	Normal	0.545956
GTEX-VJYA-2026-SM-4KL1K	CD274	Normal	0.97085
GTEX-YEC4-1926-SM-5IFHJ	CD274	Normal	1.17634
GTEX-13FHO-2726-SM-5K7VG	CD274	Normal	0.63226
GTEX-RM2N-0926-SM-48FD1	CD274	Normal	1.66451
GTEX-11TUW-2326-SM-5EQMO	CD274	Normal	1.15058
GTEX-131XE-0826-SM-5HL9W	CD274	Normal	1.51096
GTEX-11TUW-2026-SM-5EQL8	CD274	Normal	1.49568
GTEX-WY7C-1626-SM-4ONC8	CD274	Normal	1.23881
GTEX-144GM-1226-SM-5LU52	CD274	Normal	2.15379
GTEX-V955-1626-SM-4JBHJ	CD274	Normal	1.11767
GTEX-13111-1926-SM-5GCOL	CD274	Normal	1.33915
GTEX-145LS-2926-SM-5O99G	CD274	Normal	1.47509
GTEX-P78B-1726-SM-3P5ZV	CD274	Normal	1.93734
GTEX-OIZH-1426-SM-3NB1O	CD274	Normal	0.713697
GTEX-ZE9C-2126-SM-4WKGY	CD274	Normal	1.29868
GTEX-145MH-2726-SM-5QGQ6	CD274	Normal	0.879716
GTEX-11DXZ-1626-SM-5GIDI	CD274	Normal	0.978174
GTEX-13OVG-1426-SM-5K7VP	CD274	Normal	1.20162
GTEX-11DXZ-1726-SM-5H12M	CD274	Normal	0.722454
GTEX-111CU-1426-SM-5GZYP	CD274	Normal	1.11767
GTEX-139YR-2126-SM-5KM11	CD274	Normal	1.53608
GTEX-13CF3-1326-SM-5LZXZ	CD274	Normal	0.495692
GTEX-WYJK-2326-SM-4ONDN	CD274	Normal	0.555816
GTEX-Y5LM-1426-SM-5RQJL	CD274	Normal	0.641556
GTEX-WHSB-0926-SM-4M1XJ	CD274	Normal	0.555816
GTEX-11PRG-2026-SM-5GU5F	CD274	Normal	0.839938
GTEX-QCQG-1626-SM-48U26	CD274	Normal	0.704867
GTEX-ZGAY-2126-SM-4YCFB	CD274	Normal	1.13095
GTEX-S7SF-1926-SM-4AT5B	CD274	Normal	1.03564
GTEX-ZYWO-1626-SM-5E44H	CD274	Normal	1.37293
GTEX-12ZZY-2726-SM-5EQ45	CD274	Normal	1.39509
GTEX-WOFM-1926-SM-4OOSP	CD274	Normal	0.76554
GTEX-13D11-0826-SM-5KLZJ	CD274	Normal	0.941119
GTEX-OXRL-1426-SM-3NM9E	CD274	Normal	0.641556
GTEX-ZE7O-2626-SM-51MSS	CD274	Normal	0.863959
GTEX-ZPU1-1726-SM-4WWFV	CD274	Normal	0.99279
GTEX-QEL4-1926-SM-4R1JI	CD274	Normal	1.65535
GTEX-WFG8-1526-SM-5CHSI	CD274	Normal	0
GTEX-147F3-1926-SM-5SIB9	CD274	Normal	1.15703
GTEX-139T6-1326-SM-5IFFO	CD274	Normal	0.985488
GTEX-PWOO-1326-SM-48TCJ	CD274	Normal	1.04263
GTEX-13X6I-2726-SM-5Q5ET	CD274	Normal	1.5656
GTEX-148VJ-2426-SM-5NQ9Y	CD274	Normal	1.33341
GTEX-148VJ-2626-SM-5QGPI	CD274	Normal	1.04263
GTEX-111CU-1226-SM-5EGIN	CD274	Normal	0.790754
GTEX-ZAB5-1426-SM-5HL9D	CD274	Normal	1.0566
GTEX-145ME-0826-SM-5O9AF	CD274	Normal	0.871834
GTEX-WYVS-1126-SM-4SOJX	CD274	Normal	1.20791
GTEX-WH7G-1326-SM-4LVMS	CD274	Normal	0.516027
GTEX-ZYFD-2226-SM-5E43P	CD274	Normal	5.54285
GTEX-11GSP-1626-SM-5986N	CD274	Normal	0.933562
GTEX-TKQ1-0626-SM-4DXTS	CD274	Normal	1.26306
GTEX-NFK9-2026-SM-3LK5K	CD274	Normal	0.485434
GTEX-111VG-2226-SM-5N9DU	CD274	Normal	1.2869
GTEX-12WSM-1426-SM-5GCPA	CD274	Normal	0.739854
GTEX-UPIC-1726-SM-4IHKG	CD274	Normal	1.47509
GTEX-1122O-1426-SM-5H11R	CD274	Normal	1.18271
GTEX-13PVQ-2726-SM-5L3H7	CD274	Normal	0.731174
GTEX-ZXES-1626-SM-5NQ7L	CD274	Normal	1.48543
GTEX-14C38-2626-SM-5RQI4	CD274	Normal	4.11855
GTEX-13SLW-2826-SM-5Q5ES	CD274	Normal	1.66451
GTEX-11EMC-1426-SM-5N9E4	CD274	Normal	1.275
GTEX-13FHP-2426-SM-5KLZ5	CD274	Normal	1.57044
GTEX-XUW1-1926-SM-4BOP1	CD274	Normal	0.650778
GTEX-11DXX-1826-SM-5H126	CD274	Normal	0.739854
GTEX-11DXX-1926-SM-5EGJK	CD274	Normal	0.59455
GTEX-Z93S-2626-SM-57WBX	CD274	Normal	1.45944
GTEX-X15G-1526-SM-4PQZM	CD274	Normal	1.10434
GTEX-UJHI-1126-SM-4IHLN	CD274	Normal	0.799068
GTEX-WFG8-1726-SM-5CHTE	CD274	Normal	0
GTEX-XGQ4-1726-SM-4RH4G	CD274	Normal	0.575314
GTEX-U3ZM-1126-SM-4DXUB	CD274	Normal	0.454178
GTEX-13O61-1626-SM-5KM3T	CD274	Normal	0.790754
GTEX-13D11-0626-SM-5LZYY	CD274	Normal	0.659921
GTEX-ZZ64-0826-SM-5E449	CD274	Normal	1.38958
GTEX-PWN1-1426-SM-48TDF	CD274	Normal	0.536053
GTEX-Z93S-2426-SM-5HL8N	CD274	Normal	1.6135
GTEX-ZQUD-1026-SM-4YCEZ	CD274	Normal	0.650778
GTEX-11TTK-2426-SM-5PNYO	CD274	Normal	1.48029
GTEX-X5EB-1126-SM-46MVV	CD274	Normal	1.03564
GTEX-XV7Q-2126-SM-4BRVX	CD274	Normal	1.40597
GTEX-14A5H-1626-SM-5SIAN	CD274	Normal	2.07724
GTEX-11O72-2226-SM-5PNW2	CD274	Normal	1.5059
GTEX-131YS-2926-SM-5EGKI	CD274	Normal	0.903017
GTEX-146FH-2426-SM-5Q5EW	CD274	Normal	1.37853
GTEX-ZY6K-1326-SM-5GZWP	CD274	Normal	1.4489
GTEX-ZF29-1726-SM-4WKFV	CD274	Normal	0.731174
GTEX-R53T-1326-SM-48FCQ	CD274	Normal	1.60879
GTEX-ZZ64-0726-SM-5GZX4	CD274	Normal	1.48029
GTEX-131XG-1526-SM-5GCNQ	CD274	Normal	0.495692
GTEX-ZV7C-1526-SM-5NQ72	CD274	Normal	1.39509
GTEX-RU1J-1326-SM-46MUL	CD274	Normal	0.815589
GTEX-11EQ9-1526-SM-5PNY7	CD274	Normal	0.659921
GTEX-ZVZP-2026-SM-57WB3	CD274	Normal	0.659921
GTEX-YEC3-2026-SM-4WWFL	CD274	Normal	1.15703
GTEX-13OW5-2626-SM-5MR3M	CD274	Normal	0.910726
GTEX-SNOS-1226-SM-4DM5H	CD274	Normal	1.66451
GTEX-ZA64-1426-SM-5CVMC	CD274	Normal	1.06353
GTEX-ZP4G-1726-SM-4WWCM	CD274	Normal	0.731174
GTEX-ZDYS-2326-SM-4WKG6	CD274	Normal	1.1635
GTEX-XYKS-2226-SM-4E3IU	CD274	Normal	1.37293
GTEX-ZV6S-1126-SM-57WE9	CD274	Normal	0.454178
GTEX-14BMU-1326-SM-5RQIH	CD274	Normal	0.887511
GTEX-13O61-1526-SM-5KM3P	CD274	Normal	0.722454
GTEX-13PVR-1726-SM-5Q5EC	CD274	Normal	0.848008
GTEX-ZF29-1826-SM-4WKG8	CD274	Normal	0.400527
GTEX-ZVT3-2826-SM-5GU6A	CD274	Normal	1.0072
GTEX-ZLV1-1326-SM-4WWER	CD274	Normal	0.773987
GTEX-13O1R-2426-SM-5KLZZ	CD274	Normal	1.5059
GTEX-11P81-1426-SM-5P9JN	CD274	Normal	0.704867
GTEX-1399R-2126-SM-5K7WZ	CD274	Normal	1.09085
GTEX-11P7K-1826-SM-5HL5A	CD274	Normal	0.555816
GTEX-YECK-2826-SM-5IFHF	CD274	Normal	1.75275
GTEX-12WSJ-1526-SM-5GCNI	CD274	Normal	1.31616
GTEX-XV7Q-2226-SM-4BRVY	CD274	Normal	1.11105
GTEX-12KS4-2426-SM-5LU8P	CD274	Normal	1.53608
GTEX-WH7G-1426-SM-4LVMU	CD274	Normal	0.948623
GTEX-XXEK-1826-SM-4BRVC	CD274	Normal	1.23264
GTEX-WFON-1426-SM-4LVMT	CD274	Normal	0.565594
GTEX-XBEW-1926-SM-4SOJO	CD274	Normal	0.475073
GTEX-ZF2S-1826-SM-4WKFF	CD274	Normal	0.659921
GTEX-S4Q7-0826-SM-4AD5E	CD274	Normal	1.275
GTEX-XAJ8-0426-SM-47JYJ	CD274	Normal	0.464679
GTEX-12WSJ-1426-SM-5GCON	CD274	Normal	0.863959
GTEX-QLQW-0426-SM-447A7	CD274	Normal	0.696007
GTEX-ZPIC-2626-SM-57WE2	CD274	Normal	0.669016
GTEX-Q2AI-0926-SM-48U1F	CD274	Normal	0.815589
GTEX-ZEX8-1926-SM-4WKFR	CD274	Normal	1.31616
GTEX-WFG8-1726-SM-4LVM6	CD274	Normal	0.321936
GTEX-WRHK-1126-SM-4MVOJ	CD274	Normal	1.07726
GTEX-13N2G-2226-SM-5IJCU	CD274	Normal	1.65535
GTEX-13FH7-1526-SM-5J2N6	CD274	Normal	0.722454
GTEX-WXYG-1726-SM-4ONCU	CD274	Normal	0.669016
GTEX-13OVI-2126-SM-5KM3U	CD274	Normal	0.687044
GTEX-11DXY-2026-SM-5N9CZ	CD274	Normal	1.20791
GTEX-YB5E-1626-SM-5IFIQ	CD274	Normal	0.790754
GTEX-WHWD-1226-SM-4OOS1	CD274	Normal	1.6369
GTEX-XUW1-1826-SM-4BOQD	CD274	Normal	1.0072
GTEX-11ONC-1926-SM-5GU75	CD274	Normal	2.02857
GTEX-117YX-0826-SM-5H11J	CD274	Normal	0.815589
GTEX-12WSG-2426-SM-5EQLZ	CD274	Normal	0.678058
GTEX-145MN-1726-SM-5SIA6	CD274	Normal	0.604087
GTEX-13QBU-1826-SM-5IJG3	CD274	Normal	0.298665
GTEX-13VXT-2026-SM-5L3EW	CD274	Normal	0.782421
GTEX-Y8E4-2426-SM-4WWDN	CD274	Normal	1.26902
GTEX-ZF2S-1926-SM-4WWAN	CD274	Normal	1.08407
GTEX-12C56-0626-SM-5EGGC	CD274	Normal	0.807361
GTEX-WHWD-1526-SM-4OORV	CD274	Normal	0.978174
GTEX-ZQG8-2426-SM-57WEE	CD274	Normal	0.641556
GTEX-ZYFG-1826-SM-5GZWX	CD274	Normal	0.76554
GTEX-S341-1426-SM-4AD6U	CD274	Normal	1.32769
GTEX-YF7O-1626-SM-5IFII	CD274	Normal	0.650778
GTEX-WHPG-1626-SM-4M1ZL	CD274	Normal	1.30451
GTEX-13O3O-2526-SM-5L3DR	CD274	Normal	1.60409
GTEX-11EQ9-1426-SM-5987G	CD274	Normal	2.25095
GTEX-XXEK-1926-SM-4BRVD	CD274	Normal	1.78243
GTEX-Y8LW-1226-SM-4WWDP	CD274	Normal	0.713697
GTEX-1339X-1726-SM-5P9J9	CD274	Normal	0.678058
GTEX-T6MO-0826-SM-4DM51	CD274	Normal	0.76554
GTEX-WEY5-1426-SM-4LMJ3	CD274	Normal	0.485434
GTEX-PX3G-1426-SM-48U1J	CD274	Normal	1.48029
GTEX-12696-1926-SM-5EGJT	CD274	Normal	1.41146
GTEX-ZPU1-1926-SM-57WDT	CD274	Normal	1.23264
GTEX-ZLV1-1226-SM-4WWBX	CD274	Normal	1.23264
GTEX-132AR-2826-SM-5IJFV	CD274	Normal	1.4489
GTEX-X3Y1-1726-SM-4PQZL	CD274	Normal	0.545956
GTEX-ZLFU-1426-SM-4WWEU	CD274	Normal	0.985488
GTEX-14DAR-1526-SM-5RQIX	CD274	Normal	0.678058
GTEX-14A5I-2426-SM-5Q5CP	CD274	Normal	1.257
GTEX-WFON-1426-SM-5CHT1	CD274	Normal	0
GTEX-WOFM-2026-SM-4OOSQ	CD274	Normal	0.799068
GTEX-SE5C-1526-SM-4BRWU	CD274	Normal	0.669016
GTEX-11GS4-1826-SM-5HL4T	CD274	Normal	0.704867
GTEX-132AR-2726-SM-5PNVN	CD274	Normal	2.08403
GTEX-147GR-2826-SM-5RQK8	CD274	Normal	1.79907
GTEX-ZF28-2526-SM-57WFH	CD274	Normal	0.933562
GTEX-12ZZX-2726-SM-5N9FT	CD274	Normal	0.926
GTEX-ZAB4-2426-SM-5HL8A	CD274	Normal	1.43827
GTEX-13OW6-2226-SM-5N9FL	CD274	Normal	1.53608
GTEX-1211K-1826-SM-5EGJ2	CD274	Normal	1.12432
GTEX-1399R-2226-SM-5P9JB	CD274	Normal	0.74845
GTEX-1212Z-1826-SM-5FQSH	CD274	Normal	1.04263
GTEX-ZAB4-2226-SM-5HL97	CD274	Normal	1.26306
GTEX-13FH7-1626-SM-5J2O9	CD274	Normal	0.773987
GTEX-ZVT2-1726-SM-51MRO	CD274	Normal	0.856001
GTEX-14AS3-1126-SM-5Q5CR	CD274	Normal	0.948623
GTEX-QDVJ-1326-SM-48U1X	CD274	Normal	1.31036
GTEX-ZYFC-2626-SM-5NQ6S	CD274	Normal	0.985488
GTEX-11ONC-2026-SM-5HL61	CD274	Normal	1.48029
GTEX-OXRK-1726-SM-3NB16	CD274	Normal	1.67356
GTEX-11P81-1126-SM-5GU5G	CD274	Normal	0.903017
GTEX-YF7O-1726-SM-5IFJ9	CD274	Normal	0.604087
GTEX-QMRM-1226-SM-447C6	CD274	Normal	0.863959
GTEX-XUJ4-2026-SM-4BOOW	CD274	Normal	0.485434
GTEX-UJMC-1326-SM-4IHLS	CD274	Normal	0.555816
GTEX-117YX-0526-SM-5EGJH	CD274	Normal	0.678058
GTEX-XUZC-1326-SM-4BRV2	CD274	Normal	1.32191
GTEX-S4P3-1226-SM-4AD4Y	CD274	Normal	0.823748
GTEX-TML8-1326-SM-4DXTO	CD274	Normal	0.696007
GTEX-ZT9W-1726-SM-51MS3	CD274	Normal	0.344836
GTEX-ZYT6-2826-SM-5GICX	CD274	Normal	0.823748
GTEX-XUJ4-2126-SM-4BOOX	CD274	Normal	0.422222
GTEX-13X6K-2726-SM-5O9DG	CD274	Normal	1.73115
TCGA-AG-3731-11	CD274	Normal	0.799068
TCGA-AF-3400-11	CD274	Normal	0.739854
TCGA-AH-6643-11	CD274	Normal	1.74846
TCGA-AG-3725-11	CD274	Normal	0.641556
TCGA-AG-3742-11	CD274	Normal	1.26902
TCGA-AG-3732-11	CD274	Normal	1.02858
TCGA-AF-5654-11	CD274	Normal	0.575314
TCGA-AF-2692-11	CD274	Normal	1.09761
TCGA-AF-2691-11	CD274	Normal	1.29868
TCGA-AF-2689-11	CD274	Normal	1.26902
TCGA-NH-A8F7-06	CD274	Tumor	0.555816
TCGA-G4-6317-02	CD274	Tumor	0.201631
TCGA-G4-6298-01	CD274	Tumor	0.443614
TCGA-G4-6626-01	CD274	Tumor	1.04965
TCGA-AA-3675-01	CD274	Tumor	0.696007
TCGA-AD-6895-01	CD274	Tumor	2.99461
TCGA-AD-6899-01	CD274	Tumor	1.74846
TCGA-AZ-4615-01	CD274	Tumor	2.84197
TCGA-G4-6627-01	CD274	Tumor	1.36735
TCGA-D5-5537-01	CD274	Tumor	0.575314
TCGA-A6-5659-01	CD274	Tumor	0.572087
TCGA-A6-6653-01	CD274	Tumor	1.15703
TCGA-A6-6782-01	CD274	Tumor	1.257
TCGA-CM-6676-01	CD274	Tumor	0.495692
TCGA-DM-A1D7-01	CD274	Tumor	0.773987
TCGA-DM-A1HA-01	CD274	Tumor	1.66451
TCGA-T9-A92H-01	CD274	Tumor	0.879716
TCGA-AZ-6606-01	CD274	Tumor	1.26902
TCGA-CK-5912-01	CD274	Tumor	0.687044
TCGA-CK-5914-01	CD274	Tumor	1.77817
TCGA-A6-5664-01	CD274	Tumor	1.21411
TCGA-CM-5862-01	CD274	Tumor	0.310339
TCGA-D5-6928-01	CD274	Tumor	4.31547
TCGA-DM-A1D4-01	CD274	Tumor	0.333419
TCGA-G4-6311-01	CD274	Tumor	0.848008
TCGA-A6-4105-01	CD274	Tumor	1.9891
TCGA-AA-3495-01	CD274	Tumor	0.933562
TCGA-NH-A8F8-01	CD274	Tumor	0.999979
TCGA-A6-2675-01	CD274	Tumor	1.91838
TCGA-A6-5666-01	CD274	Tumor	0.356135
TCGA-AD-6901-01	CD274	Tumor	2.01078
TCGA-DM-A28A-01	CD274	Tumor	1.04965
TCGA-G4-6628-01	CD274	Tumor	2.62758
TCGA-AA-3506-01	CD274	Tumor	1.43297
TCGA-AA-3697-01	CD274	Tumor	1.23881
TCGA-AZ-6605-01	CD274	Tumor	1.08407
TCGA-CA-6719-01	CD274	Tumor	1.41146
TCGA-D5-6931-01	CD274	Tumor	1.78243
TCGA-5M-AATE-01	CD274	Tumor	0.575314
TCGA-AD-6889-01	CD274	Tumor	1.26306
TCGA-D5-6922-01	CD274	Tumor	1.38408
TCGA-AA-3489-01	CD274	Tumor	2.1144
TCGA-D5-6531-01	CD274	Tumor	1.73115
TCGA-DM-A1HB-01	CD274	Tumor	1.20162
TCGA-DM-A28G-01	CD274	Tumor	0.286878
TCGA-DM-A28K-01	CD274	Tumor	0.575314
TCGA-G4-6294-01	CD274	Tumor	0.584968
TCGA-5M-AAT4-01	CD274	Tumor	0.400527
TCGA-A6-5656-01	CD274	Tumor	1.16566
TCGA-A6-6780-01	CD274	Tumor	3.05545
TCGA-CM-6163-01	CD274	Tumor	1.59457
TCGA-CM-6165-01	CD274	Tumor	1.22032
TCGA-DM-A28C-01	CD274	Tumor	0.21412
TCGA-A6-5660-01	CD274	Tumor	0.464679
TCGA-AA-3502-01	CD274	Tumor	0.545956
TCGA-AA-A02Y-01	CD274	Tumor	1.23881
TCGA-AD-6888-01	CD274	Tumor	0.650778
TCGA-D5-5540-01	CD274	Tumor	0.879716
TCGA-D5-6536-01	CD274	Tumor	1.63228
TCGA-DM-A28F-01	CD274	Tumor	0.713697
TCGA-G4-6320-01	CD274	Tumor	0.238793
TCGA-AZ-6599-01	CD274	Tumor	0.575314
TCGA-CM-5348-01	CD274	Tumor	1.73115
TCGA-A6-2674-01	CD274	Tumor	2.78033
TCGA-G4-6306-01	CD274	Tumor	0.641556
TCGA-QG-A5Z1-01	CD274	Tumor	0.286878
TCGA-A6-2682-01	CD274	Tumor	1.13095
TCGA-AA-3685-01	CD274	Tumor	1.56071
TCGA-AZ-6607-01	CD274	Tumor	3.3757
TCGA-CM-4743-01	CD274	Tumor	3.0144
TCGA-CM-4744-01	CD274	Tumor	1.19535
TCGA-D5-6529-01	CD274	Tumor	1.9298
TCGA-D5-6932-01	CD274	Tumor	0.941119
TCGA-G4-6299-01	CD274	Tumor	1.35616
TCGA-G4-6310-01	CD274	Tumor	0.782421
TCGA-NH-A50V-01	CD274	Tumor	1.41683
TCGA-AA-3655-01	CD274	Tumor	1.79494
TCGA-AA-3713-01	CD274	Tumor	2.58012
TCGA-AA-A01Z-01	CD274	Tumor	0.575314
TCGA-AZ-6601-01	CD274	Tumor	2.27796
TCGA-D5-6924-01	CD274	Tumor	2.02148
TCGA-DM-A1DB-01	CD274	Tumor	0.604087
TCGA-DM-A288-01	CD274	Tumor	0.201631
TCGA-4N-A93T-01	CD274	Tumor	0.333419
TCGA-AD-5900-01	CD274	Tumor	2.16031
TCGA-CM-6169-01	CD274	Tumor	2.50077
TCGA-D5-6930-01	CD274	Tumor	1.60879
TCGA-A6-6649-01	CD274	Tumor	1.51096
TCGA-D5-6540-01	CD274	Tumor	1.64152
TCGA-G4-6315-01	CD274	Tumor	0.443614
TCGA-A6-5657-01	CD274	Tumor	1.11105
TCGA-AA-3712-01	CD274	Tumor	1.26306
TCGA-AD-6890-01	CD274	Tumor	0.933562
TCGA-CA-6716-01	CD274	Tumor	0.575314
TCGA-D5-6926-01	CD274	Tumor	2.18585
TCGA-DM-A0XD-01	CD274	Tumor	0.773987
TCGA-G4-6322-01	CD274	Tumor	1.13748
TCGA-AA-3511-01	CD274	Tumor	0.62293
TCGA-AZ-6600-01	CD274	Tumor	1.22032
TCGA-D5-6537-01	CD274	Tumor	1.46467
TCGA-F4-6703-01	CD274	Tumor	3.44755
TCGA-CA-6715-01	CD274	Tumor	0.344836
TCGA-CK-5915-01	CD274	Tumor	0.432948
TCGA-D5-5541-01	CD274	Tumor	1.47509
TCGA-DM-A28M-01	CD274	Tumor	0.516027
TCGA-A6-3810-01	CD274	Tumor	1.47249
TCGA-A6-6140-01	CD274	Tumor	0.704867
TCGA-AD-6965-01	CD274	Tumor	0.38957
TCGA-CM-4751-01	CD274	Tumor	1.81558
TCGA-A6-6138-01	CD274	Tumor	2.63689
TCGA-AZ-4315-01	CD274	Tumor	1.31036
TCGA-AZ-4682-01	CD274	Tumor	0.505893
TCGA-D5-6532-01	CD274	Tumor	0.641556
TCGA-QG-A5Z2-01	CD274	Tumor	1.7181
TCGA-AY-6197-01	CD274	Tumor	2.08403
TCGA-CM-5864-01	CD274	Tumor	0.641556
TCGA-D5-5539-01	CD274	Tumor	0.74845
TCGA-F4-6569-01	CD274	Tumor	0.871834
TCGA-F4-6704-01	CD274	Tumor	1.09761
TCGA-A6-6652-01	CD274	Tumor	0.432948
TCGA-A6-A5ZU-01	CD274	Tumor	0.941119
TCGA-AD-6963-01	CD274	Tumor	1.72682
TCGA-AD-6964-01	CD274	Tumor	2.50843
TCGA-CM-6679-01	CD274	Tumor	0.704867
TCGA-NH-A6GA-01	CD274	Tumor	0.731174
TCGA-A6-A56B-01	CD274	Tumor	0.722454
TCGA-AA-3526-01	CD274	Tumor	1.88359
TCGA-CA-6717-01	CD274	Tumor	1.57529
TCGA-D5-6923-01	CD274	Tumor	1.25095
TCGA-A6-6648-01	CD274	Tumor	1.18905
TCGA-A6-A567-01	CD274	Tumor	0.678058
TCGA-CA-5797-01	CD274	Tumor	0.97085
TCGA-A6-6137-01	CD274	Tumor	1.33341
TCGA-D5-6530-01	CD274	Tumor	1.93357
TCGA-AD-A5EK-01	CD274	Tumor	0.555816
TCGA-F4-6463-01	CD274	Tumor	0.887511
TCGA-RU-A8FL-01	CD274	Tumor	0.084067
TCGA-AA-A02K-01	CD274	Tumor	0.367373
TCGA-DM-A28H-01	CD274	Tumor	0.823748
TCGA-AZ-4684-01	CD274	Tumor	0.731174
TCGA-D5-6541-01	CD274	Tumor	1.6781
TCGA-AY-6196-01	CD274	Tumor	2.15054
TCGA-CM-4747-01	CD274	Tumor	0.773987
TCGA-A6-5662-01	CD274	Tumor	0.495692
TCGA-CA-6718-01	CD274	Tumor	4.02412
TCGA-CA-5255-01	CD274	Tumor	0.782421
TCGA-F4-6856-01	CD274	Tumor	1.47509
TCGA-AY-A8YK-01	CD274	Tumor	0.565594
TCGA-CM-5860-01	CD274	Tumor	1.0566
TCGA-A6-6781-01	CD274	Tumor	2.52355
TCGA-AZ-5403-01	CD274	Tumor	0.613537
TCGA-AA-3663-01	CD274	Tumor	1.19535
TCGA-NH-A50U-01	CD274	Tumor	0.687044
TCGA-CM-6674-01	CD274	Tumor	1.29275
TCGA-AZ-4323-01	CD274	Tumor	0.985488
TCGA-CM-6675-01	CD274	Tumor	1.20791
TCGA-D5-6927-01	CD274	Tumor	2.61585
TCGA-A6-6141-01	CD274	Tumor	0.985488
TCGA-AA-3492-01	CD274	Tumor	1.65993
TCGA-G4-6302-01	CD274	Tumor	1.45944
TCGA-NH-A5IV-01	CD274	Tumor	1.14405
TCGA-CK-6751-01	CD274	Tumor	0.555816
TCGA-CK-6747-01	CD274	Tumor	0.650778
TCGA-A6-5665-01	CD274	Tumor	2.31037
TCGA-CK-6746-01	CD274	Tumor	2.68033
TCGA-CM-6168-01	CD274	Tumor	1.94859
TCGA-QL-A97D-01	CD274	Tumor	1.49058
TCGA-AA-3496-01	CD274	Tumor	1.87973
TCGA-A6-2672-01	CD274	Tumor	2.28688
TCGA-AZ-4616-01	CD274	Tumor	3.88752
TCGA-A6-2686-01	CD274	Tumor	2.16995
TCGA-AD-6548-01	CD274	Tumor	1.73549
TCGA-A6-5661-01	CD274	Tumor	1.46814
TCGA-AA-3662-01	CD274	Tumor	1.59457
TCGA-AA-A01P-01	CD274	Tumor	3.25398
TCGA-AA-A01X-01	CD274	Tumor	0.485434
TCGA-AU-3779-01	CD274	Tumor	1.32191
TCGA-D5-6535-01	CD274	Tumor	1.98551
TCGA-CK-4951-01	CD274	Tumor	2.6064
TCGA-D5-6538-01	CD274	Tumor	0.084067
TCGA-D5-7000-01	CD274	Tumor	1.74418
TCGA-DM-A1D0-01	CD274	Tumor	0.298665
TCGA-CM-6680-01	CD274	Tumor	1.73549
TCGA-F4-6570-01	CD274	Tumor	2.37849
TCGA-AZ-6598-01	CD274	Tumor	1.37853
TCGA-AZ-6603-01	CD274	Tumor	1.79907
TCGA-CM-6171-01	CD274	Tumor	2.18585
TCGA-D5-6920-01	CD274	Tumor	1.9298
TCGA-F4-6854-01	CD274	Tumor	1.0566
TCGA-G4-6625-01	CD274	Tumor	2.42764
TCGA-G4-6314-01	CD274	Tumor	0.687044
TCGA-A6-2684-01	CD274	Tumor	2.00598
TCGA-CM-6677-01	CD274	Tumor	0.879716
TCGA-AD-A5EJ-01	CD274	Tumor	1.541
TCGA-AY-A54L-01	CD274	Tumor	0.356135
TCGA-CM-6170-01	CD274	Tumor	1.46991
TCGA-G4-6586-01	CD274	Tumor	1.98185
TCGA-DM-A28E-01	CD274	Tumor	0.464679
TCGA-A6-3809-01	CD274	Tumor	2.34909
TCGA-AZ-4614-01	CD274	Tumor	0.250954
TCGA-CK-5916-01	CD274	Tumor	2.53602
TCGA-DM-A0X9-01	CD274	Tumor	0.807361
TCGA-DM-A1DA-01	CD274	Tumor	0.333419
TCGA-DM-A285-01	CD274	Tumor	0.505893
TCGA-NH-A6GB-01	CD274	Tumor	1.21411
TCGA-CM-6172-01	CD274	Tumor	0.815589
TCGA-DM-A280-01	CD274	Tumor	1.22032
TCGA-F4-6855-01	CD274	Tumor	0.74845
TCGA-G4-6295-01	CD274	Tumor	1.68257
TCGA-A6-6650-01	CD274	Tumor	0.782403
TCGA-AU-6004-01	CD274	Tumor	2.33911
TCGA-A6-2677-01	CD274	Tumor	0.500798
TCGA-AM-5821-01	CD274	Tumor	5.2091
TCGA-CK-4950-01	CD274	Tumor	1.30451
TCGA-CM-5349-01	CD274	Tumor	0.848008
TCGA-D5-6533-01	CD274	Tumor	2.15705
TCGA-DM-A0XF-01	CD274	Tumor	0.584968
TCGA-NH-A50T-01	CD274	Tumor	0.411425
TCGA-DM-A1D9-01	CD274	Tumor	0.641556
TCGA-AY-6386-01	CD274	Tumor	0.731174
TCGA-G4-6304-01	CD274	Tumor	1.0072
TCGA-NH-A6GC-01	CD274	Tumor	1.30451
TCGA-A6-6654-01	CD274	Tumor	2.54845
TCGA-AY-5543-01	CD274	Tumor	2.12102
TCGA-QG-A5YV-01	CD274	Tumor	1.02858
TCGA-CM-5861-01	CD274	Tumor	1.51603
TCGA-CM-6678-01	CD274	Tumor	0.344836
TCGA-D5-6534-01	CD274	Tumor	2.85403
TCGA-3L-AA1B-01	CD274	Tumor	0.918387
TCGA-F4-6459-01	CD274	Tumor	0.555816
TCGA-QG-A5YX-01	CD274	Tumor	0.526084
TCGA-CM-5863-01	CD274	Tumor	1.03564
TCGA-D5-5538-01	CD274	Tumor	1.87579
TCGA-DM-A282-01	CD274	Tumor	0.189038
TCGA-G4-6321-01	CD274	Tumor	1.275
TCGA-AM-5820-01	CD274	Tumor	0.516027
TCGA-CM-5868-01	CD274	Tumor	0.799068
TCGA-F4-6806-01	CD274	Tumor	0.722454
TCGA-CK-5913-01	CD274	Tumor	2.13754
TCGA-F4-6805-01	CD274	Tumor	1.64152
TCGA-G4-6588-01	CD274	Tumor	1.37853
TCGA-CM-6167-01	CD274	Tumor	1.17634
TCGA-A6-6142-01	CD274	Tumor	1.13748
TCGA-A6-6651-01	CD274	Tumor	1.32191
TCGA-A6-A566-01	CD274	Tumor	1.87973
TCGA-AY-A69D-01	CD274	Tumor	0.978174
TCGA-AZ-6608-01	CD274	Tumor	0.201631
TCGA-G4-6297-01	CD274	Tumor	1.10434
TCGA-QG-A5YW-01	CD274	Tumor	1.30451
TCGA-AA-3509-01	CD274	Tumor	1.18905
TCGA-AY-A71X-01	CD274	Tumor	0.356135
TCGA-CA-5256-01	CD274	Tumor	0.485434
TCGA-F4-6808-01	CD274	Tumor	0.485434
TCGA-G4-6303-01	CD274	Tumor	1.275
TCGA-NH-A8F7-01	CD274	Tumor	0.74845
TCGA-CA-5796-01	CD274	Tumor	0.89531
TCGA-F4-6809-01	CD274	Tumor	0.807361
TCGA-WS-AB45-01	CD274	Tumor	2.67586
TCGA-AA-3660-01	CD274	Tumor	0.790754
TCGA-AZ-4313-01	CD274	Tumor	1.42762
TCGA-AZ-5407-01	CD274	Tumor	0.400527
TCGA-D5-6898-01	CD274	Tumor	1.34485
TCGA-F4-6460-01	CD274	Tumor	0.782421
TCGA-F4-6807-01	CD274	Tumor	1.78243
TCGA-G4-6317-01	CD274	Tumor	0.21412
TCGA-DM-A1D8-01	CD274	Tumor	0.604087
TCGA-D5-6929-01	CD274	Tumor	0.565594
TCGA-G4-6293-01	CD274	Tumor	2.02857
TCGA-A6-2685-01	CD274	Tumor	0.871834
TCGA-CK-4952-01	CD274	Tumor	1.18905
TCGA-CM-6162-01	CD274	Tumor	2.94114
TCGA-CM-6166-01	CD274	Tumor	0.757041
TCGA-CK-4947-01	CD274	Tumor	1.48029
TCGA-CM-6164-01	CD274	Tumor	1.31616
TCGA-CK-4948-01	CD274	Tumor	0.687044
TCGA-CK-6748-01	CD274	Tumor	0.713697
TCGA-D5-6539-01	CD274	Tumor	1.31616
TCGA-SS-A7HO-01	CD274	Tumor	0.773987
TCGA-4T-AA8H-01	CD274	Tumor	0.464679
TCGA-CA-5254-01	CD274	Tumor	1.18905
TCGA-F4-6461-01	CD274	Tumor	1.09761
TCGA-5M-AAT6-01	CD274	Tumor	3.04441
TCGA-A6-5667-01	CD274	Tumor	0.76554
TCGA-G4-6309-01	CD274	Tumor	1.07038
TCGA-CM-5344-01	CD274	Tumor	0.74845
TCGA-G4-6307-01	CD274	Tumor	0.495692
TCGA-CM-6161-01	CD274	Tumor	1.2869
TCGA-A6-A565-01	CD274	Tumor	1.49568
TCGA-5M-AAT5-01	CD274	Tumor	0.83188
TCGA-5M-AATA-01	CD274	Tumor	0.659921
TCGA-G5-6572-02	CD274	Tumor	0.475073
TCGA-AF-4110-01	CD274	Tumor	1.53608
TCGA-AF-2693-01	CD274	Tumor	1.45944
TCGA-DY-A1DG-01	CD274	Tumor	0.584968
TCGA-CI-6622-01	CD274	Tumor	0.856001
TCGA-G5-6233-01	CD274	Tumor	1.10434
TCGA-AH-6644-01	CD274	Tumor	1.47509
TCGA-BM-6198-01	CD274	Tumor	1.53104
TCGA-EF-5831-01	CD274	Tumor	0.871834
TCGA-G5-6235-01	CD274	Tumor	0.856001
TCGA-EI-6884-01	CD274	Tumor	1.257
TCGA-F5-6702-01	CD274	Tumor	1.60879
TCGA-DC-6158-01	CD274	Tumor	2.14078
TCGA-F5-6813-01	CD274	Tumor	0.948623
TCGA-DC-5337-01	CD274	Tumor	0.985488
TCGA-AG-3592-01	CD274	Tumor	1.45944
TCGA-DC-6160-01	CD274	Tumor	1.51603
TCGA-F5-6812-01	CD274	Tumor	1.19535
TCGA-G5-6641-01	CD274	Tumor	0.454178
TCGA-AF-6655-01	CD274	Tumor	1.63228
TCGA-AH-6549-01	CD274	Tumor	1.02146
TCGA-AG-3731-01	CD274	Tumor	2.43832
TCGA-CI-6621-01	CD274	Tumor	2.02857
TCGA-DC-6156-01	CD274	Tumor	1.88753
TCGA-AH-6544-01	CD274	Tumor	0.38957
TCGA-EI-6507-01	CD274	Tumor	2.78663
TCGA-EI-6881-01	CD274	Tumor	1.57044
TCGA-EI-6513-01	CD274	Tumor	1.17634
TCGA-EI-6882-01	CD274	Tumor	2.42227
TCGA-EI-7002-01	CD274	Tumor	0.97085
TCGA-AF-2687-01	CD274	Tumor	2.10771
TCGA-DC-4749-01	CD274	Tumor	0.918387
TCGA-DC-6682-01	CD274	Tumor	1.04263
TCGA-F5-6814-01	CD274	Tumor	5.20715
TCGA-AF-A56K-01	CD274	Tumor	0.731174
TCGA-G5-6572-01	CD274	Tumor	0.26304
TCGA-EF-5830-01	CD274	Tumor	0.613537
TCGA-EI-6509-01	CD274	Tumor	0.21412
TCGA-EI-6511-01	CD274	Tumor	2.25395
TCGA-DT-5265-01	CD274	Tumor	1.43827
TCGA-AH-6643-01	CD274	Tumor	1.03564
TCGA-AF-3911-01	CD274	Tumor	0.887511
TCGA-AH-6897-01	CD274	Tumor	0.887511
TCGA-DC-6157-01	CD274	Tumor	1.06353
TCGA-AH-6903-01	CD274	Tumor	0.933562
TCGA-CI-6623-01	CD274	Tumor	0.678058
TCGA-AF-6672-01	CD274	Tumor	0.696007
TCGA-DC-6683-01	CD274	Tumor	0.505893
TCGA-CI-6619-01	CD274	Tumor	1.59457
TCGA-EI-6917-01	CD274	Tumor	2.75914
TCGA-AG-3725-01	CD274	Tumor	2.60406
TCGA-CL-5918-01	CD274	Tumor	0.926
TCGA-AG-3742-01	CD274	Tumor	0.933562
TCGA-AG-4021-01	CD274	Tumor	1.18905
TCGA-AH-6547-01	CD274	Tumor	1.77817
TCGA-CL-4957-01	CD274	Tumor	0.722454
TCGA-AG-3732-01	CD274	Tumor	1.07038
TCGA-EI-6506-01	CD274	Tumor	1.9298
TCGA-DY-A1DD-01	CD274	Tumor	0.150557
TCGA-DY-A1H8-01	CD274	Tumor	1.72249
TCGA-EI-6510-01	CD274	Tumor	0.713697
TCGA-F5-6464-01	CD274	Tumor	2.49057
TCGA-AF-2690-01	CD274	Tumor	2.17633
TCGA-F5-6864-01	CD274	Tumor	0.879716
TCGA-AF-5654-01	CD274	Tumor	2.02502
TCGA-DY-A1DF-01	CD274	Tumor	0.124327
TCGA-AF-6136-01	CD274	Tumor	1.0072
TCGA-DY-A1DC-01	CD274	Tumor	0.696007
TCGA-F5-6811-01	CD274	Tumor	1.37293
TCGA-CL-5917-01	CD274	Tumor	0.74845
TCGA-F5-6863-01	CD274	Tumor	0.454178
TCGA-DC-6681-01	CD274	Tumor	0.378503
TCGA-AG-3591-01	CD274	Tumor	0.790754
TCGA-EI-6512-01	CD274	Tumor	1.93734
TCGA-F5-6465-01	CD274	Tumor	1.48543
TCGA-DC-5869-01	CD274	Tumor	0.89531
TCGA-F5-6571-01	CD274	Tumor	1.58975
TCGA-F5-6861-01	CD274	Tumor	0.475073
TCGA-AG-4022-01	CD274	Tumor	1.70046
TCGA-EI-6514-01	CD274	Tumor	0.526084
TCGA-DC-6154-01	CD274	Tumor	0.76554
TCGA-DY-A0XA-01	CD274	Tumor	0.59455
TCGA-EI-6885-01	CD274	Tumor	1.85598
TCGA-DY-A1DE-01	CD274	Tumor	1.36178
TCGA-CI-6624-01	CD274	Tumor	1.1635
TCGA-DC-4745-01	CD274	Tumor	0.485434
TCGA-AF-A56L-01	CD274	Tumor	0.815589
TCGA-EI-6508-01	CD274	Tumor	1.08407
TCGA-AF-A56N-01	CD274	Tumor	0.933562
TCGA-CI-6620-01	CD274	Tumor	0.839938
TCGA-EI-7004-01	CD274	Tumor	1.49568
TCGA-DC-6155-01	CD274	Tumor	0.516027
TCGA-F5-6810-01	CD274	Tumor	2.0356
