# Supplementary material for: The Tumor Microenvironment Mediates the HIF-1α/PD-L1 Pathway to Promote Immune Escape in Colorectal Cancer
Source: Int J Mol Sci. 2024 Mar 27;25(7):3735. doi: 10.3390/ijms25073735 (PMC11011450; doi:10.3390/ijms25073735)
Supplement: Supplementary file 1 [file ijms-25-03735-s001.zip › Supplemental Table S10.xlsx]

## Sheet: GSE44076
Basic clinicopathological data of CRC cohort in GSE44076
ID	Title	Sample type	Age	Gender	Location	Stage
GSM1077598	Mucosa sample from A2119 healthy donnor	Mucosa	62	Male	Left	N/A
GSM1077599	Mucosa sample from A2142 healthy donnor	Mucosa	77	Female	Left	N/A
GSM1077600	Mucosa sample from B2104 healthy donnor	Mucosa	78	Female	Left	N/A
GSM1077601	Mucosa sample from B2127 healthy donnor	Mucosa	65	Male	Right	N/A
GSM1077602	Mucosa sample from B2150 healthy donnor	Mucosa	52	Female	Right	N/A
GSM1077603	Mucosa sample from C2113 healthy donnor	Mucosa	63	Male	Right	N/A
GSM1077604	Mucosa sample from C2136 healthy donnor	Mucosa	74	Male	Right	N/A
GSM1077605	Mucosa sample from D2102 healthy donnor	Mucosa	70	Male	Right	N/A
GSM1077606	Mucosa sample from D2125 healthy donnor	Mucosa	68	Male	Right	N/A
GSM1077607	Mucosa sample from D2148 healthy donnor	Mucosa	52	Male	Right	N/A
GSM1077608	Mucosa sample from E2115 healthy donnor	Mucosa	55	Female	Right	N/A
GSM1077609	Mucosa sample from E2138 healthy donnor	Mucosa	79	Female	Left	N/A
GSM1077610	Mucosa sample from F2123 healthy donnor	Mucosa	72	Female	Left	N/A
GSM1077611	Mucosa sample from F2146 healthy donnor	Mucosa	25	Female	Left	N/A
GSM1077612	Mucosa sample from G2120 healthy donnor	Mucosa	54	Male	Right	N/A
GSM1077613	Mucosa sample from G2143 healthy donnor	Mucosa	52	Female	Right	N/A
GSM1077614	Mucosa sample from H2111 healthy donnor	Mucosa	67	Female	Left	N/A
GSM1077615	Mucosa sample from H2134 healthy donnor	Mucosa	79	Male	Right	N/A
GSM1077616	Mucosa sample from J2106 healthy donnor	Mucosa	68	Female	Left	N/A
GSM1077617	Mucosa sample from J2129 healthy donnor	Mucosa	38	Male	Left	N/A
GSM1077618	Mucosa sample from K2114 healthy donnor	Mucosa	70	Female	Right	N/A
GSM1077619	Mucosa sample from K2137 healthy donnor	Mucosa	51	Female	Right	N/A
GSM1077620	Mucosa sample from L2112 healthy donnor	Mucosa	77	Female	Right	N/A
GSM1077621	Mucosa sample from L2135 healthy donnor	Mucosa	66	Male	Right	N/A
GSM1077622	Mucosa sample from M2121 healthy donnor	Mucosa	53	Male	Left	N/A
GSM1077623	Mucosa sample from M2144 healthy donnor	Mucosa	45	Female	Right	N/A
GSM1077624	Mucosa sample from N2105 healthy donnor	Mucosa	52	Female	Right	N/A
GSM1077625	Mucosa sample from N2128 healthy donnor	Mucosa	61	Female	Right	N/A
GSM1077626	Mucosa sample from P2101 healthy donnor	Mucosa	35	Female	Left	N/A
GSM1077627	Mucosa sample from P2124 healthy donnor	Mucosa	63	Female	Right	N/A
GSM1077628	Mucosa sample from P2147 healthy donnor	Mucosa	51	Male	Right	N/A
GSM1077629	Mucosa sample from Q2109 healthy donnor	Mucosa	51	Male	Right	N/A
GSM1077630	Mucosa sample from Q2132 healthy donnor	Mucosa	77	Male	Left	N/A
GSM1077631	Mucosa sample from R2117 healthy donnor	Mucosa	77	Female	Right	N/A
GSM1077632	Mucosa sample from R2140 healthy donnor	Mucosa	88	Female	Left	N/A
GSM1077633	Mucosa sample from S2108 healthy donnor	Mucosa	59	Male	Left	N/A
GSM1077634	Mucosa sample from S2131 healthy donnor	Mucosa	79	Female	Right	N/A
GSM1077635	Mucosa sample from T2116 healthy donnor	Mucosa	66	Female	Left	N/A
GSM1077636	Mucosa sample from T2139 healthy donnor	Mucosa	42	Male	Left	N/A
GSM1077637	Mucosa sample from V2110 healthy donnor	Mucosa	86	Male	Left	N/A
GSM1077638	Mucosa sample from V2133 healthy donnor	Mucosa	79	Male	Right	N/A
GSM1077639	Mucosa sample from W2118 healthy donnor	Mucosa	74	Male	Left	N/A
GSM1077640	Mucosa sample from W2141 healthy donnor	Mucosa	42	Male	Right	N/A
GSM1077641	Mucosa sample from X2103 healthy donnor	Mucosa	43	Male	Left	N/A
GSM1077642	Mucosa sample from X2126 healthy donnor	Mucosa	55	Male	Right	N/A
GSM1077643	Mucosa sample from X2149 healthy donnor	Mucosa	82	Female	Right	N/A
GSM1077644	Mucosa sample from Y2122 healthy donnor	Mucosa	61	Male	Left	N/A
GSM1077645	Mucosa sample from Y2145 healthy donnor	Mucosa	72	Male	Left	N/A
GSM1077646	Mucosa sample from Z2107 healthy donnor	Mucosa	62	Male	Left	N/A
GSM1077647	Mucosa sample from Z2130 healthy donnor	Mucosa	56	Male	Left	N/A
GSM1077648	Normal paired sample from A2004 patient	Normal	66	Male	Left	N/A
GSM1077649	Normal paired sample from A2027 patient	Normal	51	Female	Left	N/A
GSM1077650	Normal paired sample from A2050 patient	Normal	60	Male	Left	N/A
GSM1077651	Normal paired sample from A2096 patient	Normal	85	Female	Left	N/A
GSM1077652	Normal paired sample from B2012 patient	Normal	68	Female	Right	N/A
GSM1077653	Normal paired sample from B2035 patient	Normal	68	Male	Right	N/A
GSM1077654	Normal paired sample from B2058 patient	Normal	67	Male	Left	N/A
GSM1077655	Normal paired sample from B2081 patient	Normal	79	Female	Left	N/A
GSM1077656	Normal paired sample from C2021 patient	Normal	73	Male	Left	N/A
GSM1077657	Normal paired sample from C2044 patient	Normal	59	Female	Left	N/A
GSM1077658	Normal paired sample from C2067 patient	Normal	83	Male	Left	N/A
GSM1077659	Normal paired sample from C2090 patient	Normal	70	Male	Right	N/A
GSM1077660	Normal paired sample from D2010 patient	Normal	66	Male	Left	N/A
GSM1077661	Normal paired sample from D2033 patient	Normal	70	Male	Left	N/A
GSM1077662	Normal paired sample from D2056 patient	Normal	72	Female	Left	N/A
GSM1077663	Normal paired sample from D2079 patient	Normal	78	Male	Right	N/A
GSM1077664	Normal paired sample from E2023 patient	Normal	76	Female	Left	N/A
GSM1077665	Normal paired sample from E2046 patient	Normal	64	Male	Left	N/A
GSM1077666	Normal paired sample from E2069 patient	Normal	57	Male	Left	N/A
GSM1077667	Normal paired sample from E2092 patient	Normal	76	Male	Left	N/A
GSM1077668	Normal paired sample from F2008 patient	Normal	55	Female	Left	N/A
GSM1077669	Normal paired sample from F2031 patient	Normal	78	Male	Right	N/A
GSM1077670	Normal paired sample from F2054 patient	Normal	82	Male	Left	N/A
GSM1077671	Normal paired sample from F2077 patient	Normal	69	Male	Left	N/A
GSM1077672	Normal paired sample from F2100 patient	Normal	79	Female	Left	N/A
GSM1077673	Normal paired sample from G2005 patient	Normal	86	Male	Left	N/A
GSM1077674	Normal paired sample from G2028 patient	Normal	85	Male	Right	N/A
GSM1077675	Normal paired sample from G2051 patient	Normal	64	Female	Right	N/A
GSM1077676	Normal paired sample from G2074 patient	Normal	87	Male	Left	N/A
GSM1077677	Normal paired sample from G2097 patient	Normal	73	Female	Left	N/A
GSM1077678	Normal paired sample from H2019 patient	Normal	73	Male	Left	N/A
GSM1077679	Normal paired sample from H2042 patient	Normal	75	Male	Left	N/A
GSM1077680	Normal paired sample from H2065 patient	Normal	56	Male	Right	N/A
GSM1077681	Normal paired sample from H2088 patient	Normal	60	Male	Right	N/A
GSM1077682	Normal paired sample from J2014 patient	Normal	68	Male	Right	N/A
GSM1077683	Normal paired sample from J2037 patient	Normal	43	Male	Right	N/A
GSM1077684	Normal paired sample from J2060 patient	Normal	79	Male	Right	N/A
GSM1077685	Normal paired sample from J2083 patient	Normal	62	Female	Right	N/A
GSM1077686	Normal paired sample from K2022 patient	Normal	70	Male	Left	N/A
GSM1077687	Normal paired sample from K2045 patient	Normal	80	Male	Right	N/A
GSM1077688	Normal paired sample from K2068 patient	Normal	70	Male	Left	N/A
GSM1077689	Normal paired sample from K2091 patient	Normal	49	Male	Left	N/A
GSM1077690	Normal paired sample from L2020 patient	Normal	66	Male	Left	N/A
GSM1077691	Normal paired sample from L2043 patient	Normal	70	Male	Left	N/A
GSM1077692	Normal paired sample from L2066 patient	Normal	76	Male	Right	N/A
GSM1077693	Normal paired sample from L2089 patient	Normal	83	Male	Left	N/A
GSM1077694	Normal paired sample from M2006 patient	Normal	58	Male	Right	N/A
GSM1077695	Normal paired sample from M2029 patient	Normal	67	Male	Right	N/A
GSM1077696	Normal paired sample from M2052 patient	Normal	71	Male	Left	N/A
GSM1077697	Normal paired sample from M2075 patient	Normal	79	Male	Left	N/A
GSM1077698	Normal paired sample from M2098 patient	Normal	68	Male	Right	N/A
GSM1077699	Normal paired sample from N2013 patient	Normal	65	Male	Right	N/A
GSM1077700	Normal paired sample from N2036 patient	Normal	65	Male	Left	N/A
GSM1077701	Normal paired sample from N2059 patient	Normal	74	Male	Left	N/A
GSM1077702	Normal paired sample from N2082 patient	Normal	73	Male	Left	N/A
GSM1077703	Normal paired sample from P2009 patient	Normal	62	Male	Left	N/A
GSM1077704	Normal paired sample from P2032 patient	Normal	67	Female	Left	N/A
GSM1077705	Normal paired sample from P2055 patient	Normal	57	Male	Left	N/A
GSM1077706	Normal paired sample from P2078 patient	Normal	75	Male	Left	N/A
GSM1077707	Normal paired sample from Q2017 patient	Normal	74	Female	Right	N/A
GSM1077708	Normal paired sample from Q2040 patient	Normal	75	Male	Left	N/A
GSM1077709	Normal paired sample from Q2063 patient	Normal	74	Male	Left	N/A
GSM1077710	Normal paired sample from Q2086 patient	Normal	83	Male	Right	N/A
GSM1077711	Normal paired sample from R2002 patient	Normal	84	Female	Right	N/A
GSM1077712	Normal paired sample from R2025 patient	Normal	73	Male	Left	N/A
GSM1077713	Normal paired sample from R2048 patient	Normal	73	Male	Left	N/A
GSM1077714	Normal paired sample from R2071 patient	Normal	76	Male	Left	N/A
GSM1077715	Normal paired sample from R2094 patient	Normal	61	Female	Right	N/A
GSM1077716	Normal paired sample from S2016 patient	Normal	78	Female	Left	N/A
GSM1077717	Normal paired sample from S2039 patient	Normal	78	Male	Right	N/A
GSM1077718	Normal paired sample from S2062 patient	Normal	70	Male	Right	N/A
GSM1077719	Normal paired sample from T2001 patient	Normal	79	Female	Right	N/A
GSM1077720	Normal paired sample from T2024 patient	Normal	80	Male	Right	N/A
GSM1077721	Normal paired sample from T2047 patient	Normal	70	Male	Left	N/A
GSM1077722	Normal paired sample from T2070 patient	Normal	64	Female	Right	N/A
GSM1077723	Normal paired sample from T2093 patient	Normal	81	Female	Left	N/A
GSM1077724	Normal paired sample from V2018 patient	Normal	64	Male	Left	N/A
GSM1077725	Normal paired sample from V2041 patient	Normal	73	Male	Right	N/A
GSM1077726	Normal paired sample from V2064 patient	Normal	82	Female	Left	N/A
GSM1077727	Normal paired sample from V2087 patient	Normal	72	Male	Right	N/A
GSM1077728	Normal paired sample from W2003 patient	Normal	79	Male	Left	N/A
GSM1077729	Normal paired sample from W2026 patient	Normal	69	Female	Left	N/A
GSM1077730	Normal paired sample from W2049 patient	Normal	55	Male	Left	N/A
GSM1077731	Normal paired sample from W2072 patient	Normal	67	Female	Left	N/A
GSM1077732	Normal paired sample from W2095 patient	Normal	65	Male	Right	N/A
GSM1077733	Normal paired sample from X2011 patient	Normal	75	Male	Left	N/A
GSM1077734	Normal paired sample from X2034 patient	Normal	55	Female	Left	N/A
GSM1077735	Normal paired sample from X2057 patient	Normal	73	Male	Right	N/A
GSM1077736	Normal paired sample from X2080 patient	Normal	69	Male	Left	N/A
GSM1077737	Normal paired sample from Y2007 patient	Normal	62	Female	Right	N/A
GSM1077738	Normal paired sample from Y2030 patient	Normal	69	Female	Right	N/A
GSM1077739	Normal paired sample from Y2053 patient	Normal	71	Male	Left	N/A
GSM1077740	Normal paired sample from Y2076 patient	Normal	78	Male	Right	N/A
GSM1077741	Normal paired sample from Y2099 patient	Normal	72	Male	Right	N/A
GSM1077742	Normal paired sample from Z2015 patient	Normal	84	Male	Right	N/A
GSM1077743	Normal paired sample from Z2038 patient	Normal	65	Female	Right	N/A
GSM1077744	Normal paired sample from Z2061 patient	Normal	53	Male	Left	N/A
GSM1077745	Normal paired sample from Z2084 patient	Normal	81	Male	Left	N/A
GSM1077746	Tumor sample from A2004 patient	Tumor	66	Male	Left	IIA
GSM1077747	Tumor sample from A2027 patient	Tumor	51	Female	Left	IIA
GSM1077748	Tumor sample from A2050 patient	Tumor	60	Male	Left	IIA
GSM1077749	Tumor sample from A2096 patient	Tumor	85	Female	Left	IIA
GSM1077750	Tumor sample from B2012 patient	Tumor	68	Female	Right	IIA
GSM1077751	Tumor sample from B2035 patient	Tumor	68	Male	Right	IIA
GSM1077752	Tumor sample from B2058 patient	Tumor	67	Male	Left	IIB
GSM1077753	Tumor sample from B2081 patient	Tumor	79	Female	Left	IIA
GSM1077754	Tumor sample from C2021 patient	Tumor	73	Male	Left	IIA
GSM1077755	Tumor sample from C2044 patient	Tumor	59	Female	Left	IIA
GSM1077756	Tumor sample from C2067 patient	Tumor	83	Male	Left	IIA
GSM1077757	Tumor sample from C2090 patient	Tumor	70	Male	Right	IIA
GSM1077758	Tumor sample from D2010 patient	Tumor	66	Male	Left	IIA
GSM1077759	Tumor sample from D2033 patient	Tumor	70	Male	Left	IIA
GSM1077760	Tumor sample from D2056 patient	Tumor	72	Female	Left	IIA
GSM1077761	Tumor sample from D2079 patient	Tumor	78	Male	Right	IIA
GSM1077762	Tumor sample from E2023 patient	Tumor	76	Female	Left	IIA
GSM1077763	Tumor sample from E2046 patient	Tumor	64	Male	Left	IIB
GSM1077764	Tumor sample from E2069 patient	Tumor	57	Male	Left	IIA
GSM1077765	Tumor sample from E2092 patient	Tumor	76	Male	Left	IIA
GSM1077766	Tumor sample from F2008 patient	Tumor	55	Female	Left	IIA
GSM1077767	Tumor sample from F2031 patient	Tumor	78	Male	Right	IIA
GSM1077768	Tumor sample from F2054 patient	Tumor	82	Male	Left	IIA
GSM1077769	Tumor sample from F2077 patient	Tumor	69	Male	Left	IIA
GSM1077770	Tumor sample from F2100 patient	Tumor	79	Female	Left	IIA
GSM1077771	Tumor sample from G2005 patient	Tumor	86	Male	Left	IIB
GSM1077772	Tumor sample from G2028 patient	Tumor	85	Male	Right	IIA
GSM1077773	Tumor sample from G2051 patient	Tumor	64	Female	Right	IIB
GSM1077774	Tumor sample from G2074 patient	Tumor	87	Male	Left	IIA
GSM1077775	Tumor sample from G2097 patient	Tumor	73	Female	Left	IIA
GSM1077776	Tumor sample from H2019 patient	Tumor	73	Male	Left	IIA
GSM1077777	Tumor sample from H2042 patient	Tumor	75	Male	Left	IIA
GSM1077778	Tumor sample from H2065 patient	Tumor	56	Male	Right	IIA
GSM1077779	Tumor sample from H2088 patient	Tumor	60	Male	Right	IIA
GSM1077780	Tumor sample from J2014 patient	Tumor	68	Male	Right	IIA
GSM1077781	Tumor sample from J2037 patient	Tumor	43	Male	Right	IIA
GSM1077782	Tumor sample from J2060 patient	Tumor	79	Male	Right	IIA
GSM1077783	Tumor sample from J2083 patient	Tumor	62	Female	Right	IIA
GSM1077784	Tumor sample from K2022 patient	Tumor	70	Male	Left	IIA
GSM1077785	Tumor sample from K2045 patient	Tumor	80	Male	Right	IIA
GSM1077786	Tumor sample from K2068 patient	Tumor	70	Male	Left	IIA
GSM1077787	Tumor sample from K2091 patient	Tumor	49	Male	Left	IIA
GSM1077788	Tumor sample from L2020 patient	Tumor	66	Male	Left	IIA
GSM1077789	Tumor sample from L2043 patient	Tumor	70	Male	Left	IIA
GSM1077790	Tumor sample from L2066 patient	Tumor	76	Male	Right	IIA
GSM1077791	Tumor sample from L2089 patient	Tumor	83	Male	Left	IIA
GSM1077792	Tumor sample from M2006 patient	Tumor	58	Male	Right	IIA
GSM1077793	Tumor sample from M2029 patient	Tumor	67	Male	Right	IIA
GSM1077794	Tumor sample from M2052 patient	Tumor	71	Male	Left	IIA
GSM1077795	Tumor sample from M2075 patient	Tumor	79	Male	Left	IIA
GSM1077796	Tumor sample from M2098 patient	Tumor	68	Male	Right	IIA
GSM1077797	Tumor sample from N2013 patient	Tumor	65	Male	Right	IIA
GSM1077798	Tumor sample from N2036 patient	Tumor	65	Male	Left	IIA
GSM1077799	Tumor sample from N2059 patient	Tumor	74	Male	Left	IIA
GSM1077800	Tumor sample from N2082 patient	Tumor	73	Male	Left	IIA
GSM1077801	Tumor sample from P2009 patient	Tumor	62	Male	Left	IIA
GSM1077802	Tumor sample from P2032 patient	Tumor	67	Female	Left	IIA
GSM1077803	Tumor sample from P2055 patient	Tumor	57	Male	Left	IIA
GSM1077804	Tumor sample from P2078 patient	Tumor	75	Male	Left	IIB
GSM1077805	Tumor sample from Q2017 patient	Tumor	74	Female	Right	IIB
GSM1077806	Tumor sample from Q2040 patient	Tumor	75	Male	Left	IIA
GSM1077807	Tumor sample from Q2063 patient	Tumor	74	Male	Left	IIB
GSM1077808	Tumor sample from Q2086 patient	Tumor	83	Male	Right	IIA
GSM1077809	Tumor sample from R2002 patient	Tumor	84	Female	Right	IIA
GSM1077810	Tumor sample from R2025 patient	Tumor	73	Male	Left	IIA
GSM1077811	Tumor sample from R2048 patient	Tumor	73	Male	Left	IIA
GSM1077812	Tumor sample from R2071 patient	Tumor	76	Male	Left	IIA
GSM1077813	Tumor sample from R2094 patient	Tumor	61	Female	Right	IIA
GSM1077814	Tumor sample from S2016 patient	Tumor	78	Female	Left	IIA
GSM1077815	Tumor sample from S2039 patient	Tumor	78	Male	Right	IIA
GSM1077816	Tumor sample from S2062 patient	Tumor	70	Male	Right	IIA
GSM1077817	Tumor sample from T2001 patient	Tumor	79	Female	Right	IIA
GSM1077818	Tumor sample from T2024 patient	Tumor	80	Male	Right	IIA
GSM1077819	Tumor sample from T2047 patient	Tumor	70	Male	Left	IIA
GSM1077820	Tumor sample from T2070 patient	Tumor	64	Female	Right	IIA
GSM1077821	Tumor sample from T2093 patient	Tumor	81	Female	Left	IIB
GSM1077822	Tumor sample from V2018 patient	Tumor	64	Male	Left	IIA
GSM1077823	Tumor sample from V2041 patient	Tumor	73	Male	Right	IIA
GSM1077824	Tumor sample from V2064 patient	Tumor	82	Female	Left	IIA
GSM1077825	Tumor sample from V2087 patient	Tumor	72	Male	Right	IIA
GSM1077826	Tumor sample from W2003 patient	Tumor	79	Male	Left	IIA
GSM1077827	Tumor sample from W2026 patient	Tumor	69	Female	Left	IIA
GSM1077828	Tumor sample from W2049 patient	Tumor	55	Male	Left	IIA
GSM1077829	Tumor sample from W2072 patient	Tumor	67	Female	Left	IIA
GSM1077830	Tumor sample from W2095 patient	Tumor	65	Male	Right	IIA
GSM1077831	Tumor sample from X2011 patient	Tumor	75	Male	Left	IIA
GSM1077832	Tumor sample from X2034 patient	Tumor	55	Female	Left	IIA
GSM1077833	Tumor sample from X2057 patient	Tumor	73	Male	Right	IIA
GSM1077834	Tumor sample from X2080 patient	Tumor	69	Male	Left	IIA
GSM1077835	Tumor sample from Y2007 patient	Tumor	62	Female	Right	IIA
GSM1077836	Tumor sample from Y2030 patient	Tumor	69	Female	Right	IIA
GSM1077837	Tumor sample from Y2053 patient	Tumor	71	Male	Left	IIA
GSM1077838	Tumor sample from Y2076 patient	Tumor	78	Male	Right	IIA
GSM1077839	Tumor sample from Y2099 patient	Tumor	72	Male	Right	IIA
GSM1077840	Tumor sample from Z2015 patient	Tumor	84	Male	Right	IIA
GSM1077841	Tumor sample from Z2038 patient	Tumor	65	Female	Right	IIA
GSM1077842	Tumor sample from Z2061 patient	Tumor	53	Male	Left	IIA
GSM1077843	Tumor sample from Z2084 patient	Tumor	81	Male	Left	IIA

## Sheet: TCGA
Basic clinicopathological data of CRC cohort in TCGA
sample_id	gender	age	status	histological	stage	stage-M	stage-N	stage-T
TCGA-3L-AA1B-01A-11R-A37K-07	FEMALE	61	Tumor	Colon Adenocarcinoma	Stage I	M0	N0	T2
TCGA-4N-A93T-01A-11R-A37K-07	MALE	67	Tumor	Colon Adenocarcinoma	Stage IIIB	M0	N1b	T4a
TCGA-4T-AA8H-01A-11R-A41B-07	FEMALE	42	Tumor	Colon Mucinous Adenocarcinoma	Stage IIA	MX	N0	T3
TCGA-5M-AAT4-01A-11R-A41B-07	MALE	74	Tumor	Colon Adenocarcinoma	Stage IV	M1b	N0	T3
TCGA-5M-AAT5-01A-21R-A41B-07	N/A	N/A	Tumor	N/A	N/A	N/A	N/A	N/A
TCGA-5M-AAT6-01A-11R-A41B-07	FEMALE	40	Tumor	Colon Adenocarcinoma	Stage IV	M1a	N2b	T4a
TCGA-5M-AATA-01A-31R-A41B-07	N/A	N/A	Tumor	N/A	N/A	N/A	N/A	N/A
TCGA-5M-AATE-01A-11R-A41B-07	MALE	76	Tumor	Colon Adenocarcinoma	Stage IIA	M0	N0	T3
TCGA-A6-2671-01A-01R-1410-07	MALE	85	Tumor	Colon Adenocarcinoma	Stage IV	M1	N2	T3
TCGA-A6-2671-11A-01R-A32Z-07	MALE	85	Normal	Colon Adenocarcinoma	Stage IV	M1	N2	T3
TCGA-A6-2672-01A-01R-0826-07	FEMALE	82	Tumor	Colon Adenocarcinoma	Stage IIIB	M0	N1	T3
TCGA-A6-2672-01B-03R-2302-07	FEMALE	82	Tumor	Colon Adenocarcinoma	Stage IIIB	M0	N1	T3
TCGA-A6-2674-01A-02R-0821-07	MALE	71	Tumor	Colon Mucinous Adenocarcinoma	Stage IV	M1	N2	T3
TCGA-A6-2674-01A-02R-A278-07	MALE	71	Tumor	Colon Mucinous Adenocarcinoma	Stage IV	M1	N2	T3
TCGA-A6-2674-01B-04R-A277-07	MALE	71	Tumor	Colon Mucinous Adenocarcinoma	Stage IV	M1	N2	T3
TCGA-A6-2675-01A-02R-1723-07	MALE	78	Tumor	Colon Adenocarcinoma	Stage IIA	MX	N0	T3
TCGA-A6-2675-11A-01R-1723-07	MALE	78	Normal	Colon Adenocarcinoma	Stage IIA	MX	N0	T3
TCGA-A6-2676-01A-01R-0826-07	FEMALE	75	Tumor	Colon Adenocarcinoma	Stage IIB	M0	N0	T4
TCGA-A6-2677-01A-01R-0821-07	FEMALE	68	Tumor	Colon Adenocarcinoma	Stage IIIC	M0	N2	T3
TCGA-A6-2677-01B-02R-A277-07	FEMALE	68	Tumor	Colon Adenocarcinoma	Stage IIIC	M0	N2	T3
TCGA-A6-2678-01A-01R-0821-07	FEMALE	43	Tumor	Colon Adenocarcinoma	Stage IIIB	M0	N1	T3
TCGA-A6-2678-11A-01R-A32Z-07	FEMALE	43	Normal	Colon Adenocarcinoma	Stage IIIB	M0	N1	T3
TCGA-A6-2679-01A-02R-1410-07	FEMALE	73	Tumor	Colon Adenocarcinoma	Stage IIB	N/A	N0	T3
TCGA-A6-2679-11A-01R-A32Z-07	FEMALE	73	Normal	Colon Adenocarcinoma	Stage IIB	N/A	N0	T3
TCGA-A6-2680-01A-01R-1410-07	FEMALE	72	Tumor	Colon Adenocarcinoma	Stage II	M0	N0	T3
TCGA-A6-2680-11A-01R-A32Z-07	FEMALE	72	Normal	Colon Adenocarcinoma	Stage II	M0	N0	T3
TCGA-A6-2681-01A-01R-1410-07	FEMALE	73	Tumor	Colon Adenocarcinoma	Stage IIA	M0	N0	T3
TCGA-A6-2682-01A-01R-1410-07	MALE	70	Tumor	Colon Adenocarcinoma	Stage IV	M1	N1	T4b
TCGA-A6-2682-11A-01R-A32Z-07	MALE	70	Normal	Colon Adenocarcinoma	Stage IV	M1	N1	T4b
TCGA-A6-2683-01A-01R-0821-07	FEMALE	57	Tumor	Colon Adenocarcinoma	Stage IV	M1	N0	T4
TCGA-A6-2683-11A-01R-A32Z-07	FEMALE	57	Normal	Colon Adenocarcinoma	Stage IV	M1	N0	T4
TCGA-A6-2684-01A-01R-1410-07	FEMALE	75	Tumor	Colon Adenocarcinoma	Stage I	M0	N0	T2
TCGA-A6-2684-01A-01R-A278-07	FEMALE	75	Tumor	Colon Adenocarcinoma	Stage I	M0	N0	T2
TCGA-A6-2684-01C-08R-A277-07	FEMALE	75	Tumor	Colon Adenocarcinoma	Stage I	M0	N0	T2
TCGA-A6-2684-11A-01R-A32Z-07	FEMALE	75	Normal	Colon Adenocarcinoma	Stage I	M0	N0	T2
TCGA-A6-2685-01A-01R-1410-07	FEMALE	48	Tumor	Colon Adenocarcinoma	Stage IIA	M0	N0	T3
TCGA-A6-2685-11A-01R-A32Z-07	FEMALE	48	Normal	Colon Adenocarcinoma	Stage IIA	M0	N0	T3
TCGA-A6-2686-01A-01R-A32Z-07	FEMALE	81	Tumor	Colon Adenocarcinoma	Stage IIA	M0	N0	T3
TCGA-A6-2686-11A-01R-A32Z-07	FEMALE	81	Normal	Colon Adenocarcinoma	Stage IIA	M0	N0	T3
TCGA-A6-3807-01A-01R-1022-07	FEMALE	53	Tumor	Colon Adenocarcinoma	Stage IIIC	M0	N2	T3
TCGA-A6-3808-01A-01R-1022-07	MALE	73	Tumor	Colon Adenocarcinoma	Stage IIA	M0	N0	T3
TCGA-A6-3809-01A-01R-1022-07	FEMALE	71	Tumor	Colon Mucinous Adenocarcinoma	Stage IIB	M0	N0	T4
TCGA-A6-3809-01A-01R-A278-07	FEMALE	71	Tumor	Colon Mucinous Adenocarcinoma	Stage IIB	M0	N0	T4
TCGA-A6-3809-01B-04R-A277-07	FEMALE	71	Tumor	Colon Mucinous Adenocarcinoma	Stage IIB	M0	N0	T4
TCGA-A6-3810-01A-01R-1022-07	MALE	62	Tumor	Colon Adenocarcinoma	Stage IIA	M0	N0	T3
TCGA-A6-3810-01A-01R-A278-07	MALE	62	Tumor	Colon Adenocarcinoma	Stage IIA	M0	N0	T3
TCGA-A6-3810-01B-04R-A277-07	MALE	62	Tumor	Colon Adenocarcinoma	Stage IIA	M0	N0	T3
TCGA-A6-4105-01A-02R-1774-07	MALE	79	Tumor	Colon Adenocarcinoma	Stage IIA	M0	N0	T3
TCGA-A6-4107-01A-02R-1410-07	FEMALE	57	Tumor	Colon Adenocarcinoma	Stage IIIB	M0	N1b	T3
TCGA-A6-5656-01A-21R-1839-07	MALE	74	Tumor	Colon Adenocarcinoma	Stage I	M0	N0	T2
TCGA-A6-5656-01A-21R-A278-07	MALE	74	Tumor	Colon Adenocarcinoma	Stage I	M0	N0	T2
TCGA-A6-5656-01B-02R-A277-07	MALE	74	Tumor	Colon Adenocarcinoma	Stage I	M0	N0	T2
TCGA-A6-5657-01A-01R-A32Z-07	MALE	65	Tumor	Colon Adenocarcinoma	Stage IIIB	M0	N1	T3
TCGA-A6-5659-01A-01R-1653-07	MALE	82	Tumor	Colon Adenocarcinoma	Stage I	M0	N0	T2
TCGA-A6-5659-01A-01R-A278-07	MALE	82	Tumor	Colon Adenocarcinoma	Stage I	M0	N0	T2
TCGA-A6-5659-01B-04R-A277-07	MALE	82	Tumor	Colon Adenocarcinoma	Stage I	M0	N0	T2
TCGA-A6-5659-11A-01R-1653-07	MALE	82	Normal	Colon Adenocarcinoma	Stage I	M0	N0	T2
TCGA-A6-5660-01A-01R-1653-07	MALE	73	Tumor	Colon Adenocarcinoma	Stage IIIC	M0	N2b	T3
TCGA-A6-5661-01A-01R-1653-07	FEMALE	80	Tumor	Colon Adenocarcinoma	Stage IIA	M0	N0	T3
TCGA-A6-5661-01B-05R-2302-07	FEMALE	80	Tumor	Colon Adenocarcinoma	Stage IIA	M0	N0	T3
TCGA-A6-5662-01A-01R-1653-07	MALE	46	Tumor	Colon Adenocarcinoma	Stage IVA	M1	N2	T3
TCGA-A6-5662-11A-01R-1653-07	MALE	46	Normal	Colon Adenocarcinoma	Stage IVA	M1	N2	T3
TCGA-A6-5664-01A-21R-1839-07	MALE	80	Tumor	Colon Adenocarcinoma	Stage IIIC	MX	N2a	T4a
TCGA-A6-5665-01A-01R-1653-07	FEMALE	84	Tumor	Colon Adenocarcinoma	Stage IIA	M0	N0	T3
TCGA-A6-5665-01B-03R-2302-07	FEMALE	84	Tumor	Colon Adenocarcinoma	Stage IIA	M0	N0	T3
TCGA-A6-5665-11A-01R-1653-07	FEMALE	84	Normal	Colon Adenocarcinoma	Stage IIA	M0	N0	T3
TCGA-A6-5666-01A-01R-1653-07	MALE	78	Tumor	Colon Adenocarcinoma	Stage IIC	M0	N0	T4b
TCGA-A6-5667-01A-21R-1723-07	FEMALE	40	Tumor	Colon Adenocarcinoma	Stage IIIB	MX	N1a	T3
TCGA-A6-5667-11A-01R-1723-07	FEMALE	40	Normal	Colon Adenocarcinoma	Stage IIIB	MX	N1a	T3
TCGA-A6-6137-01A-11R-1774-07	MALE	55	Tumor	Colon Adenocarcinoma	Stage IIIB	M0	N1c	T3
TCGA-A6-6138-01A-11R-1774-07	MALE	61	Tumor	Colon Adenocarcinoma	Stage I	M0	N0	T2
TCGA-A6-6140-01A-11R-1774-07	MALE	62	Tumor	Colon Adenocarcinoma	Stage IIA	M0	N0	T3
TCGA-A6-6141-01A-11R-1774-07	MALE	31	Tumor	Colon Adenocarcinoma	Stage IIA	M0	N0	T3
TCGA-A6-6142-01A-11R-1774-07	FEMALE	56	Tumor	Colon Adenocarcinoma	Stage IVA	M1a	N1a	T3
TCGA-A6-6648-01A-11R-1774-07	MALE	56	Tumor	Colon Adenocarcinoma	Stage IVA	M1a	N0	T3
TCGA-A6-6649-01A-11R-1774-07	MALE	66	Tumor	Colon Adenocarcinoma	Stage IIIB	M0	N1b	T3
TCGA-A6-6650-01A-11R-1774-07	FEMALE	69	Tumor	Colon Adenocarcinoma	Stage IIA	M0	N0	T3
TCGA-A6-6650-01A-11R-A278-07	FEMALE	69	Tumor	Colon Adenocarcinoma	Stage IIA	M0	N0	T3
TCGA-A6-6650-01B-02R-A277-07	FEMALE	69	Tumor	Colon Adenocarcinoma	Stage IIA	M0	N0	T3
TCGA-A6-6651-01A-21R-1839-07	FEMALE	55	Tumor	Colon Adenocarcinoma	Stage IIIB	MX	N1b	T3
TCGA-A6-6652-01A-11R-1774-07	MALE	59	Tumor	Colon Adenocarcinoma	Stage IVA	M1	N0	T3
TCGA-A6-6653-01A-11R-1774-07	MALE	82	Tumor	Colon Adenocarcinoma	Stage I	M0	N0	T2
TCGA-A6-6654-01A-21R-1839-07	FEMALE	65	Tumor	Colon Adenocarcinoma	Stage IIIB	M0	N1	T3
TCGA-A6-6780-01A-11R-1839-07	MALE	74	Tumor	Colon Mucinous Adenocarcinoma	Stage IIA	MX	N0	T3
TCGA-A6-6780-01A-11R-A278-07	MALE	74	Tumor	Colon Mucinous Adenocarcinoma	Stage IIA	MX	N0	T3
TCGA-A6-6780-01B-04R-A277-07	MALE	74	Tumor	Colon Mucinous Adenocarcinoma	Stage IIA	MX	N0	T3
TCGA-A6-6781-01A-22R-1928-07	MALE	43	Tumor	Colon Mucinous Adenocarcinoma	Stage IIIC	MX	N1b	T4b
TCGA-A6-6781-01A-22R-A278-07	MALE	43	Tumor	Colon Mucinous Adenocarcinoma	Stage IIIC	MX	N1b	T4b
TCGA-A6-6781-01B-06R-A277-07	MALE	43	Tumor	Colon Mucinous Adenocarcinoma	Stage IIIC	MX	N1b	T4b
TCGA-A6-6782-01A-11R-1839-07	MALE	82	Tumor	Colon Adenocarcinoma	Stage IIB	MX	N0	T4a
TCGA-A6-A565-01A-31R-A28H-07	FEMALE	34	Tumor	Colon Mucinous Adenocarcinoma	Stage IIIC	MX	N2	T3
TCGA-A6-A566-01A-11R-A28H-07	FEMALE	55	Tumor	Colon Mucinous Adenocarcinoma	Stage IIIB	M0	N1	T4
TCGA-A6-A567-01A-31R-A28H-07	MALE	56	Tumor	Colon Adenocarcinoma	Stage IV	M1	N1	T3
TCGA-A6-A56B-01A-31R-A28H-07	MALE	57	Tumor	Colon Adenocarcinoma	Stage IIIB	M0	N1	T3
TCGA-A6-A5ZU-01A-11R-A28H-07	MALE	59	Tumor	Colon Adenocarcinoma	Stage IIIB	M0	N1	T3
TCGA-AA-3488-01A-01R-1410-07	MALE	58	Tumor	Colon Adenocarcinoma	Stage IV	M1	N2	T3
TCGA-AA-3489-01A-21R-1839-07	MALE	75	Tumor	Colon Adenocarcinoma	Stage II	M0	N0	T3
TCGA-AA-3489-11A-01R-1839-07	MALE	75	Normal	Colon Adenocarcinoma	Stage II	M0	N0	T3
TCGA-AA-3492-01A-01R-1410-07	FEMALE	90	Tumor	Colon Adenocarcinoma	Stage II	M0	N0	T3
TCGA-AA-3494-01A-01R-1410-07	MALE	55	Tumor	Colon Adenocarcinoma	Stage IV	M1	N0	T3
TCGA-AA-3495-01A-01R-1410-07	MALE	79	Tumor	Colon Adenocarcinoma	Stage I	M0	N0	T2
TCGA-AA-3496-01A-21R-1839-07	FEMALE	83	Tumor	Colon Adenocarcinoma	Stage II	M0	N0	T3
TCGA-AA-3496-11A-01R-1839-07	FEMALE	83	Normal	Colon Adenocarcinoma	Stage II	M0	N0	T3
TCGA-AA-3502-01A-01R-1410-07	MALE	73	Tumor	Colon Adenocarcinoma	Stage I	M0	N0	T2
TCGA-AA-3506-01A-01R-1410-07	MALE	77	Tumor	Colon Adenocarcinoma	Stage I	M0	N0	T2
TCGA-AA-3509-01A-01R-1410-07	FEMALE	54	Tumor	Colon Adenocarcinoma	Stage II	M0	N0	T3
TCGA-AA-3510-01A-01R-1410-07	MALE	70	Tumor	Colon Adenocarcinoma	Stage II	M0	N0	T3
TCGA-AA-3511-01A-21R-1839-07	MALE	64	Tumor	Colon Adenocarcinoma	Stage II	M0	N0	T4
TCGA-AA-3511-11A-01R-1839-07	MALE	64	Normal	Colon Adenocarcinoma	Stage II	M0	N0	T4
TCGA-AA-3514-01A-02R-0821-07	FEMALE	81	Tumor	Colon Adenocarcinoma	Stage I	M0	N0	T2
TCGA-AA-3514-11A-01R-A32Z-07	FEMALE	81	Normal	Colon Adenocarcinoma	Stage I	M0	N0	T2
TCGA-AA-3516-01A-02R-0826-07	FEMALE	74	Tumor	Colon Mucinous Adenocarcinoma	Stage III	M0	N2	T3
TCGA-AA-3516-11A-01R-A32Z-07	FEMALE	74	Normal	Colon Mucinous Adenocarcinoma	Stage III	M0	N2	T3
TCGA-AA-3517-01A-01R-0821-07	MALE	60	Tumor	Colon Adenocarcinoma	Stage IIA	M0	N0	T3
TCGA-AA-3517-11A-01R-A32Z-07	MALE	60	Normal	Colon Adenocarcinoma	Stage IIA	M0	N0	T3
TCGA-AA-3518-01A-02R-0826-07	FEMALE	81	Tumor	Colon Adenocarcinoma	Stage IIA	M0	N0	T3
TCGA-AA-3518-11A-01R-1672-07	FEMALE	81	Normal	Colon Adenocarcinoma	Stage IIA	M0	N0	T3
TCGA-AA-3519-01A-02R-0821-07	MALE	63	Tumor	Colon Adenocarcinoma	Stage III	M0	N1	T3
TCGA-AA-3520-01A-01R-0821-07	FEMALE	86	Tumor	Colon Adenocarcinoma	Stage II	M0	N0	T3
TCGA-AA-3520-11A-01R-A32Z-07	FEMALE	86	Normal	Colon Adenocarcinoma	Stage II	M0	N0	T3
TCGA-AA-3521-01A-01R-0821-07	MALE	87	Tumor	Colon Adenocarcinoma	Stage II	M0	N0	T3
TCGA-AA-3522-01A-01R-0821-07	MALE	67	Tumor	Colon Adenocarcinoma	Stage IIA	M0	N0	T3
TCGA-AA-3522-11A-01R-A32Z-07	MALE	67	Normal	Colon Adenocarcinoma	Stage IIA	M0	N0	T3
TCGA-AA-3524-01A-02R-0821-07	MALE	85	Tumor	Colon Adenocarcinoma	Stage II	M0	N0	T3
TCGA-AA-3525-01A-02R-0826-07	MALE	90	Tumor	Colon Adenocarcinoma	Stage IIIB	M0	N1	T3
TCGA-AA-3525-11A-01R-A32Z-07	MALE	90	Normal	Colon Adenocarcinoma	Stage IIIB	M0	N1	T3
TCGA-AA-3526-01A-02R-A32Z-07	MALE	57	Tumor	Colon Adenocarcinoma	Stage I	M0	N0	T2
TCGA-AA-3527-01A-01R-0821-07	FEMALE	90	Tumor	Colon Adenocarcinoma	Stage IIA	M0	N0	T3
TCGA-AA-3527-11A-01R-A32Z-07	FEMALE	90	Normal	Colon Adenocarcinoma	Stage IIA	M0	N0	T3
TCGA-AA-3529-01A-02R-0821-07	FEMALE	78	Tumor	Colon Adenocarcinoma	Stage IIIC	M0	N2	T3
TCGA-AA-3530-01A-01R-1022-07	MALE	80	Tumor	Colon Adenocarcinoma	Stage I	M0	N0	T2
TCGA-AA-3531-01A-01R-0821-07	FEMALE	75	Tumor	Colon Adenocarcinoma	Stage IIA	M0	N0	T3
TCGA-AA-3531-11A-01R-A32Z-07	FEMALE	75	Normal	Colon Adenocarcinoma	Stage IIA	M0	N0	T3
TCGA-AA-3532-01A-01R-0821-07	MALE	63	Tumor	Colon Adenocarcinoma	Stage IIA	M0	N0	T3
TCGA-AA-3534-01A-01R-0821-07	FEMALE	78	Tumor	Colon Adenocarcinoma	Stage IIA	M0	N0	T3
TCGA-AA-3534-11A-01R-A32Z-07	FEMALE	78	Normal	Colon Adenocarcinoma	Stage IIA	M0	N0	T3
TCGA-AA-3538-01A-01R-0821-07	FEMALE	54	Tumor	Colon Adenocarcinoma	Stage I	M0	N0	T2
TCGA-AA-3542-01A-02R-1873-07	MALE	69	Tumor	Colon Adenocarcinoma	Stage IIIC	M0	N2	T3
TCGA-AA-3543-01A-01R-0826-07	MALE	84	Tumor	Colon Mucinous Adenocarcinoma	Stage I	M0	N0	T2
TCGA-AA-3544-01A-01R-1873-07	MALE	68	Tumor	Colon Adenocarcinoma	Stage I	M0	N0	T2
TCGA-AA-3548-01A-01R-1873-07	FEMALE	71	Tumor	Colon Adenocarcinoma	Stage IIIC	M0	N2	T3
TCGA-AA-3549-01A-02R-0821-07	MALE	69	Tumor	Colon Adenocarcinoma	Stage I	M0	N0	T2
TCGA-AA-3552-01A-01R-0821-07	MALE	85	Tumor	Colon Adenocarcinoma	Stage IIIC	M0	N2	T3
TCGA-AA-3553-01A-01R-0821-07	FEMALE	61	Tumor	Colon Adenocarcinoma	Stage I	M0	N0	T2
TCGA-AA-3554-01A-01R-0826-07	FEMALE	62	Tumor	Colon Adenocarcinoma	Stage IIA	M0	N0	T3
TCGA-AA-3555-01A-01R-0821-07	FEMALE	81	Tumor	Colon Mucinous Adenocarcinoma	Stage IIA	M0	N0	T3
TCGA-AA-3556-01A-01R-0821-07	MALE	78	Tumor	N/A	Stage I	M0	N0	T2
TCGA-AA-3560-01A-01R-0821-07	FEMALE	72	Tumor	Colon Adenocarcinoma	Stage IIIC	M0	N2	T3
TCGA-AA-3561-01A-01R-0821-07	MALE	72	Tumor	Colon Adenocarcinoma	Stage IIA	M0	N0	T3
TCGA-AA-3562-01A-02R-0821-07	MALE	82	Tumor	Colon Adenocarcinoma	Stage IIIC	M0	N2	T3
TCGA-AA-3655-01A-02R-1723-07	MALE	68	Tumor	Colon Adenocarcinoma	Stage II	M0	N0	T3
TCGA-AA-3655-11A-01R-1723-07	MALE	68	Normal	Colon Adenocarcinoma	Stage II	M0	N0	T3
TCGA-AA-3660-01A-01R-1723-07	FEMALE	51	Tumor	Colon Adenocarcinoma	Stage II	M0	N0	T3
TCGA-AA-3660-11A-01R-1723-07	FEMALE	51	Normal	Colon Adenocarcinoma	Stage II	M0	N0	T3
TCGA-AA-3662-01A-01R-1723-07	FEMALE	80	Tumor	Colon Adenocarcinoma	Stage IV	M1	N2	T4
TCGA-AA-3662-11A-01R-1723-07	FEMALE	80	Normal	Colon Adenocarcinoma	Stage IV	M1	N2	T4
TCGA-AA-3663-01A-01R-1723-07	MALE	42	Tumor	Colon Adenocarcinoma	Stage II	M0	N0	T3
TCGA-AA-3663-11A-01R-1723-07	MALE	42	Normal	Colon Adenocarcinoma	Stage II	M0	N0	T3
TCGA-AA-3664-01A-01R-0905-07	FEMALE	74	Tumor	Colon Adenocarcinoma	Stage II	M0	N0	T3
TCGA-AA-3666-01A-02R-0905-07	MALE	68	Tumor	Colon Adenocarcinoma	Stage III	M0	N1	T3
TCGA-AA-3667-01A-01R-0905-07	FEMALE	36	Tumor	Colon Adenocarcinoma	Stage I	M0	N0	T2
TCGA-AA-3672-01A-01R-0905-07	FEMALE	90	Tumor	Colon Adenocarcinoma	Stage III	M0	N1	T3
TCGA-AA-3673-01A-01R-0905-07	FEMALE	53	Tumor	Colon Adenocarcinoma	Stage II	M0	N0	T3
TCGA-AA-3675-01A-02R-0905-07	MALE	84	Tumor	Colon Adenocarcinoma	Stage II	M0	N0	T3
TCGA-AA-3678-01A-01R-0905-07	FEMALE	60	Tumor	Colon Adenocarcinoma	Stage III	M0	N1	T2
TCGA-AA-3679-01A-02R-0905-07	MALE	59	Tumor	Colon Adenocarcinoma	Stage IV	M1	N2	T3
TCGA-AA-3680-01A-01R-0905-07	FEMALE	67	Tumor	Colon Adenocarcinoma	Stage IV	M1	N2	T4
TCGA-AA-3681-01A-01R-0905-07	FEMALE	77	Tumor	Colon Adenocarcinoma	Stage III	M0	N1	T3
TCGA-AA-3684-01A-02R-0905-07	FEMALE	65	Tumor	Colon Mucinous Adenocarcinoma	Stage IV	M1	N2	T4
TCGA-AA-3685-01A-02R-A32Z-07	MALE	69	Tumor	Colon Adenocarcinoma	Stage II	M0	N0	T3
TCGA-AA-3688-01A-01R-0905-07	MALE	80	Tumor	Colon Adenocarcinoma	Stage IV	M1	N1	T3
TCGA-AA-3692-01A-01R-0905-07	FEMALE	47	Tumor	Colon Mucinous Adenocarcinoma	Stage IV	M1	N2	T3
TCGA-AA-3693-01A-01R-0905-07	FEMALE	77	Tumor	Colon Adenocarcinoma	Stage IV	M1	N1	T4
TCGA-AA-3696-01A-01R-0905-07	FEMALE	75	Tumor	Colon Adenocarcinoma	Stage IV	M1	N1	T3
TCGA-AA-3697-01A-01R-1723-07	MALE	77	Tumor	Colon Adenocarcinoma	Stage II	M0	N0	T3
TCGA-AA-3697-11A-01R-1723-07	MALE	77	Normal	Colon Adenocarcinoma	Stage II	M0	N0	T3
TCGA-AA-3710-01A-01R-1022-07	FEMALE	80	Tumor	Colon Adenocarcinoma	Stage IIA	M0	N0	T3
TCGA-AA-3712-01A-21R-1723-07	MALE	65	Tumor	Colon Adenocarcinoma	Stage III	M0	N2	T3
TCGA-AA-3712-11A-01R-1723-07	MALE	65	Normal	Colon Adenocarcinoma	Stage III	M0	N2	T3
TCGA-AA-3713-01A-21R-1723-07	MALE	68	Tumor	Colon Adenocarcinoma	Stage IV	M1	N0	T3
TCGA-AA-3713-11A-01R-1723-07	MALE	68	Normal	Colon Adenocarcinoma	Stage IV	M1	N0	T3
TCGA-AA-3715-01A-01R-0905-07	MALE	77	Tumor	Colon Adenocarcinoma	Stage II	M0	N0	T3
TCGA-AA-3811-01A-01R-1022-07	FEMALE	84	Tumor	Colon Adenocarcinoma	Stage III	M0	N2	T3
TCGA-AA-3812-01A-01R-0905-07	FEMALE	82	Tumor	Colon Adenocarcinoma	Stage IIA	M0	N0	T3
TCGA-AA-3814-01A-01R-0905-07	FEMALE	85	Tumor	Colon Adenocarcinoma	Stage IIA	M0	N0	T3
TCGA-AA-3815-01A-01R-1022-07	FEMALE	65	Tumor	Colon Adenocarcinoma	Stage IIA	M0	N0	T3
TCGA-AA-3818-01A-01R-0905-07	FEMALE	78	Tumor	Colon Adenocarcinoma	Stage IIA	M0	N0	T3
TCGA-AA-3819-01A-01R-0905-07	FEMALE	41	Tumor	Colon Adenocarcinoma	Stage IIA	M0	N0	T3
TCGA-AA-3821-01A-01R-1022-07	FEMALE	81	Tumor	Colon Mucinous Adenocarcinoma	Stage I	M0	N0	T2
TCGA-AA-3831-01A-01R-0905-07	MALE	66	Tumor	Colon Adenocarcinoma	Stage IIA	M0	N0	T3
TCGA-AA-3833-01A-01R-0905-07	FEMALE	63	Tumor	Colon Adenocarcinoma	Stage IIA	M0	N0	T3
TCGA-AA-3837-01A-01R-0905-07	MALE	67	Tumor	Colon Mucinous Adenocarcinoma	Stage IIA	M0	N0	T3
TCGA-AA-3841-01A-01R-0905-07	MALE	66	Tumor	Colon Adenocarcinoma	Stage IIA	M0	N0	T3
TCGA-AA-3842-01A-01R-1022-07	MALE	51	Tumor	Colon Adenocarcinoma	Stage IIIA	M0	N1	T2
TCGA-AA-3844-01A-01R-1022-07	FEMALE	78	Tumor	Colon Adenocarcinoma	Stage IIIC	M0	N2	T3
TCGA-AA-3845-01A-01R-1022-07	FEMALE	86	Tumor	Colon Adenocarcinoma	Stage IIA	M0	N0	T3
TCGA-AA-3846-01A-01R-1022-07	FEMALE	74	Tumor	Colon Adenocarcinoma	Stage IIA	M0	N0	T3
TCGA-AA-3848-01A-01R-0905-07	FEMALE	82	Tumor	Colon Adenocarcinoma	Stage IIIC	M0	N2	T3
TCGA-AA-3850-01A-01R-1022-07	MALE	74	Tumor	Colon Adenocarcinoma	Stage I	M0	N0	T2
TCGA-AA-3851-01A-01R-1022-07	MALE	74	Tumor	Colon Adenocarcinoma	Stage IIA	M0	N0	T3
TCGA-AA-3852-01A-01R-0905-07	MALE	88	Tumor	Colon Mucinous Adenocarcinoma	Stage IIA	M0	N0	T3
TCGA-AA-3854-01A-01R-0905-07	FEMALE	71	Tumor	Colon Mucinous Adenocarcinoma	Stage I	M0	N0	T2
TCGA-AA-3855-01A-01R-1022-07	MALE	72	Tumor	Colon Adenocarcinoma	Stage I	M0	N0	T2
TCGA-AA-3856-01A-01R-0905-07	MALE	59	Tumor	Colon Adenocarcinoma	Stage IIA	M0	N0	T3
TCGA-AA-3858-01A-01R-0905-07	MALE	67	Tumor	Colon Adenocarcinoma	Stage I	M0	N0	T2
TCGA-AA-3860-01A-02R-0905-07	FEMALE	53	Tumor	Colon Adenocarcinoma	Stage IIIB	M0	N1	T3
TCGA-AA-3861-01A-01R-1022-07	MALE	72	Tumor	Colon Adenocarcinoma	Stage IIA	M0	N0	T3
TCGA-AA-3862-01A-01R-1022-07	MALE	82	Tumor	Colon Adenocarcinoma	Stage IIA	M0	N0	T3
TCGA-AA-3864-01A-01R-1022-07	MALE	71	Tumor	Colon Adenocarcinoma	Stage II	M0	N0	T3
TCGA-AA-3866-01A-01R-1022-07	FEMALE	78	Tumor	Colon Adenocarcinoma	Stage I	M0	N0	T2
TCGA-AA-3867-01A-01R-1022-07	MALE	74	Tumor	Colon Adenocarcinoma	Stage IV	M1	N2	T3
TCGA-AA-3869-01A-01R-1022-07	MALE	76	Tumor	Colon Adenocarcinoma	Stage IV	M1	N2	T4
TCGA-AA-3870-01A-01R-1022-07	FEMALE	71	Tumor	Colon Adenocarcinoma	Stage IV	M1	N2	T3
TCGA-AA-3872-01A-01R-1022-07	MALE	45	Tumor	Colon Adenocarcinoma	Stage IV	M1	N2	T4
TCGA-AA-3875-01A-01R-0905-07	FEMALE	78	Tumor	Colon Adenocarcinoma	Stage I	M0	N0	T1
TCGA-AA-3877-01A-01R-1022-07	FEMALE	83	Tumor	Colon Mucinous Adenocarcinoma	Stage I	M0	N0	T1
TCGA-AA-3930-01A-01R-1022-07	MALE	66	Tumor	Colon Adenocarcinoma	Stage IV	M1	N2	T3
TCGA-AA-3939-01A-01R-1022-07	MALE	83	Tumor	Colon Adenocarcinoma	Stage IIA	M0	N0	T3
TCGA-AA-3941-01A-01R-1022-07	FEMALE	84	Tumor	Colon Adenocarcinoma	Stage IVA	M1a	N1b	T4
TCGA-AA-3947-01A-01R-1022-07	FEMALE	60	Tumor	Colon Mucinous Adenocarcinoma	Stage IIB	M0	N0	T4
TCGA-AA-3949-01A-01R-1022-07	FEMALE	87	Tumor	Colon Mucinous Adenocarcinoma	Stage IIIB	M0	N1	T3
TCGA-AA-3950-01A-02R-1022-07	FEMALE	79	Tumor	Colon Mucinous Adenocarcinoma	Stage IIA	M0	N0	T3
TCGA-AA-3952-01A-01R-1022-07	MALE	68	Tumor	Colon Adenocarcinoma	Stage IIIC	M0	N2	T3
TCGA-AA-3955-01A-02R-1022-07	MALE	38	Tumor	Colon Adenocarcinoma	Stage IIIB	M0	N2a	T2
TCGA-AA-3956-01A-02R-1022-07	MALE	65	Tumor	Colon Adenocarcinoma	Stage IIA	M0	N0	T3
TCGA-AA-3966-01A-01R-1113-07	FEMALE	89	Tumor	Colon Mucinous Adenocarcinoma	Stage IIA	M0	N0	T3
TCGA-AA-3968-01A-01R-1022-07	FEMALE	55	Tumor	Colon Adenocarcinoma	Stage I	M0	N0	T2
TCGA-AA-3970-01A-01R-1022-07	MALE	65	Tumor	Colon Adenocarcinoma	Stage IIA	M0	N0	T3
TCGA-AA-3971-01A-01R-1022-07	MALE	58	Tumor	Colon Adenocarcinoma	Stage III	M0	N1	T3
TCGA-AA-3972-01A-01R-1022-07	MALE	72	Tumor	Colon Adenocarcinoma	Stage IV	M1	N1	T3
TCGA-AA-3973-01A-01R-1022-07	MALE	69	Tumor	Colon Adenocarcinoma	Stage IV	M1	N1	T4
TCGA-AA-3975-01A-01R-1022-07	MALE	80	Tumor	Colon Adenocarcinoma	Stage I	M0	N0	T2
TCGA-AA-3976-01A-01R-1022-07	MALE	70	Tumor	Colon Adenocarcinoma	Stage IIIA	M0	N1	T2
TCGA-AA-3977-01A-01R-1022-07	MALE	65	Tumor	Colon Adenocarcinoma	N/A	N/A	N0	T2
TCGA-AA-3979-01A-01R-1022-07	MALE	84	Tumor	Colon Adenocarcinoma	Stage IIA	M0	N0	T3
TCGA-AA-3980-01A-02R-1022-07	FEMALE	89	Tumor	Colon Adenocarcinoma	Stage I	M0	N0	T2
TCGA-AA-3982-01A-02R-1022-07	MALE	75	Tumor	Colon Adenocarcinoma	Stage IIIB	M0	N1	T3
TCGA-AA-3984-01A-02R-1022-07	FEMALE	61	Tumor	Colon Adenocarcinoma	Stage IIA	M0	N0	T3
TCGA-AA-3986-01A-02R-1022-07	MALE	73	Tumor	Colon Adenocarcinoma	Stage I	M0	N0	T2
TCGA-AA-3989-01A-01R-1022-07	MALE	84	Tumor	Colon Adenocarcinoma	Stage IV	M1	N2	T3
TCGA-AA-3994-01A-01R-1113-07	MALE	69	Tumor	Colon Mucinous Adenocarcinoma	Stage IIIB	M0	N1	T3
TCGA-AA-A004-01A-01R-A00A-07	MALE	76	Tumor	Colon Adenocarcinoma	Stage IIA	M0	N0	T3
TCGA-AA-A00A-01A-01R-A002-07	MALE	80	Tumor	Colon Adenocarcinoma	Stage IIA	M0	N0	T3
TCGA-AA-A00D-01A-01R-A002-07	MALE	70	Tumor	Colon Adenocarcinoma	Stage I	M0	N0	T2
TCGA-AA-A00E-01A-01R-A002-07	MALE	65	Tumor	Colon Adenocarcinoma	Stage IIA	M0	N0	T3
TCGA-AA-A00F-01A-01R-A002-07	MALE	66	Tumor	Colon Adenocarcinoma	Stage IIIC	M0	N2	T3
TCGA-AA-A00J-01A-02R-A002-07	MALE	80	Tumor	Colon Mucinous Adenocarcinoma	Stage IIIB	M0	N1	T4
TCGA-AA-A00K-01A-02R-A002-07	MALE	79	Tumor	Colon Adenocarcinoma	Stage IIA	M0	N0	T3
TCGA-AA-A00L-01A-01R-A002-07	MALE	66	Tumor	Colon Adenocarcinoma	Stage IIA	M0	N0	T3
TCGA-AA-A00N-01A-02R-A00A-07	MALE	75	Tumor	Colon Mucinous Adenocarcinoma	Stage IIB	M0	N0	T4
TCGA-AA-A00O-01A-02R-A089-07	FEMALE	83	Tumor	Colon Adenocarcinoma	Stage IIIC	M0	N2	T3
TCGA-AA-A00Q-01A-01R-A002-07	FEMALE	66	Tumor	Colon Adenocarcinoma	Stage IIIB	M0	N1	T4
TCGA-AA-A00R-01A-01R-A002-07	FEMALE	64	Tumor	Colon Adenocarcinoma	Stage I	M0	N0	T2
TCGA-AA-A00U-01A-01R-A002-07	MALE	50	Tumor	Colon Adenocarcinoma	Stage IIIB	M0	N1	T3
TCGA-AA-A00W-01A-01R-A002-07	MALE	80	Tumor	Colon Adenocarcinoma	Stage I	M0	N0	T1
TCGA-AA-A00Z-01A-01R-A002-07	MALE	70	Tumor	Colon Adenocarcinoma	Stage IIA	M0	N0	T3
TCGA-AA-A010-01A-01R-A089-07	FEMALE	46	Tumor	Colon Adenocarcinoma	Stage IIB	M0	N0	T4
TCGA-AA-A017-01A-01R-A00A-07	FEMALE	57	Tumor	Colon Adenocarcinoma	Stage IIA	M0	N0	T3
TCGA-AA-A01C-01A-01R-A00A-07	MALE	75	Tumor	Colon Adenocarcinoma	Stage IIIA	M0	N1	T2
TCGA-AA-A01D-01A-01R-A00A-07	FEMALE	47	Tumor	Colon Mucinous Adenocarcinoma	Stage IIIC	M0	N2	T3
TCGA-AA-A01F-01A-01R-A002-07	MALE	72	Tumor	Colon Adenocarcinoma	Stage IIIB	M0	N1	T3
TCGA-AA-A01G-01A-01R-A002-07	MALE	63	Tumor	Colon Mucinous Adenocarcinoma	Stage IIA	M0	N0	T3
TCGA-AA-A01I-01A-02R-A089-07	MALE	76	Tumor	Colon Adenocarcinoma	Stage I	M0	N0	T2
TCGA-AA-A01K-01A-01R-A00A-07	FEMALE	74	Tumor	Colon Adenocarcinoma	Stage IIIC	M0	N2	T3
TCGA-AA-A01P-01A-21R-A083-07	FEMALE	80	Tumor	Colon Adenocarcinoma	Stage III	M0	N1	T3
TCGA-AA-A01Q-01A-01R-A002-07	FEMALE	48	Tumor	Colon Adenocarcinoma	Stage II	M0	N0	T3
TCGA-AA-A01R-01A-21R-A083-07	MALE	47	Tumor	Colon Mucinous Adenocarcinoma	Stage III	M0	N2	T3
TCGA-AA-A01S-01A-21R-A083-07	FEMALE	47	Tumor	Colon Adenocarcinoma	Stage III	M0	N1	T3
TCGA-AA-A01T-01A-21R-A16W-07	FEMALE	63	Tumor	Colon Adenocarcinoma	Stage III	M0	N1	T3
TCGA-AA-A01V-01A-23R-A083-07	MALE	59	Tumor	Colon Adenocarcinoma	Stage I	M0	N0	T2
TCGA-AA-A01X-01A-21R-A083-07	FEMALE	80	Tumor	Colon Adenocarcinoma	Stage III	M0	N1	T2
TCGA-AA-A01Z-01A-11R-A083-07	MALE	68	Tumor	Colon Adenocarcinoma	Stage II	M0	N0	T3
TCGA-AA-A022-01A-21R-A16W-07	FEMALE	88	Tumor	Colon Adenocarcinoma	Stage II	M0	N0	T4
TCGA-AA-A024-01A-02R-A00A-07	MALE	81	Tumor	Colon Mucinous Adenocarcinoma	Stage II	M0	N0	T3
TCGA-AA-A029-01A-01R-A00A-07	MALE	67	Tumor	Colon Adenocarcinoma	Stage II	M0	N0	T3
TCGA-AA-A02E-01A-01R-A00A-07	FEMALE	82	Tumor	Colon Adenocarcinoma	Stage IV	M1	N1	T3
TCGA-AA-A02F-01A-01R-A089-07	FEMALE	68	Tumor	Colon Adenocarcinoma	Stage IV	M1	N1	T3
TCGA-AA-A02H-01A-01R-A089-07	FEMALE	74	Tumor	Colon Adenocarcinoma	Stage IV	M1	N2	T3
TCGA-AA-A02J-01A-01R-A00A-07	FEMALE	70	Tumor	Colon Adenocarcinoma	Stage IV	M1	N0	T3
TCGA-AA-A02K-01A-03R-A32Y-07	MALE	50	Tumor	Colon Adenocarcinoma	Stage IV	M1	N2	T4
TCGA-AA-A02O-01A-21R-A16W-07	MALE	82	Tumor	Colon Adenocarcinoma	Stage II	M0	N0	T3
TCGA-AA-A02R-01A-01R-A00A-07	FEMALE	84	Tumor	Colon Adenocarcinoma	Stage IIA	M0	N0	T3
TCGA-AA-A02W-01A-01R-A00A-07	FEMALE	73	Tumor	Colon Adenocarcinoma	Stage I	M0	N0	T2
TCGA-AA-A02Y-01A-43R-A32Y-07	MALE	73	Tumor	Colon Adenocarcinoma	Stage I	M0	N0	T2
TCGA-AA-A03F-01A-11R-A16W-07	FEMALE	90	Tumor	Colon Mucinous Adenocarcinoma	Stage III	M0	N2	T3
TCGA-AA-A03J-01A-21R-A16W-07	FEMALE	65	Tumor	Colon Adenocarcinoma	Stage I	M0	N0	T2
TCGA-AD-5900-01A-11R-1653-07	MALE	67	Tumor	Colon Mucinous Adenocarcinoma	Stage I	MX	N0	T2
TCGA-AD-6548-01A-11R-1839-07	FEMALE	81	Tumor	Colon Adenocarcinoma	Stage I	M0	N0	T2
TCGA-AD-6888-01A-11R-1928-07	MALE	73	Tumor	Colon Adenocarcinoma	Stage IIIB	M0	N1b	T3
TCGA-AD-6889-01A-11R-1928-07	MALE	76	Tumor	Colon Adenocarcinoma	Stage IIA	M0	N0	T3
TCGA-AD-6890-01A-11R-1928-07	MALE	65	Tumor	Colon Adenocarcinoma	N/A	MX	N0	T1
TCGA-AD-6895-01A-11R-1928-07	MALE	84	Tumor	Colon Adenocarcinoma	Stage IIIB	M0	N1a	T3
TCGA-AD-6899-01A-11R-1928-07	MALE	84	Tumor	Colon Mucinous Adenocarcinoma	Stage IIIC	MX	N2b	T4a
TCGA-AD-6901-01A-11R-1928-07	MALE	78	Tumor	Colon Adenocarcinoma	N/A	MX	N0	T3
TCGA-AD-6963-01A-11R-1928-07	MALE	58	Tumor	Colon Adenocarcinoma	N/A	MX	N0	T3
TCGA-AD-6964-01A-11R-1928-07	MALE	58	Tumor	Colon Adenocarcinoma	N/A	N/A	N2b	T4a
TCGA-AD-6965-01A-11R-1928-07	MALE	62	Tumor	Colon Adenocarcinoma	Stage IIIC	M0	N2b	T4a
TCGA-AD-A5EJ-01A-11R-A28H-07	FEMALE	74	Tumor	Colon Adenocarcinoma	Stage IIA	MX	N0	T3
TCGA-AD-A5EK-01A-11R-A28H-07	MALE	51	Tumor	Colon Adenocarcinoma	Stage I	MX	N0	T2
TCGA-AF-2687-01A-02R-1736-07	MALE	57	Tumor	Rectal Adenocarcinoma	Stage IIIC	M0	N2	T3
TCGA-AF-2689-11A-01R-A32Z-07	FEMALE	41	Normal	Rectal Adenocarcinoma	Stage IV	M1	N2	T3
TCGA-AF-2690-01A-02R-1736-07	FEMALE	76	Tumor	Rectal Adenocarcinoma	Stage IIIC	M0	N2	T3
TCGA-AF-2691-01A-01R-0821-07	FEMALE	48	Tumor	Rectal Adenocarcinoma	Stage I	M0	N0	T1
TCGA-AF-2691-11A-01R-A32Z-07	FEMALE	48	Normal	Rectal Adenocarcinoma	Stage I	M0	N0	T1
TCGA-AF-2692-01A-01R-0821-07	FEMALE	54	Tumor	N/A	Stage IIA	M0	N0	T3
TCGA-AF-2692-11A-01R-A32Z-07	FEMALE	54	Normal	N/A	Stage IIA	M0	N0	T3
TCGA-AF-2693-01A-02R-1736-07	MALE	75	Tumor	N/A	Stage I	MX	N0	T2
TCGA-AF-3400-01A-01R-0821-07	MALE	54	Tumor	Rectal Mucinous Adenocarcinoma	Stage IIA	M0	N0	T3
TCGA-AF-3400-11A-01R-A32Z-07	MALE	54	Normal	Rectal Mucinous Adenocarcinoma	Stage IIA	M0	N0	T3
TCGA-AF-3911-01A-01R-1736-07	MALE	48	Tumor	Rectal Adenocarcinoma	Stage IIIC	MX	N2	T3
TCGA-AF-3913-01A-02R-1119-07	MALE	60	Tumor	Rectal Adenocarcinoma	Stage IV	M1	N1	T3
TCGA-AF-4110-01A-02R-1736-07	MALE	77	Tumor	N/A	Stage IVA	MX	N2b	T4a
TCGA-AF-5654-01A-01R-1660-07	FEMALE	73	Tumor	Rectal Adenocarcinoma	Stage I	M0	N0	T2
TCGA-AF-5654-11A-11R-1660-07	FEMALE	73	Normal	Rectal Adenocarcinoma	Stage I	M0	N0	T2
TCGA-AF-6136-01A-11R-1830-07	FEMALE	72	Tumor	Rectal Adenocarcinoma	Stage IIIB	MX	N1b	T3
TCGA-AF-6655-01A-11R-1830-07	MALE	66	Tumor	Rectal Adenocarcinoma	Stage IIIA	M0	N1	T2
TCGA-AF-6672-01A-11R-1830-07	MALE	43	Tumor	Rectal Adenocarcinoma	Stage IV	MX	N2b	T4a
TCGA-AF-A56K-01A-32R-A39D-07	MALE	56	Tumor	Rectal Adenocarcinoma	Stage IIA	M0	N0	T3
TCGA-AF-A56L-01A-31R-A39D-07	FEMALE	48	Tumor	Rectal Adenocarcinoma	Stage IIIC	M0	N2	T3
TCGA-AF-A56N-01A-12R-A39D-07	FEMALE	47	Tumor	Rectal Adenocarcinoma	Stage IIA	M0	N0	T3
TCGA-AG-3574-01A-01R-0821-07	FEMALE	89	Tumor	Rectal Adenocarcinoma	Stage II	M0	N0	T3
TCGA-AG-3575-01A-01R-0821-07	MALE	51	Tumor	Rectal Adenocarcinoma	Stage II	M0	N0	T3
TCGA-AG-3578-01A-01R-0821-07	FEMALE	76	Tumor	Rectal Mucinous Adenocarcinoma	Stage IIA	M0	N0	T3
TCGA-AG-3580-01A-01R-0821-07	MALE	67	Tumor	Rectal Adenocarcinoma	Stage I	M0	N0	T1
TCGA-AG-3581-01A-01R-0821-07	MALE	63	Tumor	Rectal Adenocarcinoma	Stage I	M0	N0	T2
TCGA-AG-3582-01A-01R-0821-07	MALE	75	Tumor	Rectal Adenocarcinoma	Stage IV	M1	N1	T3
TCGA-AG-3583-01A-01R-0821-07	MALE	66	Tumor	Rectal Mucinous Adenocarcinoma	Stage IV	M1	N2	T3
TCGA-AG-3584-01A-01R-0821-07	MALE	60	Tumor	Rectal Adenocarcinoma	Stage IV	M1	N2	T3
TCGA-AG-3586-01A-02R-0821-07	FEMALE	72	Tumor	N/A	Stage III	M0	N2	T3
TCGA-AG-3587-01A-01R-0821-07	MALE	65	Tumor	Rectal Adenocarcinoma	Stage I	M0	N0	T2
TCGA-AG-3591-01A-01R-1736-07	FEMALE	66	Tumor	Rectal Adenocarcinoma	Stage IIA	M0	N0	T3
TCGA-AG-3592-01A-02R-1736-07	MALE	68	Tumor	Rectal Adenocarcinoma	Stage IIA	M0	N0	T3
TCGA-AG-3593-01A-01R-0821-07	FEMALE	72	Tumor	Rectal Adenocarcinoma	Stage IIA	M0	N0	T3
TCGA-AG-3594-01A-02R-0821-07	MALE	77	Tumor	Rectal Mucinous Adenocarcinoma	Stage IIA	M0	N0	T3
TCGA-AG-3598-01A-01R-0826-07	MALE	69	Tumor	Rectal Adenocarcinoma	Stage IIA	M0	N0	T3
TCGA-AG-3599-01A-02R-0826-07	MALE	70	Tumor	N/A	Stage I	M0	N0	T2
TCGA-AG-3600-01A-01R-0826-07	MALE	62	Tumor	Rectal Adenocarcinoma	Stage IIIC	M0	N2	T3
TCGA-AG-3601-01A-01R-0826-07	MALE	68	Tumor	Rectal Adenocarcinoma	Stage IIIB	M0	N1	T4
TCGA-AG-3602-01A-02R-0826-07	FEMALE	66	Tumor	Rectal Adenocarcinoma	Stage IIIC	M0	N2	T3
TCGA-AG-3605-01A-01R-0826-07	FEMALE	85	Tumor	Rectal Adenocarcinoma	Stage IV	M1	N1	T3
TCGA-AG-3608-01A-01R-0826-07	FEMALE	79	Tumor	Rectal Adenocarcinoma	Stage IIA	M0	N0	T3
TCGA-AG-3609-01A-02R-0826-07	FEMALE	65	Tumor	Rectal Adenocarcinoma	Stage IIIC	M0	N2	T3
TCGA-AG-3611-01A-01R-0826-07	MALE	72	Tumor	Rectal Adenocarcinoma	Stage IIA	M0	N0	T3
TCGA-AG-3612-01A-01R-0826-07	FEMALE	55	Tumor	Rectal Adenocarcinoma	Stage IIIB	M0	N1	T3
TCGA-AG-3725-01A-11R-1736-07	FEMALE	90	Tumor	Rectal Adenocarcinoma	Stage III	M0	N2	T3
TCGA-AG-3725-11A-01R-1736-07	FEMALE	90	Normal	Rectal Adenocarcinoma	Stage III	M0	N2	T3
TCGA-AG-3726-01A-02R-0905-07	FEMALE	63	Tumor	Rectal Adenocarcinoma	Stage I	M0	N0	T2
TCGA-AG-3727-01A-01R-0905-07	FEMALE	78	Tumor	Rectal Adenocarcinoma	Stage III	M0	N1	T3
TCGA-AG-3728-01A-01R-0905-07	MALE	73	Tumor	Rectal Adenocarcinoma	Stage IIIB	M0	N1	T3
TCGA-AG-3731-01A-11R-1736-07	MALE	65	Tumor	Rectal Adenocarcinoma	Stage IV	M1	N1	T3
TCGA-AG-3731-11A-01R-1736-07	MALE	65	Normal	Rectal Adenocarcinoma	Stage IV	M1	N1	T3
TCGA-AG-3732-01A-11R-1660-07	FEMALE	78	Tumor	Rectal Adenocarcinoma	Stage I	M0	N0	T2
TCGA-AG-3732-11A-01R-1660-07	FEMALE	78	Normal	Rectal Adenocarcinoma	Stage I	M0	N0	T2
TCGA-AG-3742-01A-11R-1660-07	FEMALE	85	Tumor	Rectal Adenocarcinoma	Stage I	M0	N0	T1
TCGA-AG-3742-11A-01R-1660-07	FEMALE	85	Normal	Rectal Adenocarcinoma	Stage I	M0	N0	T1
TCGA-AG-3878-01A-02R-0905-07	MALE	64	Tumor	Rectal Adenocarcinoma	Stage I	M0	N0	T2
TCGA-AG-3881-01A-01R-0905-07	FEMALE	83	Tumor	N/A	Stage IIA	M0	N0	T3
TCGA-AG-3882-01A-01R-0905-07	FEMALE	66	Tumor	Rectal Adenocarcinoma	Stage I	M0	N0	T2
TCGA-AG-3883-01A-02R-0905-07	MALE	69	Tumor	Rectal Adenocarcinoma	Stage I	M0	N0	T2
TCGA-AG-3885-01A-01R-0905-07	FEMALE	71	Tumor	Rectal Adenocarcinoma	Stage IIIB	M0	N1	T3
TCGA-AG-3887-01A-01R-1119-07	MALE	68	Tumor	Rectal Mucinous Adenocarcinoma	Stage IIA	M0	N0	T3
TCGA-AG-3890-01A-01R-1119-07	MALE	62	Tumor	Rectal Adenocarcinoma	Stage I	M0	N0	T2
TCGA-AG-3892-01A-01R-1119-07	FEMALE	57	Tumor	Rectal Adenocarcinoma	Stage I	M0	N0	T1
TCGA-AG-3893-01A-01R-1119-07	MALE	74	Tumor	Rectal Adenocarcinoma	Stage IIIB	M0	N1	T3
TCGA-AG-3894-01A-01R-1119-07	MALE	65	Tumor	Rectal Adenocarcinoma	Stage IIA	M0	N0	T3
TCGA-AG-3896-01A-01R-1119-07	FEMALE	85	Tumor	Rectal Adenocarcinoma	Stage I	M0	N0	T2
TCGA-AG-3898-01A-01R-1119-07	MALE	61	Tumor	Rectal Adenocarcinoma	Stage IIA	M0	N0	T3
TCGA-AG-3901-01A-01R-1119-07	FEMALE	67	Tumor	Rectal Mucinous Adenocarcinoma	Stage IIIB	M0	N1	T3
TCGA-AG-3902-01A-01R-A32Z-07	MALE	61	Tumor	Rectal Adenocarcinoma	Stage IIA	M0	N0	T3
TCGA-AG-3909-01A-01R-1119-07	FEMALE	69	Tumor	Rectal Adenocarcinoma	Stage IIIB	M0	N1	T3
TCGA-AG-3999-01A-01R-1119-07	FEMALE	61	Tumor	Rectal Adenocarcinoma	Stage IIIC	M0	N2	T3
TCGA-AG-4001-01A-02R-1119-07	FEMALE	74	Tumor	Rectal Adenocarcinoma	Stage IIA	M0	N0	T3
TCGA-AG-4005-01A-01R-1119-07	MALE	64	Tumor	Rectal Adenocarcinoma	Stage IV	M1	N2	T3
TCGA-AG-4007-01A-01R-1119-07	MALE	87	Tumor	Rectal Adenocarcinoma	Stage IV	M1	N2	T4
TCGA-AG-4008-01A-01R-1119-07	MALE	63	Tumor	Rectal Adenocarcinoma	Stage IIA	M0	N0	T3
TCGA-AG-4015-01A-01R-1119-07	FEMALE	85	Tumor	Rectal Adenocarcinoma	Stage IIA	M0	N0	T3
TCGA-AG-4021-01A-01R-1736-07	FEMALE	84	Tumor	Rectal Adenocarcinoma	Stage IV	M1	N2	T3
TCGA-AG-4022-01A-01R-1736-07	FEMALE	59	Tumor	Rectal Adenocarcinoma	Stage II	M0	N0	T3
TCGA-AG-A002-01A-01R-A002-07	MALE	35	Tumor	Rectal Adenocarcinoma	Stage I	M0	N0	T2
TCGA-AG-A008-01A-01R-A002-07	FEMALE	50	Tumor	Rectal Mucinous Adenocarcinoma	Stage I	M0	N0	T2
TCGA-AG-A00C-01A-01R-A002-07	FEMALE	49	Tumor	Rectal Adenocarcinoma	Stage IIIB	M0	N1	T3
TCGA-AG-A00H-01A-01R-A00A-07	MALE	75	Tumor	Rectal Adenocarcinoma	Stage IIA	M0	N0	T3
TCGA-AG-A00Y-01A-02R-A002-07	MALE	68	Tumor	Rectal Adenocarcinoma	Stage IIA	M0	N0	T3
TCGA-AG-A011-01A-01R-A002-07	MALE	80	Tumor	Rectal Adenocarcinoma	Stage IIA	M0	N0	T3
TCGA-AG-A014-01A-02R-A002-07	MALE	86	Tumor	Rectal Adenocarcinoma	Stage I	M0	N0	T2
TCGA-AG-A015-01A-01R-A002-07	FEMALE	64	Tumor	Rectal Adenocarcinoma	Stage I	M0	N0	T1
TCGA-AG-A016-01A-01R-A002-07	MALE	55	Tumor	Rectal Adenocarcinoma	Stage IV	M1	N2	T3
TCGA-AG-A01J-01A-01R-A00A-07	FEMALE	59	Tumor	Rectal Adenocarcinoma	Stage IIA	M0	N0	T3
TCGA-AG-A01L-01A-01R-A002-07	MALE	58	Tumor	Rectal Adenocarcinoma	Stage IIIB	M0	N1	T3
TCGA-AG-A01N-01A-01R-A00A-07	FEMALE	68	Tumor	Rectal Adenocarcinoma	Stage IV	M1	N0	T2
TCGA-AG-A01W-01A-21R-A083-07	FEMALE	67	Tumor	Rectal Adenocarcinoma	Stage II	M0	N0	T3
TCGA-AG-A01Y-01A-41R-A083-07	FEMALE	49	Tumor	Rectal Adenocarcinoma	Stage II	M0	N0	T3
TCGA-AG-A020-01A-21R-A083-07	FEMALE	57	Tumor	Rectal Mucinous Adenocarcinoma	Stage III	M0	N1	T3
TCGA-AG-A023-01A-01R-A00A-07	FEMALE	62	Tumor	Rectal Adenocarcinoma	Stage IV	M1	N2	T4
TCGA-AG-A025-01A-01R-A00A-07	FEMALE	62	Tumor	Rectal Adenocarcinoma	Stage I	M0	N0	T1
TCGA-AG-A026-01A-01R-A00A-07	MALE	66	Tumor	Rectal Adenocarcinoma	Stage II	M0	N0	T4
TCGA-AG-A02G-01A-01R-A00A-07	MALE	66	Tumor	Rectal Adenocarcinoma	Stage IV	M1	N1	T2
TCGA-AG-A02N-01A-11R-A083-07	MALE	67	Tumor	Rectal Adenocarcinoma	Stage II	M0	N0	T3
TCGA-AG-A02X-01A-01R-A00A-07	MALE	77	Tumor	Rectal Adenocarcinoma	Stage I	M0	N0	T2
TCGA-AG-A032-01A-01R-A00A-07	MALE	68	Tumor	Rectal Adenocarcinoma	Stage IIIB	M0	N1	T3
TCGA-AG-A036-01A-12R-A083-07	MALE	71	Tumor	Rectal Adenocarcinoma	Stage III	M0	N2	T3
TCGA-AH-6544-01A-11R-1830-07	MALE	60	Tumor	Rectal Adenocarcinoma	N/A	M1	N1	T3
TCGA-AH-6547-01A-11R-1830-07	FEMALE	79	Tumor	Rectal Adenocarcinoma	N/A	MX	N0	T3
TCGA-AH-6549-01A-11R-1830-07	MALE	66	Tumor	Rectal Adenocarcinoma	N/A	MX	NX	T3
TCGA-AH-6643-01A-11R-1830-07	MALE	50	Tumor	Rectal Adenocarcinoma	Stage IIIC	M0	N2b	T3
TCGA-AH-6643-11A-01R-1830-07	MALE	50	Normal	Rectal Adenocarcinoma	Stage IIIC	M0	N2b	T3
TCGA-AH-6644-01A-21R-1830-07	MALE	73	Tumor	Rectal Adenocarcinoma	N/A	MX	NX	T3
TCGA-AH-6897-01A-11R-1928-07	MALE	48	Tumor	Rectal Adenocarcinoma	Stage I	M0	N0	T2
TCGA-AH-6903-01A-11R-1928-07	MALE	46	Tumor	Rectal Mucinous Adenocarcinoma	Stage IIIB	M0	N1b	T3
TCGA-AM-5820-01A-01R-1653-07	FEMALE	59	Tumor	Colon Adenocarcinoma	Stage IVA	M1	N2	T4a
TCGA-AM-5821-01A-01R-1653-07	FEMALE	68	Tumor	Colon Adenocarcinoma	Stage IIA	M0	N0	T3
TCGA-AU-3779-01A-01R-1723-07	FEMALE	80	Tumor	Colon Adenocarcinoma	Stage IIA	M0	N0	T3
TCGA-AU-6004-01A-11R-1723-07	FEMALE	69	Tumor	Colon Adenocarcinoma	Stage I	M0	N0	T2
TCGA-AY-4070-01A-01R-1113-07	FEMALE	50	Tumor	Colon Adenocarcinoma	Stage IIIC	M0	N2	T3
TCGA-AY-4071-01A-01R-1113-07	FEMALE	63	Tumor	N/A	Stage I	N/A	N0	T1
TCGA-AY-5543-01A-01R-1653-07	FEMALE	65	Tumor	Colon Adenocarcinoma	Stage IVA	M1	N1a	T3
TCGA-AY-6196-01A-11R-1723-07	MALE	47	Tumor	Colon Mucinous Adenocarcinoma	Stage IIIC	N/A	N2b	T3
TCGA-AY-6197-01A-11R-1723-07	MALE	60	Tumor	Colon Adenocarcinoma	Stage IIA	N/A	N0	T3
TCGA-AY-6386-01A-21R-1723-07	FEMALE	66	Tumor	Colon Adenocarcinoma	Stage IIIB	M0	N1a	T3
TCGA-AY-A54L-01A-11R-A28H-07	FEMALE	74	Tumor	Colon Adenocarcinoma	Stage I	M0	N0	T2
TCGA-AY-A69D-01A-11R-A37K-07	FEMALE	55	Tumor	Colon Adenocarcinoma	Stage IIA	M0	N0	T3
TCGA-AY-A71X-01A-12R-A37K-07	FEMALE	54	Tumor	Colon Adenocarcinoma	Stage I	M0	N0	T2
TCGA-AY-A8YK-01A-11R-A41B-07	MALE	44	Tumor	Colon Adenocarcinoma	Stage IVA	M1	N2a	T3
TCGA-AZ-4308-01A-01R-1410-07	FEMALE	47	Tumor	Colon Adenocarcinoma	Stage IIIB	M0	N1	T3
TCGA-AZ-4313-01A-01R-1410-07	FEMALE	51	Tumor	Colon Adenocarcinoma	Stage I	M0	N0	T1
TCGA-AZ-4315-01A-01R-1410-07	MALE	61	Tumor	Colon Adenocarcinoma	Stage IIA	M0	N0	T3
TCGA-AZ-4323-01A-21R-1839-07	MALE	37	Tumor	Colon Adenocarcinoma	Stage IV	M1	N2	T4
TCGA-AZ-4614-01A-01R-1410-07	FEMALE	71	Tumor	Colon Adenocarcinoma	Stage IVA	M1	N1	T4a
TCGA-AZ-4615-01A-01R-1410-07	MALE	84	Tumor	Colon Adenocarcinoma	Stage IIIB	M0	N1	T3
TCGA-AZ-4616-01A-21R-1839-07	FEMALE	82	Tumor	Colon Adenocarcinoma	Stage IV	M1	N2	T3
TCGA-AZ-4682-01B-01R-A32Z-07	MALE	61	Tumor	Colon Adenocarcinoma	Stage IVA	M1	N0	T3
TCGA-AZ-4684-01A-01R-1410-07	MALE	49	Tumor	Colon Adenocarcinoma	Stage IVA	M1	N2	T3
TCGA-AZ-5403-01A-01R-1653-07	MALE	43	Tumor	Colon Adenocarcinoma	Stage II	MX	N0	T3
TCGA-AZ-5407-01A-01R-1723-07	FEMALE	51	Tumor	Colon Adenocarcinoma	Stage I	M0	N0	T1
TCGA-AZ-6598-01A-11R-1774-07	FEMALE	77	Tumor	Colon Adenocarcinoma	Stage II	MX	N0	T3
TCGA-AZ-6598-11A-01R-1774-07	FEMALE	77	Normal	Colon Adenocarcinoma	Stage II	MX	N0	T3
TCGA-AZ-6599-01A-11R-1774-07	MALE	72	Tumor	Colon Adenocarcinoma	Stage I	MX	N0	T2
TCGA-AZ-6599-11A-01R-1774-07	MALE	72	Normal	Colon Adenocarcinoma	Stage I	MX	N0	T2
TCGA-AZ-6600-01A-11R-1774-07	MALE	64	Tumor	Colon Adenocarcinoma	Stage IV	M1	N1	T4
TCGA-AZ-6600-11A-01R-1774-07	MALE	64	Normal	Colon Adenocarcinoma	Stage IV	M1	N1	T4
TCGA-AZ-6601-01A-11R-1774-07	MALE	68	Tumor	Colon Adenocarcinoma	Stage II	M0	N0	T3
TCGA-AZ-6601-11A-01R-1774-07	MALE	68	Normal	Colon Adenocarcinoma	Stage II	M0	N0	T3
TCGA-AZ-6603-01A-11R-1839-07	FEMALE	77	Tumor	Colon Adenocarcinoma	N/A	MX	N1	T2
TCGA-AZ-6603-11A-02R-1839-07	FEMALE	77	Normal	Colon Adenocarcinoma	N/A	MX	N1	T2
TCGA-AZ-6605-01A-11R-1839-07	MALE	77	Tumor	Colon Adenocarcinoma	Stage IIIB	M0	N1	T4
TCGA-AZ-6605-11A-01R-1839-07	MALE	77	Normal	Colon Adenocarcinoma	Stage IIIB	M0	N1	T4
TCGA-AZ-6606-01A-11R-1839-07	MALE	81	Tumor	Colon Adenocarcinoma	Stage IV	M1	N2	T4
TCGA-AZ-6607-01A-11R-1839-07	MALE	69	Tumor	Colon Adenocarcinoma	Stage IV	M1	N2	T4
TCGA-AZ-6608-01A-11R-1839-07	FEMALE	55	Tumor	Colon Adenocarcinoma	Stage IIIA	M0	N1	T2
TCGA-BM-6198-01A-11R-1736-07	MALE	73	Tumor	Rectal Adenocarcinoma	Stage IIIB	N/A	N1	T3
TCGA-CA-5254-01A-21R-1839-07	FEMALE	42	Tumor	Colon Adenocarcinoma	Stage IIA	M0	N0	T3
TCGA-CA-5255-01A-11R-1839-07	MALE	45	Tumor	Colon Adenocarcinoma	Stage IIA	M0	N0	T3
TCGA-CA-5256-01A-01R-1410-07	FEMALE	54	Tumor	Colon Adenocarcinoma	Stage IIA	M0	N0	T3
TCGA-CA-5796-01A-01R-1653-07	FEMALE	52	Tumor	Colon Mucinous Adenocarcinoma	Stage IIA	M0	N0	T3
TCGA-CA-5797-01A-01R-1653-07	MALE	56	Tumor	Colon Adenocarcinoma	Stage IIA	M0	N0	T3
TCGA-CA-6715-01A-21R-1839-07	MALE	63	Tumor	Colon Adenocarcinoma	Stage IIIB	M0	N1	T3
TCGA-CA-6716-01A-11R-1839-07	MALE	65	Tumor	Colon Adenocarcinoma	Stage IIA	M0	N0	T3
TCGA-CA-6717-01A-11R-1839-07	MALE	57	Tumor	Colon Mucinous Adenocarcinoma	Stage IIA	M0	N0	T3
TCGA-CA-6718-01A-11R-1839-07	MALE	46	Tumor	Colon Adenocarcinoma	Stage IIA	M0	N0	T3
TCGA-CA-6719-01A-11R-1839-07	MALE	77	Tumor	Colon Adenocarcinoma	Stage IIA	M0	N0	T3
TCGA-CI-6619-01B-11R-1830-07	MALE	41	Tumor	Rectal Adenocarcinoma	Stage IV	M1	N1c	T3
TCGA-CI-6620-01A-11R-1830-07	FEMALE	41	Tumor	Rectal Adenocarcinoma	Stage IVA	M1	N1	T3
TCGA-CI-6621-01A-11R-1830-07	MALE	63	Tumor	Rectal Adenocarcinoma	Stage IIIB	MX	N1	T3
TCGA-CI-6622-01A-11R-1830-07	MALE	74	Tumor	Rectal Adenocarcinoma	Stage IIB	M0	N0	T4
TCGA-CI-6623-01B-11R-1830-07	MALE	44	Tumor	Rectal Adenocarcinoma	Stage I	M0	N0	T1
TCGA-CI-6624-01C-11R-1830-07	FEMALE	53	Tumor	Rectal Adenocarcinoma	Stage I	M0	N0	T2
TCGA-CK-4947-01B-11R-1653-07	FEMALE	46	Tumor	Colon Adenocarcinoma	Stage IIIB	M0	N1	T4
TCGA-CK-4948-01B-11R-1653-07	FEMALE	45	Tumor	Colon Adenocarcinoma	Stage III	M0	N1	T3
TCGA-CK-4950-01A-01R-1723-07	FEMALE	68	Tumor	Colon Mucinous Adenocarcinoma	Stage IIIB	M0	N1	T3
TCGA-CK-4951-01A-01R-1410-07	FEMALE	79	Tumor	Colon Mucinous Adenocarcinoma	Stage IIA	M0	N0	T3
TCGA-CK-4952-01A-01R-1723-07	FEMALE	48	Tumor	Colon Mucinous Adenocarcinoma	Stage IIIC	M0	N2	T4
TCGA-CK-5912-01A-11R-1653-07	MALE	81	Tumor	Colon Adenocarcinoma	Stage I	MX	N0	T2
TCGA-CK-5913-01A-11R-1653-07	FEMALE	58	Tumor	Colon Adenocarcinoma	Stage IIA	MX	N0	T3
TCGA-CK-5914-01A-11R-1653-07	MALE	81	Tumor	Colon Adenocarcinoma	Stage IIIB	MX	N1	T3
TCGA-CK-5915-01A-11R-1653-07	MALE	63	Tumor	Colon Adenocarcinoma	Stage I	MX	N0	T2
TCGA-CK-5916-01A-11R-1653-07	FEMALE	71	Tumor	Colon Adenocarcinoma	Stage I	M0	N0	T1
TCGA-CK-6746-01A-11R-1839-07	FEMALE	84	Tumor	Colon Adenocarcinoma	Stage IIB	MX	N0	T4b
TCGA-CK-6747-01A-11R-1839-07	FEMALE	87	Tumor	Colon Adenocarcinoma	Stage IIA	MX	N0	T3
TCGA-CK-6748-01A-11R-1839-07	FEMALE	45	Tumor	Colon Mucinous Adenocarcinoma	Stage IV	M1	N1	T3
TCGA-CK-6751-01A-11R-1839-07	FEMALE	88	Tumor	Colon Mucinous Adenocarcinoma	Stage I	MX	N0	T2
TCGA-CL-4957-01A-01R-1736-07	FEMALE	79	Tumor	Rectal Adenocarcinoma	Discrepancy	M0	N1	T3
TCGA-CL-5917-01A-11R-1660-07	FEMALE	71	Tumor	Rectal Adenocarcinoma	Stage IIIC	MX	N2	T3
TCGA-CL-5918-01A-11R-1660-07	FEMALE	90	Tumor	Rectal Adenocarcinoma	Stage IIA	MX	N0	T3
TCGA-CM-4743-01A-01R-1723-07	MALE	69	Tumor	Colon Adenocarcinoma	Stage IIA	M0	N0	T3
TCGA-CM-4744-01A-01R-A32Z-07	MALE	69	Tumor	Colon Adenocarcinoma	Stage I	M0	N0	T2
TCGA-CM-4746-01A-01R-1410-07	MALE	61	Tumor	Colon Adenocarcinoma	Stage I	M0	N0	T2
TCGA-CM-4747-01A-01R-1410-07	MALE	47	Tumor	Colon Adenocarcinoma	Stage IVA	M1a	N1b	T4a
TCGA-CM-4748-01A-01R-1410-07	MALE	53	Tumor	Colon Mucinous Adenocarcinoma	Stage IIIB	M0	N1a	T4a
TCGA-CM-4750-01A-01R-1410-07	FEMALE	34	Tumor	Colon Adenocarcinoma	Stage IIIA	M0	N1b	T1
TCGA-CM-4751-01A-02R-1839-07	MALE	62	Tumor	Colon Adenocarcinoma	Stage IIIB	M0	N1b	T3
TCGA-CM-4752-01A-01R-1410-07	MALE	58	Tumor	Colon Adenocarcinoma	Stage IIA	M0	N0	T3
TCGA-CM-5341-01A-01R-1410-07	FEMALE	82	Tumor	Colon Adenocarcinoma	Stage IIIA	M0	N1a	T2
TCGA-CM-5344-01A-21R-1723-07	FEMALE	39	Tumor	Colon Adenocarcinoma	Stage IIIB	M0	N1b	T3
TCGA-CM-5348-01A-21R-1723-07	MALE	72	Tumor	Colon Adenocarcinoma	Stage IIIB	M0	N1a	T3
TCGA-CM-5349-01A-21R-1723-07	FEMALE	68	Tumor	Colon Adenocarcinoma	Stage IIA	M0	N0	T3
TCGA-CM-5860-01A-01R-1653-07	MALE	44	Tumor	Colon Adenocarcinoma	Stage IIA	M0	N0	T3
TCGA-CM-5861-01A-01R-1653-07	FEMALE	63	Tumor	Colon Adenocarcinoma	Stage IIA	M0	N0	T3
TCGA-CM-5862-01A-01R-1653-07	MALE	80	Tumor	Colon Adenocarcinoma	Stage IVA	M1a	N1a	T3
TCGA-CM-5863-01A-21R-1839-07	FEMALE	60	Tumor	Colon Mucinous Adenocarcinoma	Stage IIIB	M0	N1b	T3
TCGA-CM-5864-01A-01R-1653-07	MALE	60	Tumor	Colon Adenocarcinoma	Stage I	M0	N0	T2
TCGA-CM-5868-01A-01R-1653-07	FEMALE	59	Tumor	Colon Adenocarcinoma	Stage IVA	M1a	N1a	T4a
TCGA-CM-6161-01A-11R-1653-07	FEMALE	36	Tumor	Colon Adenocarcinoma	Stage I	M0	N0	T2
TCGA-CM-6162-01A-11R-1653-07	FEMALE	48	Tumor	Colon Mucinous Adenocarcinoma	Stage IIIB	M0	N1a	T3
TCGA-CM-6163-01A-11R-1653-07	MALE	74	Tumor	Colon Adenocarcinoma	Stage I	M0	N0	T1
TCGA-CM-6164-01A-11R-1653-07	FEMALE	46	Tumor	Colon Adenocarcinoma	Stage IIA	M0	N0	T3
TCGA-CM-6165-01A-11R-1653-07	MALE	74	Tumor	Colon Adenocarcinoma	Stage IIA	M0	N0	T3
TCGA-CM-6166-01A-11R-1653-07	FEMALE	48	Tumor	Colon Adenocarcinoma	Stage I	M0	N0	T2
TCGA-CM-6167-01A-11R-1653-07	FEMALE	57	Tumor	Colon Adenocarcinoma	Stage IIIC	M0	N2b	T3
TCGA-CM-6168-01A-11R-1653-07	FEMALE	84	Tumor	Colon Adenocarcinoma	Stage IIA	M0	N0	T3
TCGA-CM-6169-01A-11R-1653-07	MALE	67	Tumor	Colon Adenocarcinoma	Stage IIA	M0	N0	T3
TCGA-CM-6170-01A-11R-1653-07	FEMALE	73	Tumor	Colon Adenocarcinoma	Stage I	M0	N0	T2
TCGA-CM-6171-01A-11R-1653-07	FEMALE	77	Tumor	Colon Adenocarcinoma	Stage I	M0	N0	T2
TCGA-CM-6172-01A-11R-1653-07	FEMALE	70	Tumor	Colon Adenocarcinoma	Stage IIIB	M0	N1a	T3
TCGA-CM-6674-01A-11R-1839-07	MALE	39	Tumor	Colon Adenocarcinoma	Stage IIA	M0	N0	T3
TCGA-CM-6675-01A-11R-1839-07	MALE	35	Tumor	Colon Adenocarcinoma	Stage IVB	M1b	N2b	T3
TCGA-CM-6676-01A-11R-1839-07	MALE	82	Tumor	Colon Adenocarcinoma	Stage I	M0	N0	T2
TCGA-CM-6677-01A-11R-1839-07	FEMALE	75	Tumor	Colon Adenocarcinoma	Stage IIA	M0	N0	T3
TCGA-CM-6678-01A-11R-1839-07	FEMALE	63	Tumor	Colon Adenocarcinoma	Stage IVA	M1a	N1c	T4a
TCGA-CM-6679-01A-11R-1839-07	MALE	58	Tumor	Colon Adenocarcinoma	Stage IIA	M0	N0	T3
TCGA-CM-6680-01A-11R-1839-07	FEMALE	78	Tumor	Colon Adenocarcinoma	Stage IIIB	M0	N2a	T3
TCGA-D5-5537-01A-21R-1928-07	MALE	83	Tumor	Colon Adenocarcinoma	N/A	MX	N2	T3
TCGA-D5-5538-01A-01R-1653-07	FEMALE	60	Tumor	Colon Adenocarcinoma	Stage IIIB	M0	N1b	T3
TCGA-D5-5539-01A-01R-1653-07	MALE	60	Tumor	Colon Mucinous Adenocarcinoma	Stage IIIA	M0	N1	T3
TCGA-D5-5540-01A-01R-1653-07	MALE	73	Tumor	Colon Adenocarcinoma	Stage IIA	M0	N0	T3
TCGA-D5-5541-01A-01R-1653-07	MALE	63	Tumor	Colon Adenocarcinoma	Stage IIIB	M0	N1a	T3
TCGA-D5-6529-01A-11R-1774-07	MALE	69	Tumor	Colon Adenocarcinoma	Stage IIA	M0	N0	T3
TCGA-D5-6530-01A-11R-1723-07	MALE	53	Tumor	Colon Adenocarcinoma	Stage I	M0	N0	T2
TCGA-D5-6531-01A-11R-1723-07	MALE	75	Tumor	Colon Adenocarcinoma	Stage IIA	M0	N0	T3
TCGA-D5-6532-01A-11R-1723-07	MALE	61	Tumor	Colon Adenocarcinoma	Stage IIA	M0	N0	T3
TCGA-D5-6533-01A-11R-1723-07	FEMALE	68	Tumor	Colon Adenocarcinoma	N/A	M0	N0	T4b
TCGA-D5-6534-01A-21R-1928-07	FEMALE	62	Tumor	Colon Mucinous Adenocarcinoma	Stage IIA	M0	N0	T3
TCGA-D5-6535-01A-11R-1723-07	FEMALE	80	Tumor	Colon Adenocarcinoma	Stage IIIB	MX	N1	T3
TCGA-D5-6536-01A-11R-1723-07	MALE	73	Tumor	Colon Adenocarcinoma	Stage IIA	M0	N0	T3
TCGA-D5-6537-01A-11R-1723-07	MALE	64	Tumor	Colon Adenocarcinoma	Stage IIIB	MX	N1a	T3
TCGA-D5-6538-01A-11R-1723-07	FEMALE	79	Tumor	Colon Adenocarcinoma	Stage IIIB	M0	N2	T3
TCGA-D5-6539-01A-11R-1723-07	FEMALE	45	Tumor	Colon Adenocarcinoma	N/A	M0	N0	T3
TCGA-D5-6540-01A-11R-1723-07	MALE	66	Tumor	Colon Mucinous Adenocarcinoma	Stage I	M0	N0	T2
TCGA-D5-6541-01A-11R-1723-07	MALE	49	Tumor	Colon Adenocarcinoma	Stage IIA	M0	N0	T3
TCGA-D5-6898-01A-11R-1928-07	FEMALE	51	Tumor	Colon Adenocarcinoma	Stage I	M0	N0	T2
TCGA-D5-6920-01A-11R-1928-07	FEMALE	77	Tumor	Colon Adenocarcinoma	Stage IIA	M0	N0	T3
TCGA-D5-6922-01A-11R-1928-07	MALE	76	Tumor	Colon Adenocarcinoma	Stage IIIA	M0	N1	T3
TCGA-D5-6923-01A-11R-A32Z-07	MALE	57	Tumor	Colon Adenocarcinoma	Stage I	M0	N0	T2
TCGA-D5-6924-01A-11R-1928-07	MALE	68	Tumor	Colon Adenocarcinoma	Stage IIA	M0	N0	T3
TCGA-D5-6926-01A-11R-1928-07	MALE	65	Tumor	Colon Adenocarcinoma	Stage IIIB	M0	N1	T4a
TCGA-D5-6927-01A-21R-1928-07	MALE	34	Tumor	Colon Adenocarcinoma	Stage IIA	M0	N0	T3
TCGA-D5-6928-01A-11R-1928-07	MALE	80	Tumor	Colon Mucinous Adenocarcinoma	Stage IIA	M0	N0	T3
TCGA-D5-6929-01A-31R-1928-07	FEMALE	49	Tumor	Colon Adenocarcinoma	Stage IV	M1	N1	T3
TCGA-D5-6930-01A-11R-1928-07	MALE	67	Tumor	Colon Mucinous Adenocarcinoma	Stage IIA	M0	N0	T3
TCGA-D5-6931-01A-11R-1928-07	MALE	77	Tumor	Colon Adenocarcinoma	Stage IIIC	M0	N2	T4b
TCGA-D5-6932-01A-11R-1928-07	MALE	69	Tumor	Colon Adenocarcinoma	Stage IIA	M0	N0	T3
TCGA-D5-7000-01A-11R-A32Z-07	FEMALE	79	Tumor	Colon Mucinous Adenocarcinoma	Stage I	M0	N0	T2
TCGA-DC-4745-01A-01R-A32Z-07	FEMALE	49	Tumor	Rectal Adenocarcinoma	Stage IIIB	M0	N1a	T3
TCGA-DC-4749-01A-01R-1736-07	MALE	57	Tumor	Rectal Adenocarcinoma	Stage I	M0	N0	T2
TCGA-DC-5337-01A-01R-1660-07	MALE	69	Tumor	Rectal Adenocarcinoma	Stage I	M0	N0	T1
TCGA-DC-5869-01A-01R-1660-07	FEMALE	62	Tumor	Rectal Adenocarcinoma	Stage IIIB	M0	N1a	T3
TCGA-DC-6154-01A-31R-1928-07	FEMALE	57	Tumor	Rectal Adenocarcinoma	Stage IVA	M1	N2b	T4a
TCGA-DC-6155-01A-11R-1660-07	FEMALE	31	Tumor	Rectal Adenocarcinoma	Stage IIIA	M0	N1b	T2
TCGA-DC-6156-01A-11R-1660-07	MALE	62	Tumor	Rectal Adenocarcinoma	Stage IVA	M1a	N2b	T4a
TCGA-DC-6157-01A-11R-1660-07	MALE	48	Tumor	Rectal Adenocarcinoma	Stage I	M0	N0	T2
TCGA-DC-6158-01A-11R-1660-07	MALE	70	Tumor	Rectal Adenocarcinoma	Stage I	M0	N0	T2
TCGA-DC-6160-01A-11R-1660-07	MALE	68	Tumor	Rectal Adenocarcinoma	Stage I	M0	N0	T2
TCGA-DC-6681-01A-11R-A32Z-07	FEMALE	70	Tumor	Rectal Adenocarcinoma	Stage IVA	M1a	N2a	T3
TCGA-DC-6682-01A-11R-1830-07	MALE	57	Tumor	Rectal Adenocarcinoma	Stage IIA	M0	N0	T3
TCGA-DC-6683-01A-11R-1830-07	MALE	43	Tumor	Rectal Adenocarcinoma	Stage IIIB	M0	N1b	T3
TCGA-DM-A0X9-01A-11R-A155-07	FEMALE	71	Tumor	Colon Adenocarcinoma	Stage IIA	M0	N0	T3
TCGA-DM-A0XD-01A-12R-A155-07	MALE	65	Tumor	Colon Adenocarcinoma	Stage IIA	M0	N0	T3
TCGA-DM-A0XF-01A-11R-A155-07	FEMALE	68	Tumor	N/A	Stage IIIC	M0	N2	T3
TCGA-DM-A1D0-01A-11R-A155-07	FEMALE	79	Tumor	Colon Adenocarcinoma	Stage IIA	M0	N0	T3
TCGA-DM-A1D4-01A-21R-A155-07	MALE	80	Tumor	Colon Adenocarcinoma	Stage IIA	M0	N0	T3
TCGA-DM-A1D6-01A-21R-A155-07	MALE	88	Tumor	Colon Mucinous Adenocarcinoma	Stage IIA	M0	N0	T3
TCGA-DM-A1D7-01A-11R-A155-07	MALE	82	Tumor	N/A	Stage IIA	M0	N0	T3
TCGA-DM-A1D8-01A-11R-A155-07	FEMALE	50	Tumor	Colon Adenocarcinoma	N/A	N/A	N1	T3
TCGA-DM-A1D9-01A-11R-A155-07	FEMALE	67	Tumor	Colon Adenocarcinoma	Stage IIA	M0	N0	T3
TCGA-DM-A1DA-01A-11R-A155-07	FEMALE	71	Tumor	Colon Adenocarcinoma	Stage IIIC	M0	N2	T3
TCGA-DM-A1DB-01A-11R-A155-07	MALE	68	Tumor	Colon Adenocarcinoma	Stage IIA	M0	N0	T3
TCGA-DM-A1HA-01A-11R-A155-07	MALE	82	Tumor	Colon Adenocarcinoma	Stage IIIC	M0	N2	T3
TCGA-DM-A1HB-01A-21R-A180-07	MALE	75	Tumor	N/A	Stage IIIB	M0	N1	T3
TCGA-DM-A280-01A-12R-A16W-07	FEMALE	70	Tumor	Colon Mucinous Adenocarcinoma	Stage IIA	M0	N0	T3
TCGA-DM-A282-01A-12R-A16W-07	FEMALE	60	Tumor	Colon Adenocarcinoma	Stage IIA	M0	N0	T3
TCGA-DM-A285-01A-11R-A16W-07	FEMALE	71	Tumor	Colon Mucinous Adenocarcinoma	Stage IV	M1	N2	T3
TCGA-DM-A288-01A-11R-A16W-07	MALE	68	Tumor	Colon Mucinous Adenocarcinoma	Stage IIIC	M0	N2	T3
TCGA-DM-A28A-01A-21R-A32Y-07	MALE	78	Tumor	Colon Adenocarcinoma	Stage IIIC	M0	N2	T3
TCGA-DM-A28C-01A-11R-A32Y-07	MALE	74	Tumor	Colon Adenocarcinoma	Stage IIA	M0	N0	T3
TCGA-DM-A28E-01A-11R-A32Y-07	FEMALE	72	Tumor	Colon Adenocarcinoma	Stage IIA	M0	N0	T3
TCGA-DM-A28F-01A-11R-A32Y-07	MALE	73	Tumor	Colon Adenocarcinoma	Stage IIIB	M0	N1	T3
TCGA-DM-A28G-01A-11R-A16W-07	MALE	75	Tumor	Colon Adenocarcinoma	Stage IIA	M0	N0	T3
TCGA-DM-A28H-01A-11R-A16W-07	MALE	50	Tumor	Colon Adenocarcinoma	Stage IIIC	M0	N2	T3
TCGA-DM-A28K-01A-21R-A32Y-07	MALE	75	Tumor	Colon Mucinous Adenocarcinoma	Stage IIA	M0	N0	T3
TCGA-DM-A28M-01A-12R-A16W-07	MALE	63	Tumor	Colon Adenocarcinoma	Stage IIA	M0	N0	T3
TCGA-DT-5265-01A-21R-1830-07	MALE	51	Tumor	Rectal Mucinous Adenocarcinoma	Stage II	M0	N0	T3
TCGA-DY-A0XA-01A-11R-A155-07	FEMALE	57	Tumor	Rectal Adenocarcinoma	Stage IIA	M0	N0	T3
TCGA-DY-A1DC-01A-31R-A155-07	FEMALE	72	Tumor	Rectal Adenocarcinoma	Stage IIA	M0	N0	T3
TCGA-DY-A1DD-01A-21R-A155-07	FEMALE	77	Tumor	Rectal Adenocarcinoma	Stage IIIB	M0	N1	T3
TCGA-DY-A1DE-01A-11R-A155-07	FEMALE	56	Tumor	Rectal Adenocarcinoma	Stage IIA	M0	N0	T3
TCGA-DY-A1DF-01A-11R-A155-07	FEMALE	73	Tumor	Rectal Adenocarcinoma	Stage IIIC	M0	N2	T3
TCGA-DY-A1DG-01A-11R-A32Y-07	MALE	75	Tumor	Rectal Adenocarcinoma	Stage IVA	M1	N1	T3
TCGA-DY-A1H8-01A-21R-A155-07	FEMALE	77	Tumor	Rectal Adenocarcinoma	Stage IIIA	M0	N1	T2
TCGA-EF-5830-01A-01R-1660-07	MALE	54	Tumor	Rectal Adenocarcinoma	Stage IIB	M0	N0	T4a
TCGA-EF-5831-01A-01R-1660-07	MALE	72	Tumor	Rectal Adenocarcinoma	Stage IIA	M0	N0	T3
TCGA-EI-6506-01A-11R-1736-07	FEMALE	78	Tumor	Rectal Adenocarcinoma	Stage IIA	M0	N0	T3
TCGA-EI-6507-01A-11R-1736-07	MALE	60	Tumor	Rectal Adenocarcinoma	Stage IIA	M0	N0	T3
TCGA-EI-6508-01A-11R-1736-07	FEMALE	48	Tumor	Rectal Adenocarcinoma	Stage IIIB	M0	N1a	T3
TCGA-EI-6509-01A-11R-1736-07	MALE	53	Tumor	Rectal Adenocarcinoma	Stage IIIC	M0	N2b	T3
TCGA-EI-6510-01A-11R-1736-07	FEMALE	77	Tumor	Rectal Adenocarcinoma	N/A	MX	N0	T2
TCGA-EI-6511-01A-11R-1736-07	MALE	52	Tumor	Rectal Adenocarcinoma	Stage IIIB	M0	N1	T3
TCGA-EI-6512-01A-11R-1736-07	FEMALE	64	Tumor	Rectal Adenocarcinoma	Stage IIIB	M0	N1	T3
TCGA-EI-6513-01A-21R-1736-07	MALE	59	Tumor	Rectal Adenocarcinoma	Stage IIIB	M0	N1	T3
TCGA-EI-6514-01A-11R-1736-07	FEMALE	59	Tumor	Rectal Adenocarcinoma	Stage IIA	M0	N0	T3
TCGA-EI-6881-01A-11R-A32Z-07	MALE	60	Tumor	Rectal Adenocarcinoma	Stage IIIA	M0	N1	T3
TCGA-EI-6882-01A-11R-1928-07	MALE	59	Tumor	Rectal Mucinous Adenocarcinoma	Stage IIA	M0	N0	T3
TCGA-EI-6883-01A-31R-1928-07	MALE	63	Tumor	Rectal Adenocarcinoma	Stage IIC	M0	N0	T3
TCGA-EI-6884-01A-11R-1928-07	MALE	71	Tumor	Rectal Adenocarcinoma	Stage IIIA	M0	N1	T3
TCGA-EI-6885-01A-11R-1928-07	FEMALE	57	Tumor	Rectal Adenocarcinoma	Stage IV	M1	N1b	T3
TCGA-EI-6917-01A-11R-1928-07	MALE	33	Tumor	Rectal Adenocarcinoma	Stage IIIA	M0	N1	T3
TCGA-EI-7002-01A-11R-1928-07	MALE	58	Tumor	Rectal Adenocarcinoma	Stage IV	M1	N2	T3
TCGA-EI-7004-01A-11R-1928-07	FEMALE	37	Tumor	Rectal Mucinous Adenocarcinoma	N/A	M0	N2b	T4a
TCGA-F4-6459-01A-11R-1774-07	FEMALE	61	Tumor	Colon Adenocarcinoma	Stage IIIB	M0	N2a	T3
TCGA-F4-6460-01A-11R-1774-07	FEMALE	51	Tumor	Colon Adenocarcinoma	Stage IIIB	M0	N1	T3
TCGA-F4-6461-01A-11R-1774-07	FEMALE	41	Tumor	Colon Adenocarcinoma	Stage IIIC	M0	N2	T4b
TCGA-F4-6463-01A-11R-1723-07	MALE	51	Tumor	Colon Mucinous Adenocarcinoma	Stage IIA	M0	N0	T3
TCGA-F4-6569-01A-11R-1774-07	MALE	60	Tumor	Colon Adenocarcinoma	Stage I	M0	N0	T2
TCGA-F4-6570-01A-11R-1774-07	FEMALE	78	Tumor	Colon Adenocarcinoma	Stage IIA	M0	N0	T3
TCGA-F4-6703-01A-11R-1839-07	MALE	64	Tumor	Colon Adenocarcinoma	Stage IIA	M0	N0	T3
TCGA-F4-6704-01A-11R-1839-07	MALE	60	Tumor	Colon Mucinous Adenocarcinoma	Stage IIIC	MX	N2b	T3
TCGA-F4-6704-11A-01R-1839-07	MALE	60	Normal	Colon Mucinous Adenocarcinoma	Stage IIIC	MX	N2b	T3
TCGA-F4-6805-01A-11R-1839-07	FEMALE	58	Tumor	Colon Adenocarcinoma	Stage IIA	M0	N0	T3
TCGA-F4-6806-01A-11R-1839-07	FEMALE	59	Tumor	Colon Adenocarcinoma	Stage I	M0	N0	T2
TCGA-F4-6807-01A-11R-1839-07	FEMALE	51	Tumor	Colon Adenocarcinoma	Stage IIIC	M0	N2b	T3
TCGA-F4-6808-01A-11R-1839-07	FEMALE	54	Tumor	Colon Adenocarcinoma	Stage I	M0	N0	T1
TCGA-F4-6809-01A-11R-1839-07	FEMALE	52	Tumor	Colon Adenocarcinoma	Stage IVA	M1	N1	T3
TCGA-F4-6854-01A-11R-1928-07	FEMALE	77	Tumor	Colon Adenocarcinoma	Stage IIA	M0	N0	T3
TCGA-F4-6855-01A-11R-1928-07	FEMALE	70	Tumor	Colon Adenocarcinoma	Stage IIA	M0	N0	T3
TCGA-F4-6856-01A-11R-1928-07	MALE	45	Tumor	Colon Mucinous Adenocarcinoma	Stage I	M0	N0	T2
TCGA-F5-6464-01A-11R-1736-07	FEMALE	77	Tumor	Rectal Adenocarcinoma	Stage IIIC	M0	N2a	T4b
TCGA-F5-6465-01A-11R-1736-07	FEMALE	64	Tumor	Rectal Adenocarcinoma	Stage IIA	M0	N0	T3
TCGA-F5-6571-01A-12R-1830-07	FEMALE	62	Tumor	Rectal Adenocarcinoma	Stage IIA	M0	N0	T3
TCGA-F5-6702-01A-11R-1830-07	MALE	71	Tumor	Rectal Adenocarcinoma	Stage IVA	M1	N1	T3
TCGA-F5-6810-01A-11R-1830-07	N/A	N/A	Tumor	N/A	N/A	N/A	N/A	N/A
TCGA-F5-6811-01A-11R-1830-07	FEMALE	72	Tumor	Rectal Adenocarcinoma	Stage IIA	M0	N0	T3
TCGA-F5-6812-01A-11R-1830-07	MALE	67	Tumor	Rectal Adenocarcinoma	Stage IIA	M0	N0	T3
TCGA-F5-6813-01A-11R-1830-07	MALE	70	Tumor	Rectal Adenocarcinoma	Stage IIIC	M0	N2	T4a
TCGA-F5-6814-01A-31R-1928-07	MALE	57	Tumor	Rectal Adenocarcinoma	Stage IIA	M0	N0	T3
TCGA-F5-6861-01A-11R-1928-07	FEMALE	60	Tumor	Rectal Adenocarcinoma	Stage IIA	M0	N0	T3
TCGA-F5-6863-01A-11R-1928-07	FEMALE	71	Tumor	Rectal Adenocarcinoma	Stage IIIB	M0	N1	T4a
TCGA-F5-6864-01A-11R-1928-07	FEMALE	74	Tumor	Rectal Adenocarcinoma	Stage IIIB	M0	N2a	T3
TCGA-G4-6293-01A-11R-1723-07	FEMALE	49	Tumor	Colon Adenocarcinoma	Stage III	M0	N1	T3
TCGA-G4-6294-01A-11R-1774-07	MALE	75	Tumor	Colon Adenocarcinoma	Stage IV	M1	N1	T3
TCGA-G4-6295-01A-11R-1723-07	FEMALE	70	Tumor	Colon Adenocarcinoma	Stage II	M0	N0	T3
TCGA-G4-6297-01A-11R-1723-07	FEMALE	55	Tumor	Colon Adenocarcinoma	Stage IV	M1	N2	T3
TCGA-G4-6298-01A-11R-1723-07	MALE	90	Tumor	Colon Adenocarcinoma	Stage IIIB	MX	N1	T4a
TCGA-G4-6299-01A-11R-1774-07	MALE	69	Tumor	Colon Adenocarcinoma	Stage IIIC	M0	N2	T3
TCGA-G4-6302-01A-11R-1723-07	FEMALE	90	Tumor	Colon Mucinous Adenocarcinoma	Stage IIA	M0	N0	T3
TCGA-G4-6303-01A-11R-1774-07	FEMALE	54	Tumor	Colon Adenocarcinoma	Stage IV	M1	N1	T3
TCGA-G4-6304-01A-11R-1928-07	FEMALE	66	Tumor	Colon Adenocarcinoma	Stage IIB	M0	N0	T4
TCGA-G4-6306-01A-11R-1774-07	MALE	71	Tumor	Colon Adenocarcinoma	N/A	M0	N0	T2
TCGA-G4-6307-01A-11R-1723-07	FEMALE	37	Tumor	Colon Adenocarcinoma	Stage IIIB	M0	N1	T3
TCGA-G4-6309-01A-21R-1839-07	FEMALE	40	Tumor	Colon Adenocarcinoma	Stage IIIB	M0	N1	T3
TCGA-G4-6310-01A-11R-1723-07	MALE	69	Tumor	Colon Adenocarcinoma	Stage IIIB	M0	N1	T3
TCGA-G4-6311-01A-11R-1723-07	MALE	80	Tumor	Colon Adenocarcinoma	Stage III	MX	N1	T3
TCGA-G4-6314-01A-11R-1723-07	FEMALE	76	Tumor	Colon Adenocarcinoma	Stage IV	M1	N2	T3
TCGA-G4-6315-01A-11R-1723-07	MALE	66	Tumor	Colon Adenocarcinoma	Stage IV	M1	N1	T3
TCGA-G4-6317-01A-11R-1723-07	FEMALE	51	Tumor	Colon Adenocarcinoma	Stage IIIC	MX	N2	T3
TCGA-G4-6317-02A-11R-2066-07	FEMALE	51	Tumor	Colon Adenocarcinoma	Stage IIIC	MX	N2	T3
TCGA-G4-6320-01A-11R-1723-07	MALE	73	Tumor	Colon Adenocarcinoma	Stage III	MX	N1	T3
TCGA-G4-6321-01A-11R-1723-07	FEMALE	60	Tumor	Colon Adenocarcinoma	Stage III	MX	N1	T2
TCGA-G4-6322-01A-11R-1723-07	MALE	65	Tumor	Colon Mucinous Adenocarcinoma	Stage IIIB	MX	N1	T3
TCGA-G4-6323-01A-11R-1723-07	MALE	50	Tumor	Colon Adenocarcinoma	Stage IA	MX	N0	Tis
TCGA-G4-6586-01A-11R-1774-07	FEMALE	73	Tumor	Colon Adenocarcinoma	Stage IIA	M0	N0	T3
TCGA-G4-6588-01A-11R-1774-07	FEMALE	58	Tumor	Colon Adenocarcinoma	Stage IIA	M0	N0	T3
TCGA-G4-6625-01A-21R-1774-07	FEMALE	77	Tumor	Colon Adenocarcinoma	Stage IIA	M0	N0	T3
TCGA-G4-6626-01A-11R-1774-07	MALE	90	Tumor	Colon Adenocarcinoma	Stage IIA	M0	N0	T3
TCGA-G4-6627-01A-11R-1774-07	MALE	84	Tumor	Colon Adenocarcinoma	Stage IIA	M0	N0	T3
TCGA-G4-6628-01A-11R-1839-07	MALE	78	Tumor	Colon Adenocarcinoma	Stage I	M0	N0	T2
TCGA-G5-6233-01A-11R-1736-07	MALE	74	Tumor	Rectal Adenocarcinoma	N/A	M0	N2	T3
TCGA-G5-6235-01A-11R-1736-07	MALE	72	Tumor	Rectal Adenocarcinoma	Stage IIIB	MX	N1	T3
TCGA-G5-6572-01A-11R-1830-07	MALE	56	Tumor	Rectal Adenocarcinoma	N/A	N/A	N/A	N/A
TCGA-G5-6572-02A-12R-1830-07	MALE	56	Tumor	Rectal Adenocarcinoma	N/A	N/A	N/A	N/A
TCGA-G5-6641-01A-11R-A32Z-07	MALE	67	Tumor	Rectal Mucinous Adenocarcinoma	Stage IIIA	MX	N1	T1
TCGA-NH-A50T-01A-11R-A28H-07	FEMALE	68	Tumor	Colon Adenocarcinoma	Stage IIA	MX	N0	T3
TCGA-NH-A50U-01A-33R-A37K-07	MALE	42	Tumor	Colon Mucinous Adenocarcinoma	Stage IVA	M1a	N0	T4a
TCGA-NH-A50V-01A-11R-A28H-07	MALE	69	Tumor	Colon Adenocarcinoma	Stage IIIB	M0	N2a	T3
TCGA-NH-A5IV-01A-42R-A37K-07	FEMALE	90	Tumor	Colon Adenocarcinoma	Stage IIA	MX	N0	T3
TCGA-NH-A6GA-01A-11R-A37K-07	MALE	58	Tumor	Colon Adenocarcinoma	Stage IIIC	MX	N2a	T4a
TCGA-NH-A6GB-01A-11R-A37K-07	FEMALE	71	Tumor	Colon Adenocarcinoma	Stage IIIC	MX	N2b	T3
TCGA-NH-A6GC-01A-12R-A41B-07	FEMALE	66	Tumor	Colon Mucinous Adenocarcinoma	Stage IVB	M1b	N1b	T4b
TCGA-NH-A8F7-01A-11R-A41B-07	FEMALE	53	Tumor	Colon Adenocarcinoma	Stage IIA	MX	N0	T3
TCGA-NH-A8F7-06A-31R-A41B-07	FEMALE	53	Tumor	Colon Adenocarcinoma	Stage IIA	MX	N0	T3
TCGA-NH-A8F8-01A-72R-A41B-07	MALE	79	Tumor	Colon Adenocarcinoma	Stage IV	M1	N2b	T4a
TCGA-QG-A5YV-01A-11R-A28H-07	FEMALE	64	Tumor	Colon Adenocarcinoma	Stage IIIC	MX	N1a	T4b
TCGA-QG-A5YW-01A-11R-A28H-07	FEMALE	55	Tumor	Colon Mucinous Adenocarcinoma	Stage IIIC	MX	N2b	T3
TCGA-QG-A5YX-01A-11R-A28H-07	FEMALE	61	Tumor	Colon Adenocarcinoma	Stage IIA	MX	N0	T3
TCGA-QG-A5Z1-01A-11R-A28H-07	MALE	71	Tumor	Colon Adenocarcinoma	Stage IIIB	MX	N1b	T3
TCGA-QG-A5Z2-01A-11R-A28H-07	MALE	61	Tumor	Colon Adenocarcinoma	Stage I	M0	N0	T2
TCGA-QL-A97D-01A-12R-A41B-07	FEMALE	84	Tumor	Colon Adenocarcinoma	Stage I	MX	N0	T2
TCGA-RU-A8FL-01A-11R-A37K-07	MALE	51	Tumor	Colon Adenocarcinoma	Stage IIIB	MX	N2a	T3
TCGA-SS-A7HO-01A-21R-A37K-07	FEMALE	44	Tumor	Colon Adenocarcinoma	Stage IIB	M0	N0	T4a
TCGA-T9-A92H-01A-11R-A37K-07	MALE	82	Tumor	Colon Adenocarcinoma	Stage IIA	M0	N0	T3
TCGA-WS-AB45-01A-11R-A41B-07	FEMALE	52	Tumor	Colon Mucinous Adenocarcinoma	Stage IIA	MX	N0	T3
