# Supplementary material for: The Tumor Microenvironment Mediates the HIF-1α/PD-L1 Pathway to Promote Immune Escape in Colorectal Cancer
Source: Int J Mol Sci. 2024 Mar 27;25(7):3735. doi: 10.3390/ijms25073735 (PMC11011450; doi:10.3390/ijms25073735)
Supplement: Supplementary file 1 [file ijms-25-03735-s001.zip › Supplemental Table S2.xlsx]

## Sheet: GSE44076
	GSM1077598	GSM1077599	GSM1077600	GSM1077601	GSM1077602	GSM1077603	GSM1077604	GSM1077605	GSM1077606	GSM1077607	GSM1077608	GSM1077609	GSM1077610	GSM1077611	GSM1077612	GSM1077613	GSM1077614	GSM1077615	GSM1077616	GSM1077617	GSM1077618	GSM1077619	GSM1077620	GSM1077621	GSM1077622	GSM1077623	GSM1077624	GSM1077625	GSM1077626	GSM1077627	GSM1077628	GSM1077629	GSM1077630	GSM1077631	GSM1077632	GSM1077633	GSM1077634	GSM1077635	GSM1077636	GSM1077637	GSM1077638	GSM1077639	GSM1077640	GSM1077641	GSM1077642	GSM1077643	GSM1077644	GSM1077645	GSM1077646
H3C8	2.23172	1.84112	2.07605	2.04468	1.98306	2.14722	2.02833	2.19109	1.88155	2.04338	1.9229	1.91086	1.97695	2.25203	2.04652	2.22736	2.11009	2.16376	2.10676	2.10766	2.18141	2.11883	2.08895	2.03641	1.78481	2.2813	2.08559	2.23217	2.13417	2.16424	1.94987	2.03429	2.07681	1.93996	2.24208	2.17506	1.93749	2.06062	1.87674	1.94035	1.85114	1.98587	2.04178	1.89142	2.05179	2.03866	2.14946	2.15326	2.15029
TNFAIP8L1	2.29831	2.25836	2.36662	2.10971	2.11876	1.99354	2.07592	2.09093	1.97079	2.20758	2.06206	2.04868	2.04537	2.07517	2.25894	2.03993	2.15419	1.99628	2.14673	2.05758	2.17927	2.2105	2.10989	1.97151	2.04305	2.14745	2.10912	2.0021	2.09071	2.32857	2.179	2.2349	2.10129	2.24843	2.0245	2.20896	2.21368	2.07863	2.09854	1.96754	2.097	2.09238	2.08415	2.12528	2.21044	2.2065	2.07711	2.10867	2.15372
OTOP2	3.06538	3.12726	2.92573	3.00728	2.99144	2.85344	2.92691	2.89903	2.95372	3.04634	2.98788	3.11781	2.90099	3.06677	2.9566	2.75985	2.57545	2.88102	2.89971	3.10473	2.84831	2.90912	2.94788	2.97134	3.06413	2.94198	3.0392	2.85342	3.15885	2.79513	3.01853	2.78717	2.87407	2.89349	2.89492	3.19022	3.10029	3.24539	3.07481	2.90675	2.98298	3.16334	2.67013	2.99787	2.98194	2.77861	2.83519	2.98203	3.10771
C17orf78	1.62253	1.73323	1.63614	1.65052	1.78533	1.77509	1.66508	1.66321	1.60413	1.62887	1.70654	1.67503	1.63986	1.6667	1.77408	1.71736	1.74176	1.65917	1.71267	1.68119	1.91225	1.64407	1.70951	1.86563	1.7527	1.74907	1.73429	1.75705	1.81149	1.70077	1.70221	1.77477	1.61771	1.74027	1.78958	1.76383	1.68493	1.7105	1.66987	1.81052	1.77502	1.89151	1.65901	1.86443	1.69616	1.81651	1.78017	1.67757	1.72728
LINC01098	1.82096	1.84702	1.78874	1.7167	1.72584	1.76518	1.69974	1.85809	1.76377	1.7598	1.78859	1.69898	1.67836	1.76689	1.70892	1.88478	1.88448	1.69702	1.70962	1.85855	1.77326	1.6591	1.73902	1.97107	1.92242	1.7041	1.9302	1.94173	1.87514	1.81798	1.69536	1.73614	1.73747	1.77804	1.88149	1.78268	1.91462	1.74651	1.85057	1.77636	1.73041	1.72135	1.78468	1.6448	1.73295	1.80919	1.74269	1.88908	1.67092
SAMD7	1.80496	1.68693	1.79679	1.76655	1.73005	1.78505	1.79072	1.83387	1.7183	1.70652	1.58516	1.75292	1.83452	1.68066	1.88656	1.80779	1.80543	1.72095	1.76468	1.74494	1.73149	1.71946	1.70054	1.73732	1.64893	1.60702	1.87466	1.81615	1.72344	1.8709	1.71498	1.68911	1.81482	1.60611	1.90188	1.80571	1.82238	1.68882	1.76668	1.70915	1.72152	1.83436	1.71848	1.79968	1.94695	1.74434	1.71541	1.71578	1.86628
ARRDC5	1.73149	1.7194	1.83035	1.85013	1.91048	1.96364	1.96083	1.89961	1.84609	1.76444	1.8398	1.87739	1.71584	1.76136	1.7395	1.87423	1.81115	1.96735	1.72302	1.90208	1.79927	1.76262	1.78453	1.863	1.83099	1.8278	1.81825	1.74344	1.91524	1.87171	1.83697	1.81326	1.88169	1.95126	1.90922	1.88138	1.77754	1.82216	1.87372	1.79689	1.89564	1.81016	1.96739	1.78588	1.87859	1.8313	1.6755	1.76141	1.97142
ERICH3	1.69659	1.63738	1.66261	1.68309	1.73059	1.72376	1.48422	1.59411	1.71381	1.72947	1.66559	1.5513	1.62436	1.58848	1.6256	1.63843	1.56111	1.59688	1.50403	1.66582	1.61983	1.62284	1.7412	1.57623	1.64391	1.55024	1.58583	1.71312	1.62023	1.66357	1.63239	1.65767	1.73433	1.69	1.64918	1.58686	1.68375	1.73252	1.55949	1.69822	1.72097	1.66318	1.64449	1.66426	1.74592	1.68313	1.53576	1.73685	1.55151
FAM86C1P	2.51892	2.72568	2.772	2.78834	2.76265	2.77577	2.80517	2.68432	2.71353	2.7477	2.82655	2.64266	2.73525	2.66385	2.74768	2.73331	2.67457	2.4961	2.63475	2.70255	2.75132	2.7133	2.70052	2.63629	2.72355	2.69213	2.76453	2.68359	2.70827	2.79215	2.70022	2.62541	2.67278	2.67866	2.77306	2.71123	2.64147	2.73701	2.72806	2.64761	2.74095	2.71044	2.73077	2.66978	2.73754	2.71545	2.68551	2.65032	2.60651
H2BC10	1.56347	1.47919	1.52915	1.57029	1.60615	1.51004	1.59906	1.63831	1.533	1.58675	1.55499	1.55616	1.59373	1.49198	1.61967	1.55601	1.59589	1.4237	1.57761	1.55654	1.53034	1.53549	1.60955	1.57961	1.50539	1.58139	1.565	1.57352	1.47986	1.5038	1.75129	1.52412	1.55984	1.5504	1.59204	1.5927	1.52305	1.5467	1.51456	1.54525	1.54673	1.53966	1.62276	1.63754	1.73131	1.54265	1.54979	1.50901	1.52288
H4C5	1.75934	1.96127	1.7134	1.76702	1.79666	1.63764	1.74752	1.88689	1.78431	1.80837	1.82163	1.80649	1.87918	1.86409	1.60049	1.7889	1.73765	1.72866	1.88923	1.81957	1.78586	1.86575	1.82099	2.02027	1.73825	1.86845	1.81514	1.67524	1.83881	1.72305	1.73316	1.81926	1.88925	1.82292	1.82601	1.81677	1.84619	1.76158	1.73774	1.70287	1.67381	1.72558	1.81897	1.85441	1.80528	1.77215	1.7792	1.86058	1.74084
H2AC14	1.94267	1.54441	1.63338	1.52615	1.71826	1.67206	1.5896	1.72445	1.74623	1.49703	1.46437	1.5027	1.64445	1.72665	1.81023	1.58715	1.50485	1.58693	1.45787	1.47951	1.5959	1.60375	1.69499	1.52472	1.75815	1.4733	1.78319	1.48966	1.66411	1.58273	1.60744	1.56159	1.58877	1.47862	1.51343	1.67492	1.61081	1.6344	1.61826	1.5531	1.70355	1.55441	1.53118	1.71471	2.10341	1.63498	1.49123	1.55642	1.82916
H2BC7	2.188	2.09932	2.34228	2.23638	2.22538	2.34734	2.2752	2.16633	2.15583	2.15212	2.26169	2.08169	2.19681	2.15775	2.12577	2.15311	2.24344	2.15941	2.1941	2.25112	2.20671	2.15367	2.16016	2.24625	2.22427	2.22996	2.17827	2.17049	2.22098	2.34884	2.10651	2.21033	2.0911	2.12972	2.28074	2.27399	2.25845	2.15273	2.09662	2.19227	2.19769	2.20107	2.18722	2.18361	2.15581	2.11375	2.16785	2.21686	2.16313
C2CD4B	2.7957	2.52534	2.47653	2.83538	2.5809	2.7662	2.71341	2.58149	2.81318	2.46657	2.54131	2.7859	2.47075	2.67134	2.35704	2.52062	2.57	2.53858	2.52187	2.46155	2.42672	2.41868	2.41586	2.74921	2.7346	2.74715	2.51142	2.68344	2.53474	2.56081	2.56732	2.60134	2.47529	2.40165	2.74411	2.62471	2.63657	2.73036	2.49761	2.80448	2.70729	2.61426	2.65594	2.53885	2.51064	2.48797	2.48921	2.54852	2.5609
H2BC6	1.80126	1.76844	1.66145	1.84737	1.81274	1.66016	1.79981	1.80338	1.74097	1.76382	1.73483	1.70415	1.7224	1.68955	1.79664	1.74444	1.76282	1.81631	1.69853	1.68321	1.77788	1.72588	1.81259	1.73365	1.77152	1.72396	1.72007	1.75349	1.8347	1.7074	1.70429	1.78563	1.68058	1.77124	1.72397	1.85265	1.87822	1.75156	1.75905	1.74782	1.65627	1.71914	1.82592	1.76852	1.68892	1.80809	1.59702	1.87583	1.89859
H3C1	1.81571	1.75612	1.79755	1.97873	1.80233	1.66126	1.74051	1.90553	1.77797	1.7847	1.78886	1.81442	1.62956	1.78038	1.63755	1.95338	1.74679	1.69105	1.74802	1.69544	1.67552	1.88034	1.72546	1.78865	1.69894	1.70317	1.7413	1.83835	1.78734	1.69234	1.8626	1.71148	1.69311	1.80719	1.89554	1.72772	1.69151	1.80816	1.75128	1.67529	1.72476	1.72448	1.79721	1.86327	1.76247	1.71368	1.58889	1.78488	1.60969
RAB3D	1.92636	1.89228	1.99496	1.90737	2.02657	2.19802	1.79398	1.8144	1.9343	1.83535	1.80056	2.0274	1.91055	1.94593	1.79473	1.93296	1.94156	1.93687	2.04245	2.03567	1.98867	1.84792	1.96694	1.94693	2.0121	1.96614	1.88305	1.93591	1.87584	2.02057	1.86746	1.87511	1.83864	1.76299	2.03207	1.81171	1.9797	2.00411	1.86213	2.03591	1.85793	2.004	1.89223	1.89181	1.81323	1.84137	2.04975	1.90717	1.87533
PDZD9	1.76697	1.67314	1.67282	1.6248	1.7376	1.66544	1.76449	1.72399	1.66	1.72713	1.78663	1.64034	1.80804	1.70512	1.71249	1.64465	1.64168	1.73426	1.91009	1.64216	1.67371	1.63134	1.73385	1.81332	1.68046	1.94829	1.66601	1.66938	1.67711	1.67713	1.70852	1.73688	1.65903	1.75379	1.76165	1.67384	1.55399	1.6723	1.67452	1.68618	1.73653	1.72023	1.75314	1.67428	1.77071	1.70755	1.70469	1.66875	1.67128
CACNG8	2.48577	2.4715	2.61423	2.59226	2.5288	2.47767	2.6088	2.4036	2.51372	2.60291	2.44671	2.4246	2.48342	2.59572	2.64231	2.39614	2.41088	2.52406	2.46841	2.49858	2.52098	2.54013	2.53129	2.53905	2.622	2.50511	2.51102	2.55559	2.43276	2.68991	2.49084	2.54389	2.52103	2.48932	2.47277	2.57385	2.45763	2.56812	2.494	2.53348	2.46115	2.50176	2.42039	2.41688	2.55855	2.46251	2.4547	2.45416	2.44104
MORC2	2.70107	2.6921	2.74974	2.78694	2.8193	2.86815	2.8295	2.68418	2.69601	2.80761	2.81537	2.73412	2.77037	2.7158	2.79094	2.69914	2.61833	2.76604	2.74979	2.69518	2.77727	2.76275	2.69935	2.66056	2.78199	2.80871	2.78725	2.73395	2.73353	2.84743	2.73367	2.74544	2.68513	2.82699	2.7737	2.75097	2.71935	2.72775	2.7698	2.72826	2.78418	2.77212	2.71682	2.70142	2.76268	2.67024	2.74923	2.5991	2.75397
H2BC15	1.85124	1.86125	1.88149	1.9147	1.85637	1.88951	1.9217	1.89617	1.78683	1.97974	1.98931	1.80211	1.96514	1.91216	1.97753	1.9349	1.76644	1.95242	1.78693	1.90828	1.89702	1.7646	1.87726	1.78616	1.74825	2.03803	1.95325	1.86389	2.02512	2.00644	1.82398	1.85417	1.81352	1.85155	1.84477	1.96359	1.90027	1.9001	1.90606	1.92058	1.81722	1.77771	1.94043	1.94729	1.75249	1.87394	1.85208	1.80333	1.87027
GPR32	1.70637	1.57687	1.6462	1.72245	1.69176	1.89388	1.767	1.572	1.67257	1.69037	1.5978	1.55137	1.63728	1.57813	1.53818	1.57543	1.61318	1.57511	1.53141	1.76475	1.54045	1.63709	1.63446	1.58228	1.56361	1.92373	1.56608	1.67182	1.67065	1.5778	1.66121	1.54639	1.55202	1.67479	1.62766	1.52896	1.58155	1.45692	1.56173	1.544	1.53724	1.48354	1.48669	1.6351	1.54452	1.72927	1.58264	1.59012	1.56772
PCDHGB5	1.97963	2.10989	2.02016	2.09644	2.00198	2.14921	2.09943	2.06722	2.12796	2.07727	2.18689	2.1498	2.02936	2.05355	2.15087	2.01496	2.00895	2.2526	2.10369	2.12961	2.07011	2.03338	2.03587	2.19681	2.1711	2.14217	2.01734	2.24067	2.08429	2.07363	2.03598	2.04278	2.05525	2.15524	2.18551	2.18383	2.2302	2.01892	2.14159	2.0516	2.08329	2.09825	2.09902	2.11155	1.9991	2.11397	2.01184	2.07412	2.14857
ZNF600	2.87996	2.95586	3.05176	2.94066	2.99343	3.07762	3.02631	2.94719	2.99828	2.97153	3.01678	2.88819	2.93597	2.92906	3.00788	2.99364	2.95117	3.12027	2.94096	2.95684	2.95619	2.95158	2.99284	2.94859	2.98118	2.99862	3.01061	3.07615	2.96905	3.03559	2.94461	2.95714	2.9626	2.95145	2.98369	2.97572	2.9093	2.94399	2.92598	2.96821	3.02399	2.99934	2.95404	2.84878	2.97576	2.93183	2.94782	2.88962	2.95461
KRTAP6-2	1.68931	1.69523	1.79232	1.83029	1.69292	1.57908	1.6994	1.76948	1.73624	1.73319	1.73826	1.68329	1.69486	1.52037	1.73317	1.67899	1.60996	1.68189	1.60518	1.65256	1.76178	1.58612	1.62583	1.59825	1.74946	1.57525	1.59604	1.70289	1.6495	1.85851	1.68527	1.65315	1.60515	1.74538	1.80506	1.72814	1.6942	1.62221	1.62679	1.71024	1.61211	1.59528	1.69739	1.63473	1.57349	1.54793	1.55316	1.77302	1.65059
KRTAP20-1	1.83855	1.81083	1.99496	1.79842	1.86012	1.74409	1.74332	1.98396	1.7931	1.86626	1.7199	1.89239	1.71584	1.80999	1.89726	1.81871	1.84966	1.66836	1.854	1.87552	1.84308	1.77238	1.82623	1.81245	1.74652	1.8923	1.91424	1.84657	1.69686	1.75599	1.91322	1.79375	1.85597	1.71255	1.91543	1.85588	1.93439	1.84786	1.85341	1.80056	1.7269	1.86234	1.78571	1.84629	1.70745	1.77981	1.91696	1.82823	1.85666
H2BC9	2.07076	1.84938	1.64233	1.82303	1.7655	1.6817	1.74183	1.86068	1.79053	1.82755	1.6176	1.79291	1.89218	1.94031	1.9875	2.07691	1.89254	1.73421	1.84652	1.7299	1.99101	1.77071	1.98977	1.81798	1.71951	1.76118	1.81915	1.762	1.82151	1.82598	1.87422	1.78057	1.75307	1.90447	1.74954	1.70391	1.95277	1.69107	1.83881	1.70116	1.64946	1.8841	1.88732	1.92184	1.92894	1.83153	1.75126	1.89505	1.93355
PCDHGA1	1.62433	1.53715	1.52315	1.63997	1.5525	1.61758	1.53902	1.49406	1.51143	1.54821	1.47575	1.53489	1.52434	1.62921	1.67675	1.57146	1.55209	1.63546	1.41735	1.60451	1.54467	1.56705	1.5057	1.61256	1.47677	1.54836	1.77097	1.56798	1.50616	1.55057	1.53987	1.63594	1.50799	1.57805	1.62496	1.62489	1.58612	1.62675	1.56828	1.52196	1.58372	1.56269	1.45177	1.65621	1.55545	1.77846	1.49585	1.58922	1.60008
GLIPR1L2	1.61173	1.58188	1.60845	1.63661	1.54946	1.47592	1.66629	1.57985	1.51959	1.58767	1.58789	1.56249	1.59791	1.58562	1.56188	1.61834	1.58493	1.49894	1.55167	1.48354	1.52751	1.56037	1.52965	1.50426	1.49081	1.67278	1.64422	1.5254	1.5038	1.58139	1.56832	1.5096	1.53759	1.55106	1.55044	1.58736	1.46832	1.56867	1.52675	1.58408	1.6375	1.51621	1.53108	1.53363	1.58554	1.59448	1.51801	1.62645	1.48488
SNAPC5	1.96676	1.89233	1.88468	1.97262	1.92055	1.81442	1.83845	2.04705	1.92614	1.94843	1.86035	1.93243	1.82495	1.90022	2.08262	1.9153	1.81676	1.83696	1.90859	2.04331	2.00256	1.69539	1.85958	1.87359	2.02636	1.74852	1.98457	1.78869	1.8927	1.76373	1.84358	1.76447	1.78456	1.97241	2.09838	1.82	2.1316	1.83582	1.87877	1.78438	1.92623	1.78626	1.8224	1.91325	1.9491	2.04729	1.92334	1.72422	1.90313
OR8U9	1.79441	1.79823	1.8597	1.79574	1.67536	1.82368	1.71622	1.6618	1.78051	1.76382	1.87649	1.83684	1.85087	1.74764	1.98535	1.7592	1.75008	1.84957	1.71819	1.83228	1.76587	1.80758	1.85177	1.85051	1.84887	1.92652	1.89504	1.79463	1.82986	1.78739	1.77565	1.80981	1.88664	1.78372	1.81937	1.83621	1.85752	1.79725	1.85663	1.80917	1.70984	1.7973	1.93704	1.72549	1.84751	1.7843	1.8674	1.95721	1.84155
SSX7	1.84683	2.0194	2.03365	2.09133	1.98454	2.16795	1.9841	2.02718	1.99762	1.98511	2.04737	1.9976	2.11369	1.91622	1.89785	2.01832	2.0313	1.99266	2.12883	2.10865	1.92921	1.9614	2.05803	2.04614	2.03104	2.04504	1.98739	2.0451	1.99055	2.16588	2.0069	1.93972	2.00707	1.85857	2.10598	1.99498	2.03557	1.94845	1.95548	2.0555	2.13218	1.94031	1.9955	1.95328	2.00952	2.04656	1.98589	2.08293	1.96764
IFNA10	1.42867	1.50172	1.57151	1.65713	1.65504	1.47986	1.50649	1.48301	1.50799	1.5316	1.47187	1.57597	1.52718	1.52445	1.41953	1.45341	1.50262	1.46386	1.50633	1.43827	1.46577	1.51761	1.38839	1.56196	1.56602	1.5795	1.65442	1.57791	1.55528	1.44498	1.46953	1.53822	1.60807	1.48488	1.52212	1.54441	1.52529	1.47476	1.54525	1.5449	1.61978	1.46285	1.35829	1.59257	1.43827	1.52783	1.53677	1.48354	1.45376
PCDHGB3	1.70506	1.68822	1.61028	1.76766	1.76346	1.83536	1.85277	1.73295	1.77187	1.7195	1.5896	1.81319	1.72471	1.59127	1.65786	1.84601	1.70935	1.69029	1.78677	1.75018	1.77956	1.77755	1.71561	1.77519	1.81825	1.64827	1.77275	1.72689	1.70766	1.77631	1.81646	1.76905	1.84322	1.81672	1.73009	1.72591	1.757	1.7914	1.83625	1.71717	1.65967	1.77246	1.66041	1.83824	1.70916	1.73518	1.79524	1.6328	1.79516
GSC2	1.95483	1.87467	1.98418	1.79463	1.89111	1.78653	1.98517	1.89515	1.88249	2.05019	1.97637	1.90557	1.87266	1.89638	1.86564	1.86563	1.79712	1.86795	1.95145	1.96824	1.9365	1.88128	1.80972	1.70664	1.87073	2.04966	1.80985	1.83547	1.86869	2.1413	1.8838	1.91347	1.87205	1.79688	1.93491	1.84433	1.77316	1.89027	1.86864	1.82578	1.85686	1.91058	1.97618	1.79928	1.86529	1.90263	1.7561	1.74851	2.03266
OR9Q2	1.82578	1.89589	2.01448	1.85324	1.85351	1.98012	1.85253	1.79462	1.84499	1.92295	1.89428	1.86174	1.82101	1.8323	1.89336	1.92722	1.97598	1.86885	1.90313	2.02221	1.90969	1.93676	1.96432	1.97187	1.73441	2.13068	1.84974	1.839	1.93586	1.88636	1.89922	1.85893	1.87777	1.87521	2.11373	1.93101	1.9613	1.92278	1.99896	1.84785	1.86546	1.84309	2.00237	1.79515	1.85908	1.79278	1.72722	1.8987	1.89347
KRTAP19-7	1.84988	1.97483	2.00707	2.02128	2.01315	1.95086	2.18318	1.98116	1.96614	2.08996	2.07705	1.91896	1.93235	2.10753	2.05223	1.93597	1.96865	2.07342	1.90686	1.97018	2.03562	2.03729	2.07717	1.83894	2.03826	1.8805	1.89665	2.02528	1.93859	2.02254	1.94286	1.97415	2.12209	2.02141	1.9261	1.91339	1.86607	1.97084	1.90658	2.05963	2.04141	1.97293	1.89613	1.94679	1.90457	1.94418	1.92441	1.9666	1.91057
KRTAP20-2	1.9126	1.85734	1.67992	1.99903	2.03505	1.98364	1.80842	1.83786	1.93988	1.88913	1.93219	1.98935	1.72945	1.82756	1.81389	1.9473	1.8326	1.85736	1.88396	1.8627	1.94143	1.89958	1.83038	1.92431	2.07995	2.08839	1.92046	1.97093	1.90482	1.86717	2.03834	2.06777	1.89089	2.02562	1.87394	1.80642	1.90263	1.85108	1.74973	1.91895	1.84254	1.91297	1.8262	1.92876	1.87333	1.91889	2.11123	1.98141	1.88644
CFAP91	1.69763	1.6965	1.8943	1.69502	1.74291	1.69196	1.80476	1.76783	1.63828	1.68811	1.65222	1.68616	1.67463	1.7346	1.77006	1.72396	1.66197	1.69825	1.68103	1.69759	1.72728	1.67207	1.68078	1.69855	1.72415	1.85788	1.72808	1.73669	1.60527	1.67809	1.66954	1.79751	1.67117	1.81873	1.74137	1.96418	1.71096	1.76593	1.76612	1.87778	1.72898	1.66759	1.63863	1.68011	1.81022	1.80002	1.67914	1.73585	1.74974
H2AC21	1.6903	1.69038	1.60845	1.58563	1.75743	1.57503	1.80377	1.59714	1.73473	1.76819	1.70097	1.6855	1.58697	1.76913	1.57373	1.55367	1.63732	1.67675	1.48542	1.7487	1.62915	1.71501	1.69355	1.64137	1.83382	1.63202	1.50975	1.71509	1.65859	1.73165	1.67843	1.61566	1.69755	1.54677	1.76349	1.74926	1.60934	1.70971	1.67006	1.62816	1.69921	1.65336	1.60653	1.63822	1.79444	1.67245	1.755	1.65136	1.69796
PCDHA4	2.09536	1.97203	2.24522	2.21609	2.05583	2.0662	2.01261	2.09428	1.97079	2.25363	2.16294	2.13542	2.04887	1.95992	2.08638	2.14928	2.12858	2.05275	2.08709	2.11934	2.11613	2.04508	2.05616	2.0009	2.21197	2.13726	1.97046	2.05094	1.98209	2.21809	2.1156	2.06229	2.0078	1.96412	2.16512	2.18371	2.14306	2.18445	2.02618	2.13423	2.06611	2.17935	2.12374	2.00248	2.08615	2.00215	2.14737	2.07403	2.0234
PRB3	1.75513	1.78944	1.86231	1.70685	1.87342	1.85725	1.77975	1.78859	1.81689	1.78879	1.73605	1.69619	1.84168	1.63904	1.8079	1.75275	1.82675	1.87199	1.7925	1.84227	1.68242	1.73915	1.74971	1.78655	1.84312	1.67319	1.78077	1.76443	1.73294	1.82604	1.7349	1.81531	1.86587	1.7599	1.78697	1.8408	1.87148	1.78995	1.78719	1.79664	1.84629	1.87842	1.69637	1.80755	1.86759	1.80653	1.70358	1.74507	1.84697
PCDHGB1	1.62512	1.63535	1.56165	1.71774	1.7376	1.61277	1.62486	1.59898	1.59265	1.64542	1.74744	1.62229	1.51959	1.64585	1.5613	1.7026	1.78293	1.65889	1.6735	1.58706	1.66313	1.62941	1.6013	1.67816	1.63192	1.6673	1.6224	1.5959	1.59373	1.64119	1.50111	1.59683	1.49133	1.62036	1.64467	1.62107	1.5012	1.57605	1.62761	1.55748	1.59435	1.64911	1.59031	1.60011	1.56619	1.48518	1.54113	1.63665	1.69433
ZNF675	1.83683	1.81148	1.56407	1.70669	1.90228	1.91905	1.60788	1.7244	1.73283	1.67995	1.75236	1.74812	1.69284	1.92547	1.95993	1.70957	1.88988	2.02454	1.78957	1.82531	1.81145	1.9905	1.8471	1.58186	1.76479	1.85041	1.72338	1.78302	1.86381	1.52626	1.67473	1.71496	1.69301	1.81119	1.60319	1.93886	1.59465	1.75993	1.94384	1.77964	1.73137	1.69458	1.71431	1.77362	1.74833	1.77339	1.92148	1.65336	1.74019
KRTAP6-1	2.74411	2.77996	2.8973	2.85228	2.7957	2.82729	2.8785	2.73379	2.80095	2.83316	2.82501	2.77207	2.79895	2.74158	2.80294	2.79809	2.76932	2.81153	2.7471	2.78306	2.76932	2.82861	2.80572	2.8379	2.8759	2.84752	2.78527	2.82841	2.73978	2.94881	2.82756	2.7675	2.75939	2.84739	2.8494	2.77947	2.75573	2.8043	2.82175	2.8051	2.8235	2.79823	2.84157	2.75506	2.72712	2.76828	2.81792	2.80505	2.75535
KRTAP19-2	1.70776	1.72041	1.52161	1.67911	1.69781	1.80099	1.64503	1.65037	1.68414	1.63663	1.71845	1.7364	1.78615	1.59016	1.68833	1.59569	1.61243	1.61243	1.67473	1.72448	1.60731	1.69678	1.63621	1.63372	1.71585	1.71207	1.7508	1.65974	1.76539	1.67074	1.69587	1.66797	1.75533	1.77597	1.71546	1.67581	1.79674	1.70971	1.63338	1.63114	1.65617	1.55004	1.68747	1.81738	1.66726	1.64398	1.67973	1.65568	1.63394
KRTAP19-4	1.7472	1.61658	1.77128	1.79137	1.76891	1.60314	1.6955	1.61507	1.62235	1.62398	1.63414	1.7159	1.7083	1.73073	1.72709	1.64563	1.59969	1.7829	1.7428	1.67145	1.76606	1.66627	1.7169	1.70658	1.7907	1.82339	1.7658	1.73299	1.76122	1.75463	1.60328	1.64171	1.67171	1.79122	1.68956	1.72399	1.75302	1.67436	1.62145	1.78475	1.73399	1.82021	1.74202	1.78565	1.6648	1.72182	1.64641	1.72778	1.67561
SFT2D1	3.46364	3.46159	3.47783	3.49132	3.44311	3.36382	3.46364	3.43077	3.42602	3.44698	3.41225	3.47041	3.44862	3.43556	3.41196	3.46527	3.44983	3.37288	3.45833	3.45019	3.41443	3.43108	3.43292	3.44747	3.43524	3.42156	3.45289	3.39939	3.47934	3.47174	3.43824	3.43379	3.44735	3.44508	3.4639	3.47254	3.43924	3.42383	3.45526	3.42438	3.45273	3.45934	3.46152	3.47607	3.48389	3.4536	3.45128	3.48076	3.46107
OR7E85BP	1.80456	1.70515	1.89758	1.68368	1.66285	1.98819	1.78448	1.98942	1.70115	1.85741	1.7298	1.65585	1.67944	1.87067	1.6848	1.86977	1.76764	1.88586	1.71032	1.65693	1.60367	1.67103	1.69151	1.5925	1.81001	1.67982	1.73517	1.69518	1.76794	1.74449	1.74049	1.67439	1.77534	1.80247	1.60745	1.78154	1.6617	1.68565	1.66112	1.74658	1.74966	1.79483	1.70401	1.74828	1.66352	1.70704	1.74733	1.91616	1.80102
KRTAP21-2	1.77498	1.75615	1.75275	1.78254	1.77133	1.69683	1.81223	1.86709	1.79165	1.84679	1.9301	1.77359	1.74846	1.7225	1.77738	1.84992	1.78232	1.70161	1.82457	1.83608	1.70024	1.74753	1.67905	1.71437	1.75779	1.86962	1.75908	1.91412	1.81754	1.85764	1.78027	1.76658	1.7383	1.97443	1.84411	1.81521	1.82181	1.7785	1.72573	1.71058	1.78184	1.87505	1.9156	1.75913	1.6918	1.69721	1.82539	1.75612	1.8552
H2AC15	2.09777	1.95986	2.10508	2.06655	1.99359	2.1134	2.18636	2.10883	2.00994	2.29963	1.99913	2.14578	2.10573	2.15515	2.01226	2.09123	2.03323	2.1199	2.06014	2.22365	2.12545	2.07693	2.27273	2.12086	2.08117	2.01602	2.01197	2.21973	2.12517	2.14852	2.08771	2.01533	2.08522	2.1815	2.16993	2.1088	1.92332	2.00387	1.98306	1.93972	1.98426	2.11706	2.09832	2.04143	2.00738	2.0198	2.0874	2.01924	2.08605
DEFB128	1.9425	1.9126	1.81459	1.90385	1.73468	1.95165	1.88472	1.97108	1.90057	1.76021	1.79557	1.80457	1.82577	1.85201	1.7888	1.93735	1.92455	1.75567	1.81291	1.88536	1.77442	1.86002	1.90453	1.81382	1.86247	1.75172	1.94148	1.76699	1.79972	1.76261	1.83705	1.82088	1.75431	1.91596	1.81131	1.84181	1.7731	1.79718	1.85264	1.82317	1.85881	1.99809	1.83209	1.87531	1.90178	1.86511	1.87428	1.87665	1.7888
IGLL3P	1.98155	2.24159	2.08381	2.46808	1.99007	2.07121	1.88143	2.08769	2.20963	2.30397	2.09961	2.31372	2.33604	2.0451	2.22045	2.15275	2.3459	2.2571	2.3179	1.84947	2.26957	2.13021	2.43535	2.08415	2.24817	2.04778	2.04585	1.8435	1.87932	2.10515	2.02661	1.97698	2.13183	2.30959	2.27674	2.00549	2.31309	2.12677	2.40731	2.43359	2.52831	1.88886	2.03452	2.13488	2.18686	2.52187	1.83017	2.40997	1.90384
DNAJC12	3.02024	2.98242	3.13877	2.9204	3.0953	2.98352	3.03646	3.00129	3.02066	2.99009	2.91081	2.99836	3.05997	3.1358	3.01971	3.00288	2.9366	3.02092	2.96273	3.00455	2.84382	3.02674	2.81515	3.00968	3.11718	2.94433	3.0449	2.92285	3.04468	2.92745	3.06753	3.06362	2.96519	3.06567	3.02234	3.20028	2.95422	3.0873	2.91133	2.94298	3.03966	2.97101	2.88408	2.97201	3.06281	2.93519	3.22708	3.09842	3.10366
ARHGAP22	1.80974	1.80583	1.75798	1.89709	1.86441	1.96715	1.88276	1.91414	2.06474	1.79314	1.82729	1.82496	2.00049	1.92672	1.97453	1.86061	1.93756	1.85308	1.92707	1.71072	1.89666	1.7692	1.90391	1.95224	1.90918	1.72964	1.93224	1.97742	1.75519	2.15258	1.94286	1.849	1.92511	1.85229	1.78156	1.75048	1.84027	1.87885	2.04447	1.83364	1.97372	1.97758	2.07074	1.99088	1.8184	1.79169	1.83215	1.89885	1.71019
POU3F3	2.07978	1.89082	2.22906	1.93013	2.11232	1.87449	2.04363	1.97033	2.03559	2.12775	1.95053	1.87239	1.95638	2.17935	1.85584	1.98758	1.94911	1.92489	1.83459	1.91838	2.00812	1.88256	1.92074	2.00926	1.7477	2.18735	1.94633	1.81474	1.95062	2.14967	1.93093	2.10343	2.04966	2.12067	1.93697	1.95972	1.79343	1.99051	1.83837	1.95338	1.8812	1.91367	1.913	1.94542	2.0815	1.92432	2.02007	1.90024	1.87959
PLEKHG2	2.52815	2.47939	2.55337	2.58787	2.50696	2.59577	2.71484	2.48039	2.46627	2.46898	2.48092	2.49815	2.54364	2.5057	2.50322	2.50581	2.51184	2.51402	2.47899	2.50947	2.43319	2.53885	2.44149	2.56732	2.59392	2.6154	2.48299	2.57831	2.45622	2.57037	2.51092	2.49956	2.48852	2.55047	2.58313	2.56935	2.55945	2.50453	2.54115	2.51089	2.50059	2.44518	2.46718	2.44626	2.43141	2.5431	2.49696	2.4494	2.35876
DEPDC5	2.79315	2.77303	2.83925	2.80038	2.75293	2.89948	2.78348	2.76285	2.762	2.84479	2.92341	2.72708	2.78411	2.74844	2.85807	2.71348	2.70872	2.82785	2.71503	2.79709	2.83056	2.80185	2.70506	2.78366	2.81379	2.78113	2.87105	2.78151	2.75809	2.72676	2.79528	2.7624	2.7681	2.71511	2.81852	2.69811	2.76577	2.7548	2.77725	2.78523	2.76512	2.78963	2.77172	2.73447	2.80265	2.75715	2.69875	2.72596	2.78439
KRTAP10-1	1.96973	2.08482	2.2325	2.13297	2.08028	2.25046	2.20942	2.07137	2.12322	2.11211	2.01415	2.07405	2.15811	2.0434	2.08672	2.11515	2.06714	2.19242	2.0964	2.2166	2.05489	2.01301	2.19455	2.17017	2.15068	2.21036	2.099	2.0662	2.01516	2.36673	2.12766	2.17637	2.10846	2.18686	2.28453	2.17834	2.11791	2.0556	2.00711	2.0418	2.22956	2.03509	2.17235	2.10338	2.05886	2.06571	2.09657	2.12577	2.03826
KRTAP10-3	2.73786	2.81042	2.86088	2.85818	2.90127	2.83576	2.90171	2.79928	2.88156	2.9015	2.88558	2.82177	2.85021	2.73436	2.80575	2.81378	2.839	2.82761	2.80377	2.8768	2.85126	2.87759	2.81238	2.86664	2.80895	2.83621	2.77987	2.84203	2.7991	2.92403	2.89306	2.79353	2.84818	2.87751	2.85658	2.88932	2.91093	2.84573	2.88558	2.84788	2.88844	2.8041	2.83923	2.7262	2.74802	2.78479	2.84607	2.7901	2.79194
TDRKH	1.99901	1.98144	2.11441	1.90428	1.78308	1.90146	1.9548	2.09838	1.98415	1.98072	1.84167	2.07551	2.08659	2.0599	1.91324	1.9414	2.0345	2.04474	2.01097	2.13321	2.08379	2.11631	1.99479	2.04143	2.14803	1.86424	2.18429	1.95217	2.0186	1.89124	1.98404	1.99501	2.01902	1.93989	2.1471	1.9624	2.00856	1.96357	2.02963	2.04132	2.07321	1.99133	1.97975	2.09093	1.97786	1.99533	2.0555	1.93261	2.0378
OR2A14	2.52728	2.59452	2.5942	2.61905	2.64668	2.6273	2.65448	2.60388	2.63238	2.69728	2.62826	2.56098	2.50385	2.51024	2.564	2.58412	2.61555	2.61233	2.51347	2.6206	2.5922	2.52401	2.63041	2.54175	2.62888	2.74501	2.48192	2.69075	2.67649	2.67825	2.61594	2.64362	2.61078	2.59787	2.6321	2.54213	2.56948	2.60222	2.5946	2.46829	2.56616	2.57087	2.63673	2.52297	2.56802	2.65713	2.60802	2.5925	2.52236
KRTAP19-1	1.81208	1.77885	1.76122	1.89453	1.70516	2.32081	1.84128	1.90595	1.91696	1.83918	1.81254	1.8577	1.75737	2.00246	1.90573	1.671	1.59093	1.73849	1.95517	1.88247	1.74621	1.82246	1.86229	1.79049	1.71412	2.10091	1.85071	2.13497	1.76835	1.81561	1.80285	1.94729	1.83776	1.95656	1.71753	1.89844	1.83228	1.86066	1.68566	1.78527	1.82404	1.92887	1.91103	1.83627	1.95378	1.83706	1.85742	1.95709	1.81904
KRTAP10-9	2.15174	2.21681	2.18889	2.34681	2.16215	2.26029	2.29778	2.29884	2.29763	2.29484	2.08636	2.07833	2.21784	2.19963	2.1758	2.15437	2.0358	2.23805	2.10876	2.2391	2.08899	2.33689	2.22612	2.17379	2.28376	2.16077	2.17877	2.0579	2.28226	2.27937	2.16298	2.10226	2.14619	2.28136	2.20704	2.14727	2.19002	2.20534	2.09724	2.25158	2.32503	2.18886	2.1151	2.21254	2.14859	2.22631	2.11784	2.1819	2.18203
ZNF391	1.56241	1.61325	1.57873	1.5543	1.67693	1.54339	1.57531	1.59419	1.62401	1.47278	1.55614	1.60422	1.61342	1.60186	1.59981	1.57888	1.6444	1.64306	1.63327	1.70994	1.55508	1.64995	1.60901	1.5686	1.5099	1.44921	1.6564	1.61739	1.58973	1.66575	1.73188	1.57412	1.64039	1.62687	1.62424	1.56514	1.58282	1.67084	1.54339	1.57591	1.58605	1.56369	1.53418	1.60108	1.60257	1.56255	1.52514	1.43827	1.55931
RPL38	3.4744	3.42737	3.45431	3.47607	3.45134	3.48389	3.53232	3.44849	3.4864	3.34236	3.45219	3.47095	3.45064	3.44972	3.44758	3.43658	3.46415	3.31439	3.45158	3.4834	3.42191	3.45431	3.35209	3.41423	3.47864	3.43625	3.49431	3.37245	3.49507	3.4271	3.47028	3.42145	3.46477	3.45477	3.49794	3.45983	3.46745	3.40689	3.4571	3.4536	3.47022	3.46276	3.49772	3.49705	3.40333	3.37545	3.48247	3.52176	3.42705
PRB1	1.83359	1.7734	1.71618	1.80868	1.80818	1.84826	1.80984	1.73716	1.81548	1.81776	1.89492	1.7871	1.80021	1.72084	1.72198	1.7157	1.74372	1.85498	1.73295	1.73806	1.78472	1.81224	1.77512	1.82699	1.75642	1.75082	1.86318	1.8592	1.82584	1.8137	1.82891	1.77828	1.83544	1.89151	1.77253	1.68565	1.68362	1.74787	1.83208	1.68746	1.8217	1.88718	1.9444	1.75767	1.89248	1.75313	1.83103	1.69948	1.88359
H3-5	1.58911	1.63584	1.63708	1.7604	1.56892	1.68289	1.53146	1.71404	1.58537	1.53063	1.68009	1.61954	1.57311	1.70141	1.57734	1.66148	1.47609	1.60693	1.7368	1.54635	1.51675	1.66025	1.66664	1.60367	1.69107	1.75766	1.73088	1.66461	1.61433	1.56139	1.67585	1.57862	1.59813	1.62167	1.59072	1.65467	1.57248	1.5284	1.56372	1.65261	1.65141	1.66054	1.65967	1.72219	1.63488	1.59714	1.60178	1.58099	1.57383
FAM221A	2.09437	2.11881	2.35725	2.05961	2.06289	2.173	2.1986	2.21314	2.16641	2.2643	2.2356	2.04922	1.99657	2.18295	2.28208	2.11461	2.1051	2.36251	2.20627	1.98232	2.07729	2.17595	2.29056	2.17848	2.33405	2.13026	2.0177	2.33229	2.02354	1.98515	2.08403	2.09878	2.13997	2.2071	2.18205	2.23006	2.08931	2.37152	2.08663	2.23175	2.26891	2.09745	2.1246	2.0157	2.21658	2.09424	2.16067	1.87778	2.0423
UNCX	2.21593	2.32145	2.43356	2.47257	2.3879	2.33701	2.42959	2.32202	2.3925	2.45272	2.29259	2.41885	2.37014	2.40743	2.30129	2.32166	2.45847	2.39678	2.37761	2.34846	2.41397	2.44875	2.50837	2.42089	2.31892	2.57298	2.19068	2.4456	2.42828	2.43672	2.43443	2.23102	2.45006	2.40878	2.28549	2.30334	2.42906	2.34819	2.42842	2.35882	2.35349	2.39494	2.37146	2.39225	2.311	2.34777	2.35921	2.27563	2.40471
ZNF835	1.87917	1.74943	1.83266	1.64321	1.59784	1.83776	1.82963	1.70348	1.81186	2.0295	1.69932	1.70341	1.81495	1.76735	1.8819	1.88337	1.8874	1.75933	1.7253	1.80006	1.74852	1.70532	1.82348	1.6642	1.80417	1.65185	1.72934	1.83067	1.83918	1.87194	1.75646	1.70191	1.83403	1.76299	1.79986	1.932	1.78579	1.90377	1.60196	1.78418	1.84926	1.69362	1.9462	1.74004	1.76979	1.65658	1.89233	1.81675	1.74885
IMPACT	2.62963	2.80932	2.62191	2.77545	2.60085	2.81244	2.69842	2.74751	2.72647	2.72348	2.77428	2.6698	2.71848	2.70335	2.81042	2.74153	2.78344	2.80104	2.72026	2.77633	2.80144	2.76339	2.72685	2.69653	2.77072	2.70511	2.71317	2.85584	2.76661	2.60963	2.79125	2.7035	2.79422	2.79518	2.7388	2.733	2.70443	2.78811	2.7335	2.76689	2.74983	2.78588	2.73777	2.61899	2.72457	2.73874	2.83536	2.64327	2.73528
LHFPL7	1.9327	1.93396	1.96359	1.97368	2.11306	2.17748	2.13388	2.0032	2.00941	2.00966	1.99216	2.03376	2.02865	2.07424	1.83396	1.93717	1.93095	2.07549	2.01167	1.91378	1.93666	2.10856	2.12876	2.02257	2.04498	2.17056	2.00881	1.96773	1.9507	2.01937	2.02919	1.85549	2.04301	1.88333	2.19763	1.98238	2.00864	1.9389	2.01582	1.92234	2.13997	1.93265	1.97345	1.84586	2.02472	2.11732	1.84747	2.04758	1.88215
PYGO1	1.58334	1.70793	1.61106	1.55614	1.73925	1.71924	1.64588	1.59308	1.61671	1.69369	1.8133	1.56232	1.67791	1.69024	1.66745	1.79949	1.60378	1.646	1.66884	1.55383	1.65854	1.66025	1.74958	1.6036	1.60329	1.60999	1.52724	1.70639	1.67359	1.71037	1.79064	1.66321	1.53793	1.76225	1.67943	1.70482	1.55885	1.60693	1.73057	1.67835	1.70263	1.67133	1.59605	1.65041	1.62391	1.61792	1.73006	1.6788	1.73494
TCEAL1	3.1567	3.1486	3.23186	3.14833	3.13634	3.06474	3.15621	3.12426	3.16943	3.10905	3.13544	3.11973	3.1812	3.18663	3.14405	3.11114	3.15577	3.09132	3.07632	3.16707	3.11926	3.11973	3.11616	3.11002	3.20633	3.10894	3.13957	3.11424	3.20139	3.12484	3.08876	3.16426	3.15152	3.17248	3.08927	3.27596	3.11818	3.1718	3.1405	3.1432	3.17683	3.13987	3.12264	3.16295	3.16495	3.1358	3.17564	3.16924	3.0745
ATP13A5	1.62167	1.64651	1.63254	1.73311	1.66933	1.79116	1.79262	1.67546	1.70409	1.73073	1.61435	1.73147	1.71682	1.68583	1.83251	1.54129	1.75254	1.81066	1.5538	1.6667	1.66963	1.68905	1.69117	1.67934	1.74825	1.61624	1.69069	1.61081	1.6442	1.65099	1.62822	1.60355	1.79056	1.69839	1.78051	1.72478	1.65699	1.70434	1.69435	1.72477	1.69642	1.61596	1.69048	1.67061	1.63736	1.6885	1.71203	1.74395	1.71372
H2AC20	2.28343	1.83436	1.76293	1.77926	1.8144	1.77883	2.55904	1.84439	2.07836	2.32914	1.75667	1.86368	1.83452	2.48103	2.55722	1.774	2.04104	2.00497	1.85348	1.70333	2.01816	2.1375	2.28593	1.87562	2.02084	1.70356	1.99636	1.90457	1.76954	1.93826	1.87748	2.03668	1.82673	1.86149	1.89041	1.83553	1.79797	2.02141	2.06211	1.98548	1.83568	1.68323	1.70332	1.82767	2.79232	1.95325	1.72104	1.81065	1.97255
PSG4	1.65514	1.70595	1.74128	1.68668	1.74658	1.78129	1.63368	1.6469	1.67123	1.80857	1.68178	1.78973	1.62707	1.76945	1.55797	1.70521	1.58864	1.71012	1.56007	1.72957	1.61074	1.64729	1.67113	1.57899	1.88481	1.63464	1.66889	1.70506	1.68265	1.70184	1.71736	1.63303	1.70685	1.68554	1.63533	1.65467	1.65502	1.71332	1.69243	1.60128	1.7028	1.60474	1.66617	1.5995	1.63983	1.71498	1.63878	1.61306	1.59969
WDFY4	2.01792	1.83848	1.89054	2.12832	1.95986	1.81901	1.70147	1.74787	2.11172	1.83908	1.98537	1.88735	1.92903	1.86844	1.85504	1.76543	2.02106	1.84073	1.80264	1.75857	2.01684	1.81208	1.91374	1.94837	1.77016	1.93637	2.11102	1.80064	1.75039	2.00632	1.81115	1.67713	1.81324	1.80468	2.11626	1.8684	2.01215	1.95911	2.08167	1.90321	1.88016	1.96324	2.12995	2.39497	1.78554	1.81099	1.62568	2.45664	1.59872
CLCN6	1.6426	1.67261	1.56672	1.82798	1.61377	1.79983	1.71729	1.6247	1.45814	1.68844	1.7968	1.6465	1.66845	1.5869	1.73099	1.6795	1.56943	1.57741	1.5505	1.6409	1.52498	1.65425	1.62997	1.57452	1.62731	1.68164	1.56409	1.63295	1.60962	1.65989	1.66776	1.65657	1.63987	1.52348	1.44219	1.62026	1.60934	1.62855	1.59911	1.80828	1.82825	1.7278	1.66763	1.76591	1.61299	1.63584	1.61099	1.66741	1.63509
SCAND1	3.08962	3.11343	3.2153	3.1989	3.17399	3.13016	3.20121	3.09219	3.12086	3.15251	3.11643	3.11559	3.17868	3.12267	3.10544	3.12025	3.08285	3.06394	3.0881	3.13286	3.11611	3.14932	3.1348	3.16469	3.12207	3.14079	3.10212	3.07637	3.12403	3.26034	3.14423	3.04363	3.11858	3.1423	3.15562	3.13856	3.14994	3.08916	3.1644	3.12058	3.14125	3.15121	3.15064	3.11121	3.12507	3.146	3.11629	3.13941	3.15296
PNMA8A	1.74485	1.83797	1.8108	2.05801	1.85389	1.89373	1.95085	2.04449	1.74294	1.68858	1.84274	1.76929	1.84354	1.87772	2.03846	1.75148	1.89373	2.00246	1.91939	1.96679	1.89651	1.64033	1.76696	1.91118	1.74056	2.15101	1.88071	2.07527	1.82536	1.83467	1.83826	1.73954	1.8753	1.87331	2.06244	1.96433	1.97218	2.18169	1.91234	1.77636	1.90123	1.81468	1.8987	1.75251	1.9742	1.81747	1.88	1.99258	1.94461
ZNF680	2.20476	2.07506	2.15919	1.94402	1.98412	2.22762	1.99097	2.02013	1.94737	1.97652	2.08996	2.03832	1.90181	2.0486	2.42435	2.07722	2.05582	2.44768	2.05913	1.89961	2.04563	2.1294	1.97825	1.97497	2.17892	2.01091	2.08075	2.30013	2.15298	1.81789	2.046	2.00944	1.99222	2.07247	1.95814	2.10779	1.95949	2.09462	2.08946	2.14621	2.15221	2.07215	1.90514	2.04274	2.03784	2.07513	2.13426	2.01184	2.12473
MARK4	1.99997	2.0143	2.13685	2.01391	2.11968	2.06521	2.01588	2.14727	1.93514	2.1435	1.91742	2.06912	1.96935	2.16128	2.04483	1.979	2.04149	2.12519	1.92322	2.01809	1.98985	1.93293	2.06456	1.9627	2.05875	2.00982	1.88695	2.10566	2.07829	1.86177	1.92944	2.06489	1.94339	1.92729	1.99938	1.95409	2.10759	1.93408	2.0138	1.91692	2.09911	1.97261	2.07438	1.93951	2.01883	1.8806	2.0141	2.06269	1.97804
GRK7	1.70389	1.69651	1.6878	1.69006	1.60791	1.74741	1.72815	1.6815	1.67377	1.85448	1.77787	1.70323	1.79767	1.82285	1.82862	1.69411	1.76448	1.83472	1.66955	1.75406	1.61343	1.77887	1.93974	1.68679	1.66266	1.78462	1.76641	1.84686	1.72104	1.60285	1.7899	1.69307	1.71417	1.7761	1.78156	1.67338	1.68911	1.74302	1.69095	1.85117	1.68897	1.76449	1.71491	1.70824	1.74026	1.82799	1.70446	1.71195	1.61838
UGT2B28	1.8098	1.7989	1.91454	1.78584	1.91241	1.87257	1.98256	2.06	1.83848	1.91547	1.91013	1.89587	1.88525	2.09547	2.01247	1.94313	1.86195	1.90069	1.83371	1.97504	1.74372	1.96102	1.74157	1.9739	1.88265	1.87666	1.97412	1.94089	1.95321	1.86862	1.87078	1.98961	1.94885	2.0203	1.95976	1.82912	1.73524	1.84435	1.95774	1.89448	1.83555	1.9946	1.796	1.80175	2.06957	1.95703	1.98807	1.90123	2.04675
MOGAT2	2.66818	2.70935	2.64042	2.7449	2.66223	2.43789	2.66546	2.6937	2.56426	2.65741	2.56405	2.76458	2.73025	2.65682	2.51543	2.5856	2.58792	2.39956	2.65596	2.79878	2.60979	2.79557	2.64538	2.63349	2.63802	2.73885	2.61905	2.3659	2.65072	2.80722	2.66377	2.58013	2.6446	2.71328	2.60527	2.73874	2.67999	2.55653	2.67195	2.62065	2.57759	2.70705	2.64867	2.63975	2.60035	2.80125	2.6993	2.71869	2.7598
RTL8C	3.18738	3.25907	3.26121	3.21095	3.283	3.28255	3.23864	3.22573	3.22845	3.21874	3.25764	3.22766	3.31728	3.23453	3.21314	3.2166	3.26485	3.21265	3.23186	3.2318	3.2654	3.26552	3.25208	3.20988	3.24167	3.22772	3.25392	3.17497	3.22728	3.29319	3.2489	3.19233	3.19474	3.20331	3.26286	3.25889	3.23972	3.26134	3.26871	3.21465	3.21575	3.23643	3.25869	3.24133	3.25726	3.28478	3.28645	3.2763	3.32088
WDCP	2.07759	1.90187	1.76273	2.04532	1.93742	2.06521	1.77532	1.94952	1.81544	1.81192	1.9381	1.93175	1.98922	1.90347	1.86329	1.7555	1.94893	1.84707	2.04693	1.89824	1.93528	1.94057	1.90848	2.01912	1.75926	1.85279	2.0873	1.78848	1.93353	1.70638	1.9677	1.93819	1.85862	1.89038	1.85201	1.92336	1.92225	1.88565	1.98041	2.07873	2.08713	1.75162	1.96686	1.86873	2.04618	1.7649	1.91265	1.95168	2.00718
NSUN5	2.50103	2.54172	2.61601	2.52997	2.44588	2.4864	2.48546	2.57393	2.54126	2.54929	2.55616	2.40731	2.54734	2.42588	2.41288	2.38885	2.54245	2.36616	2.48983	2.49068	2.53293	2.472	2.57257	2.57798	2.53586	2.32104	2.51644	2.37031	2.43549	2.49713	2.54242	2.52602	2.55047	2.52457	2.57193	2.41432	2.55669	2.47762	2.55787	2.48748	2.52706	2.5265	2.52885	2.62138	2.53221	2.54693	2.49334	2.57793	2.5599
MAGI3	3.26716	3.26435	3.2357	3.28816	3.25753	3.32742	3.26121	3.26896	3.2493	3.29509	3.35221	3.30835	3.25711	3.19421	3.35322	3.28704	3.23839	3.35287	3.27162	3.27441	3.29568	3.27511	3.19531	3.28257	3.25054	3.28403	3.26444	3.37381	3.2662	3.29755	3.27128	3.29795	3.28629	3.26304	3.29454	3.2224	3.24227	3.26716	3.28222	3.29636	3.28014	3.30058	3.25472	3.189	3.27968	3.16224	3.27369	3.19694	3.2481
RNASE8	1.77213	1.86703	1.70741	1.77439	1.71808	1.89043	1.78444	1.75675	1.76885	1.78107	1.67316	1.64741	1.89391	1.82441	1.81097	1.71243	1.7243	1.73782	1.69119	1.76683	1.75081	1.7013	1.73495	1.74859	1.70251	1.66603	1.75797	1.67404	1.66856	1.74491	1.91869	1.79195	1.76289	1.74474	1.77153	1.65467	1.72664	1.88532	1.84144	1.84877	1.9039	1.76359	1.74532	1.78319	1.90473	1.70305	1.76828	1.79092	1.66833
ACOXL	1.88914	1.89675	2.00178	2.2259	1.94419	1.91837	2.02773	1.99657	1.90355	2.17786	1.88034	1.95751	1.93686	1.95501	2.00622	1.8837	1.82161	1.87468	1.79889	1.80296	1.96161	1.884	1.89967	1.92122	1.8695	1.94948	2.03808	1.87371	1.93491	1.87462	1.95019	2.01292	1.9089	1.92815	1.85098	1.90318	1.88602	1.86696	1.92594	1.94168	1.98592	1.96359	1.94561	2.00248	1.84857	1.74686	1.92573	1.79556	1.97078
VPS54	2.87867	2.86529	2.79172	2.77447	2.73823	2.87933	2.83474	2.82944	2.86217	2.79278	2.86422	2.82917	2.80827	2.86024	2.87614	2.80501	2.86399	2.95359	2.84618	2.85763	2.81479	2.82583	2.79204	2.80022	2.86873	2.86792	2.84607	2.93125	2.76864	2.75361	2.83467	2.90099	2.85009	2.86709	2.84867	2.84767	2.77518	2.90156	2.82433	2.85442	2.82004	2.80914	2.82802	2.71791	2.83819	2.85318	2.89462	2.70152	2.83487
SLC51B	3.4777	3.34559	3.39603	3.44652	3.46745	3.38549	3.4436	3.43186	3.3596	3.44247	3.47999	3.36254	3.44006	3.42592	3.38181	3.40035	3.36773	3.42373	3.47293	3.47967	3.38988	3.46276	3.46249	3.41534	3.23458	3.52867	3.4355	3.4349	3.44062	3.49866	3.3832	3.38914	3.33515	3.4621	3.4288	3.4066	3.40117	3.34268	3.39308	3.39829	3.37854	3.45289	3.4677	3.33112	3.40128	3.47261	3.33688	3.46351	3.48683
GRIP2	1.94324	1.9371	1.88911	1.88687	1.95378	2.00393	1.99593	1.94465	1.95877	1.91604	1.99088	1.95424	1.9941	1.97971	1.98779	2.05807	1.96171	1.94672	1.83829	2.01484	1.9561	1.92878	1.9202	2.17837	2.08876	2.15984	1.95349	2.17073	2.00148	1.98955	1.89878	1.88968	1.91789	1.9081	1.93697	1.99471	1.88425	1.95383	1.92702	1.90677	2.03893	1.9684	2.07605	1.94995	1.90178	1.95325	2.01538	1.93157	2.004
PARD6A	2.45669	2.34701	2.26365	2.22846	2.29895	2.4027	2.22412	2.27796	2.17471	2.28205	2.22663	2.1992	2.23557	2.41102	2.24538	2.31775	2.25249	2.31743	2.2725	2.18881	2.27268	2.40339	2.23431	2.22156	2.07656	2.0938	2.30223	2.23501	2.18862	2.2651	2.18095	2.26048	2.34525	2.33869	2.39593	2.30698	2.40084	2.3783	2.26833	2.2974	2.41744	2.30503	2.2756	2.24552	2.17132	2.35015	2.39265	2.43622	2.34655
RPL36	3.16321	3.1412	3.2784	3.20592	3.17965	3.06871	3.2082	3.18534	3.14776	3.12117	3.16707	3.15204	3.20988	3.207	3.1429	3.12652	3.16597	3.10747	3.18945	3.15619	3.17708	3.16761	3.16404	3.20362	3.17222	3.14221	3.16833	3.0808	3.19183	3.225	3.16245	3.11112	3.17732	3.15338	3.22705	3.19027	3.19793	3.19362	3.2133	3.15237	3.21885	3.14772	3.15152	3.18492	3.09716	3.15685	3.19337	3.225	3.15039
SPATC1L	2.42971	2.34168	1.99436	2.25308	2.16758	2.04638	2.4464	2.16123	2.1991	1.97414	2.21636	2.24814	2.06434	2.2613	2.15219	2.39147	2.26419	2.07116	2.1406	2.061	2.33541	2.34465	2.18547	2.01016	2.298	2.27858	2.28504	2.08617	2.36757	2.1967	2.24027	1.97091	2.27472	2.20397	2.22173	2.04408	2.12642	2.18566	2.2363	2.17559	2.30954	2.16593	2.34652	2.35798	2.35388	2.32222	2.25391	2.06613	2.19252
UCN	1.97809	1.87856	1.89687	1.98177	2.13205	2.04336	1.69659	1.95656	1.86419	1.90885	1.93232	1.8359	1.89961	1.73757	1.98038	1.91637	1.85475	1.77452	1.8609	1.83098	1.95479	1.92079	1.87067	1.85414	1.81522	2.05285	1.73541	1.9455	1.87948	1.79328	1.89509	1.80173	1.88401	1.93132	2.02154	1.90175	1.98049	1.92992	1.83457	1.83723	1.96537	1.91491	1.87393	1.69013	1.93527	1.89134	1.90212	1.747	1.92194
UQCRHL	2.91684	2.82781	2.78153	2.86794	2.82335	2.89378	2.80459	2.83836	2.8712	2.84198	2.86853	2.8379	2.89763	2.93915	2.93009	2.85726	2.85734	2.9757	2.88366	2.98147	2.84646	2.86135	2.89345	2.82107	2.89559	2.82219	2.81185	2.9884	2.8498	2.87473	2.87668	2.82703	2.8586	2.86023	2.80806	2.89245	2.83292	2.86648	2.83686	2.84827	2.80829	2.85773	2.86581	2.84138	2.81116	2.91805	2.88594	2.84278	2.82145
PCDHGA12	1.73554	1.72134	1.79483	1.68713	1.66285	1.79576	1.63122	1.73694	1.65304	1.74229	1.69426	1.64415	1.83971	1.86731	1.76105	1.70488	1.72391	1.82704	1.59607	1.68949	1.6367	1.731	1.82264	1.67576	1.73153	1.77294	1.69532	1.65855	1.69601	1.64917	1.69296	1.80886	1.71309	1.64893	1.65392	1.59666	1.60737	1.70332	1.72449	1.74695	1.73815	1.81925	1.64245	1.65559	1.73823	1.74853	1.80167	1.7076	1.7049
RPL9	3.73163	3.72664	3.73638	3.7142	3.7321	3.76651	3.74479	3.73909	3.73351	3.70995	3.76392	3.74576	3.7248	3.7565	3.76603	3.6714	3.74295	3.76238	3.72801	3.73959	3.73638	3.6884	3.7271	3.71123	3.69925	3.75551	3.73545	3.74903	3.73959	3.71252	3.73638	3.75551	3.74389	3.74389	3.72617	3.75046	3.69802	3.73887	3.74389	3.74808	3.73255	3.75283	3.72176	3.73351	3.74625	3.72265	3.75095	3.64699	3.67378
IFITM3	3.46159	3.22022	3.3285	3.27372	3.246	3.06533	3.33418	3.28697	3.18519	3.09949	3.19617	3.28527	3.22736	3.20836	2.99879	3.29707	3.35597	3.08127	3.22223	3.1054	3.27172	3.21231	3.32834	3.34793	3.16033	3.28802	3.18592	3.07086	3.20885	3.34007	3.16602	3.10653	3.27823	3.22489	3.31176	3.21206	3.28058	3.25362	3.27682	3.39839	3.21417	3.15614	3.22774	3.26657	3.18603	3.28744	3.18134	3.30078	3.19022
ZNF184	2.78052	2.76801	2.8293	2.63414	2.67477	2.9097	2.72227	2.75491	2.74189	2.6872	2.83309	2.76857	2.75519	2.8596	2.91827	2.73765	2.76489	2.92272	2.75543	2.83763	2.77377	2.77081	2.74046	2.7465	2.8377	2.78628	2.75128	2.95149	2.79424	2.64867	2.75238	2.82168	2.83712	2.85644	2.69	2.85422	2.75665	2.81803	2.70064	2.79409	2.78572	2.82306	2.76216	2.73913	2.7537	2.80528	2.86518	2.74079	2.76877
LCE1D	2.56632	2.78187	2.77987	2.71561	2.76625	2.79714	2.78355	2.60633	2.80935	2.90101	2.73154	2.72525	2.76268	2.7777	2.69536	2.75874	2.74481	2.80251	2.61477	2.76608	2.72876	2.75111	2.83958	2.76061	2.88817	2.89714	2.69667	2.79116	2.7112	2.89773	2.76727	2.73573	2.77947	2.8295	2.78062	2.74079	2.67866	2.80878	2.74505	2.78727	2.81219	2.65907	2.79676	2.66667	2.7193	2.72994	2.72689	2.73084	2.67312
LCE3D	1.60008	1.7698	1.73292	1.69555	1.77538	1.84376	1.79493	1.70404	1.74588	1.69612	1.67176	1.60233	1.73734	1.64231	1.69567	1.74596	1.72375	1.77541	1.59286	1.75055	1.67083	1.81634	1.7435	1.79297	1.77707	1.76282	1.60397	1.74861	1.69797	1.84424	1.7928	1.63723	1.77278	1.86556	1.66704	1.68373	1.52552	1.82216	1.69176	1.72594	1.8262	1.72349	1.90416	1.71787	1.69442	1.76393	1.58209	1.73199	1.71637
LCE1F	2.36514	2.46901	2.58658	2.52874	2.57162	2.43827	2.58558	2.34465	2.50453	2.67814	2.41282	2.39068	2.56832	2.30288	2.38354	2.52782	2.45741	2.44795	2.42697	2.47325	2.47304	2.45428	2.56863	2.51213	2.46071	2.54089	2.28942	2.55099	2.38463	2.66145	2.44274	2.42709	2.49885	2.62256	2.5579	2.46335	2.46091	2.48451	2.52656	2.46697	2.43282	2.41044	2.50142	2.37037	2.49693	2.46528	2.42906	2.47974	2.43247
LCE1A	2.27518	2.4325	2.57359	2.53249	2.50187	2.55367	2.58385	2.40811	2.52678	2.58298	2.5586	2.44626	2.49368	2.45165	2.404	2.41328	2.37037	2.48291	2.35464	2.50716	2.38228	2.49345	2.48918	2.43511	2.54097	2.5748	2.43581	2.49685	2.4728	2.68511	2.47128	2.41635	2.50875	2.43123	2.55957	2.36974	2.41842	2.37822	2.4066	2.58694	2.50856	2.44894	2.46531	2.31276	2.40057	2.40519	2.39395	2.35616	2.42605
IGLL1	2.16371	2.23601	2.19836	2.08372	2.12823	2.13837	2.10234	2.20198	2.23169	2.25152	2.16718	2.19358	2.08417	2.21973	2.10336	2.20107	2.21786	2.24716	2.12891	2.15075	2.17618	2.15073	2.19232	2.11947	2.33766	2.13653	2.12557	2.4286	2.19963	2.14958	2.13786	2.04513	2.23527	2.3466	2.16179	2.26122	2.08707	2.20944	2.26498	2.05799	2.21296	2.19435	2.04349	2.18498	2.2175	2.25174	2.15917	2.24696	2.09884
ADGRB1	2.08592	2.10938	2.25496	2.10192	2.18215	2.09367	2.17716	2.22251	2.10789	2.19574	2.35316	2.05271	2.05898	2.21544	2.08592	2.13026	2.10528	2.15321	2.02643	2.10393	2.02992	2.09254	2.15917	1.93756	2.20901	1.98137	1.95027	1.98315	1.98692	2.28418	2.23436	2.19237	2.031	2.14442	2.11106	1.98601	2.16475	2.0363	2.136	1.99063	2.14817	2.13188	2.12494	2.04257	2.05316	2.09445	2.10228	2.01809	2.17968
CRISP2	1.73969	1.63352	1.69672	1.71666	1.69337	1.9108	1.77729	1.72811	1.66837	1.68517	1.77404	1.63312	1.75421	1.61544	1.80111	1.72921	1.6272	1.7023	1.85828	1.60897	1.81142	1.80234	1.72624	1.65157	1.81309	1.64322	1.62944	1.66634	1.67744	1.69802	1.64498	1.73671	1.71869	1.64572	1.93138	1.68249	1.79995	1.7417	1.64743	1.73344	1.71186	1.7285	1.71327	1.72297	1.71363	1.63692	1.76515	1.68038	1.76569
MAGEA12	1.63628	1.56074	1.58807	1.67569	1.77949	1.77699	1.63307	1.69374	1.55124	1.61307	1.69609	1.69939	1.60947	1.69564	1.67712	1.66289	1.62483	1.76114	1.58781	1.68064	1.72433	1.82144	1.73767	1.63126	1.70115	1.5459	1.66939	1.54882	1.65276	1.70911	1.65451	1.56453	1.61496	1.50235	1.74784	1.7509	1.74296	1.70649	1.69232	1.54624	1.61402	1.70436	1.69257	1.66348	1.67419	1.7037	1.75257	1.69575	1.72851
KIAA0825	2.17997	1.89536	1.90869	1.93611	1.95492	2.13911	1.81589	2.10962	1.85036	1.85677	2.10437	2.05275	1.99224	1.96182	2.3903	1.99503	2.00898	2.25107	2.13478	2.03403	2.132	1.99106	2.01358	1.96524	2.02056	1.94394	1.99071	2.10064	2.13556	1.90387	2.01736	1.9819	1.98225	1.96224	1.8911	2.14334	2.04862	2.13297	2.0122	1.99756	1.83464	2.0414	1.96408	1.97401	1.98463	1.95986	2.28908	1.90875	2.08721
CHST7	1.88751	2.11213	1.8178	2.03846	2.051	2.05531	2.12002	2.16926	2.03756	1.87782	1.96289	2.11988	2.08996	2.23548	2.12329	2.08853	1.96884	1.92647	2.00511	2.08073	2.1357	2.18709	2.11737	2.06604	2.12413	2.1069	2.14563	1.94039	1.81698	2.03626	2.03098	1.93269	2.10315	2.31693	2.14817	2.10951	2.10517	2.08138	2.05271	2.10783	2.05624	2.19075	2.12773	2.13183	2.19405	2.18641	2.17132	2.2065	2.20744
RSRC1	2.73059	2.70109	2.5321	2.58985	2.59475	2.62089	2.58558	2.65945	2.63068	2.59628	2.61209	2.58134	2.638	2.76592	2.71749	2.65675	2.68432	2.62654	2.70646	2.66616	2.61527	2.65109	2.69023	2.63105	2.59532	2.6302	2.56376	2.64236	2.71079	2.54811	2.60703	2.65608	2.59049	2.65902	2.63534	2.68916	2.64566	2.64211	2.59712	2.63359	2.5801	2.66677	2.64644	2.72572	2.6101	2.7227	2.6634	2.63594	2.73136
DEFB134	1.65939	1.64333	1.83944	1.68254	1.71132	1.63272	1.71803	1.73661	1.67739	1.71911	1.66989	1.74692	1.70691	1.64123	1.78724	1.72493	1.83494	1.86151	1.73976	1.73399	1.82299	1.84071	1.77083	1.6617	1.70597	1.87025	1.72529	1.8987	1.58966	1.87058	1.88053	1.77191	1.75587	1.87759	1.86585	1.74701	1.80827	1.82357	1.64707	1.71801	1.70034	1.70219	1.78259	1.73839	1.66879	1.70609	1.70358	1.70389	1.77214
TAS2R30	1.76179	1.74492	1.74128	1.84162	1.8455	1.733	1.81474	1.74245	1.68767	1.691	1.77515	1.74372	1.7886	1.80328	1.70231	1.88664	1.70163	1.68629	1.81387	1.66799	1.84351	1.78956	1.69705	1.59111	1.96654	1.72396	1.82919	1.92238	1.72517	1.64527	1.82386	1.85055	1.77898	1.72745	1.74507	1.67729	1.82067	1.75303	1.72322	1.65705	1.65229	1.81016	1.70892	1.74706	1.80198	1.6822	1.67681	1.69437	1.69133
XAGE3	1.71688	1.60627	1.60152	1.59257	1.62989	1.69463	1.57877	1.71849	1.68611	1.60444	1.53054	1.61514	1.70355	1.77258	1.71278	1.68311	1.64869	1.63402	1.69387	1.54109	1.70733	1.83336	1.67325	1.67897	1.69384	1.52845	1.64098	1.45874	1.72517	1.64889	1.59288	1.58913	1.6144	1.73298	1.56226	1.69579	1.64593	1.67941	1.64551	1.65944	1.64564	1.58767	1.61791	1.56921	1.71732	1.70769	1.67457	1.71059	1.7472
PTMS	2.8066	2.90589	3.04005	2.85872	2.92814	2.88127	2.8433	2.78934	2.83991	2.88438	2.7571	2.81442	2.89958	3.02597	2.829	2.89526	2.9436	2.76721	2.78579	2.85996	2.74418	2.77628	2.87594	2.78371	2.96738	2.79172	2.85207	2.75467	2.84226	2.98636	2.89828	2.79976	2.8293	2.79428	2.84368	2.93142	2.7974	2.95257	2.90927	2.80833	2.88256	2.8119	2.84213	2.88085	2.89675	2.93592	2.82725	2.90403	2.79779
IFNA5	1.37764	1.51295	1.44034	1.41465	1.524	1.68401	1.59236	1.51254	1.57651	1.56366	1.45814	1.43928	1.56605	1.61236	1.42713	1.65891	1.52995	1.51157	1.52472	1.57288	1.66401	1.62572	1.57161	1.71756	1.58909	1.51171	1.83152	1.50829	1.62383	1.63776	1.5921	1.53187	1.56912	1.59131	1.59649	1.65595	1.48824	1.63191	1.5505	1.46832	1.63617	1.65863	1.60276	1.57809	1.66783	1.74992	1.58072	1.57922	1.52562
METTL25B	2.51316	2.52807	2.57276	2.49023	2.55058	2.51941	2.44554	2.59268	2.39968	2.53503	2.57047	2.52888	2.5232	2.52126	2.56242	2.5753	2.56267	2.42183	2.51909	2.49294	2.57279	2.42923	2.50235	2.5511	2.48646	2.51139	2.5669	2.53888	2.52755	2.57605	2.49861	2.56051	2.44248	2.54567	2.44109	2.42617	2.52868	2.51851	2.61402	2.57839	2.50856	2.44066	2.55414	2.39672	2.5044	2.50261	2.49666	2.57545	2.49675
MTNR1A	1.91313	1.97737	2.10635	1.83423	2.0147	1.87701	2.02811	2.03942	1.85622	1.84869	1.97502	1.93201	1.93197	1.97473	1.91865	2.02747	1.99713	2.04429	2.05287	2.01966	1.81984	1.99911	1.89192	2.07962	1.94574	2.03733	2.15075	1.94263	2.08178	1.95423	2.10451	1.92296	1.93771	2.21121	1.98667	1.93606	1.91324	1.9989	1.93805	2.14445	2.03901	2.11706	2.07164	2.11121	1.95957	2.01319	1.87495	1.97711	2.17687
SPEF2	1.8691	1.74007	1.68961	1.69224	1.63004	1.85188	1.78416	1.61401	1.74425	1.68402	1.75138	1.73708	1.74332	1.70682	1.77968	1.71741	1.70163	1.68023	1.63312	1.70271	1.71815	1.69176	1.78216	1.73611	1.72788	1.70963	1.87722	1.8025	1.81134	1.81032	1.68228	1.68368	1.74219	1.67646	1.89584	1.687	1.64213	1.7139	1.64692	1.79567	1.76704	1.71397	1.68804	1.59008	1.8857	1.83376	1.57708	1.77009	1.74877
UTS2R	2.16578	2.2108	2.38422	2.32649	2.33698	2.26417	2.25208	2.30406	2.24733	2.25915	2.39893	2.18443	2.3081	2.27689	2.21189	2.28185	2.22956	2.32713	2.31035	2.23697	2.18247	2.20785	2.24101	2.34652	2.22932	2.26532	2.31132	2.43071	2.24004	2.28546	2.31872	2.15797	2.34113	2.38079	2.25273	2.29673	2.30591	2.26552	2.21809	2.3053	2.25918	2.26438	2.29959	2.21512	2.26441	2.17184	2.30099	2.17329	2.32122
FIG4	2.84154	2.91245	2.89828	2.96404	2.92494	2.96554	2.94914	2.90903	2.92298	2.89865	2.90735	2.89617	2.91839	2.81399	2.94965	2.96145	2.96034	2.82994	2.94648	2.84836	2.93399	2.89843	2.91304	2.99112	2.92784	2.86585	2.93385	2.89594	2.89289	2.99418	2.96138	2.89345	2.8939	2.94813	2.93366	2.86927	2.959	2.88558	2.93075	2.90763	2.93216	2.9156	2.93111	2.90066	2.96156	2.86882	2.90484	2.86726	2.92163
PKD1L3	1.79876	1.79644	1.82504	1.85164	1.92079	1.72931	1.85596	1.79176	1.8648	1.79367	1.85232	1.83246	1.83336	1.87014	1.8836	1.9389	1.83176	1.89694	1.78748	1.82541	1.93441	1.88156	1.83054	1.89347	1.93917	1.85769	1.8135	2.01135	1.85718	1.80682	1.81953	2.06452	1.6888	1.91742	1.84522	2.02622	2.01244	1.7834	1.86469	1.8914	1.98135	1.85575	1.70981	1.80146	1.91237	1.74048	1.97038	1.8432	1.88265
EPPK1	2.96217	2.88728	2.90934	2.96623	2.9012	3.00089	2.93457	2.96289	2.96619	2.82719	3.07388	2.98773	2.90494	2.79262	2.98282	2.90825	2.99503	3.08869	2.95232	2.91288	2.97419	2.93958	2.94385	2.91187	2.9465	2.95565	2.92061	3.01207	2.97746	3.03123	3.01764	2.94853	3.02274	3.01606	2.91586	2.82551	2.90212	3.03997	2.98926	2.97532	2.89271	2.93654	2.95923	2.86054	2.89091	2.98436	3.0274	2.77016	3.05253
ALG1L	1.88576	1.81383	2.25761	1.95985	1.94853	1.8381	2.02818	1.92792	1.95632	2.05944	1.92609	1.95025	1.85445	1.94864	1.84737	1.88664	1.97598	1.90594	1.78844	1.81797	1.93278	1.97247	2.00426	1.85456	1.87501	1.95811	2.11834	1.87246	1.84365	2.02438	1.98339	1.99364	1.84872	2.05391	1.98293	1.92352	1.85517	1.8856	1.88849	1.8192	1.90901	1.9454	1.97936	1.83204	1.79928	1.98714	2.01116	1.86361	1.93649
KLF7	1.79565	1.79633	1.77787	1.6849	1.76371	1.78591	1.72233	1.83012	1.83716	1.76747	1.81373	1.78476	1.89814	1.81628	1.80566	1.722	1.77485	1.78544	1.71661	1.87674	1.73105	1.79826	1.60547	1.85384	1.69205	1.75426	1.88162	1.7128	1.80082	1.78246	1.79332	1.67585	1.76494	1.84772	1.84527	1.78154	1.77339	1.81956	1.89482	1.81134	1.77394	1.79752	1.74956	1.92247	1.69229	1.82707	1.65498	1.77457	1.89532
UGT2B11	1.71538	1.56584	1.50975	1.60073	1.64375	1.54793	1.75148	1.55417	1.66771	1.59776	1.53934	1.61317	1.63105	1.65276	1.61217	1.72778	1.5896	1.78812	1.56173	1.63683	1.5695	1.56526	1.59006	1.61362	1.69717	1.49741	1.59214	1.62198	1.54234	1.68114	1.73653	1.57933	1.63431	1.7514	1.52965	1.56252	1.69138	1.66284	1.60247	1.59538	1.60573	1.70708	1.49144	1.5684	1.62337	1.62718	1.91336	1.54307	1.61382
TPM2	1.79027	1.72417	1.67015	1.73898	1.86445	1.86156	1.74673	1.69254	1.61202	1.68214	1.86987	1.74548	1.83179	1.81964	1.61945	1.67663	1.73156	1.65187	1.67253	1.73342	1.69741	1.64822	1.72004	1.59649	1.76632	1.8464	1.52089	1.62496	1.74505	1.71971	1.64236	1.62375	1.69915	1.70068	1.85157	1.66714	1.67853	1.75194	1.67613	1.73974	1.79278	1.81328	1.64275	1.5952	1.83944	1.76918	1.59186	1.7428	1.67545
SSX1	1.48044	1.46577	1.62197	1.55113	1.50227	1.51431	1.4598	1.49123	1.45626	1.48966	1.51959	1.51851	1.432	1.54536	1.50086	1.62519	1.62195	1.49448	1.54655	1.56787	1.63617	1.44809	1.5046	1.5046	1.51826	1.48518	1.44727	1.47147	1.50641	1.50968	1.48669	1.48074	1.48695	1.59261	1.4333	1.46437	1.50516	1.54959	1.57527	1.48132	1.54422	1.53837	1.45439	1.56162	1.35829	1.49427	1.47387	1.55408	1.4427
AURKAIP1	3.28819	3.31736	3.28001	3.34284	3.33109	3.26595	3.31123	3.30231	3.25886	3.36103	3.27398	3.28287	3.34473	3.35269	3.25562	3.29762	3.30098	3.26744	3.34014	3.28222	3.34126	3.3285	3.32595	3.31146	3.30321	3.29522	3.34825	3.23333	3.29844	3.33785	3.31123	3.29462	3.30074	3.30436	3.33508	3.32321	3.3426	3.3178	3.33237	3.27804	3.31874	3.27956	3.27688	3.30917	3.28549	3.35181	3.2838	3.34889	3.35878
PGAM4	1.84464	1.84436	1.78755	1.78899	1.93368	1.77066	1.79121	1.75067	1.89597	1.81905	1.73308	1.81373	1.83811	1.88743	1.9133	1.83127	1.79867	1.7556	1.73898	1.90567	1.88688	1.82314	1.78697	1.72896	1.85765	1.83635	1.80209	1.752	1.93639	1.74475	1.79622	1.84351	1.82532	1.7192	1.81806	1.7595	1.76039	1.79253	1.86752	1.69889	1.6614	1.83011	1.75147	1.76621	2.00015	1.74842	1.73929	1.72207	1.8617
ASIP	1.88152	1.87101	2.08082	1.96501	1.91264	2.03486	1.94861	1.89106	2.12405	1.95009	1.904	1.90373	1.79037	1.97732	2.01034	1.99292	1.917	2.06394	1.93711	1.77051	1.84317	2.02164	1.94339	1.99598	2.14663	2.12298	1.90994	1.88526	1.95113	1.83515	1.80124	1.95623	1.93648	2.05421	1.84416	1.83096	1.75326	1.88259	1.92029	2.08223	1.88438	1.76383	1.87966	1.92841	1.8993	2.07241	1.7823	1.85813	1.90934
CCKAR	1.58651	1.7363	1.76903	1.58723	1.75551	1.67875	1.75374	1.74995	1.69919	1.62958	1.69886	1.6828	1.70197	1.71037	1.60088	1.60985	1.58509	1.69732	1.60896	1.73336	1.67281	1.75562	1.81003	1.69564	1.82214	1.6602	1.81833	1.72111	1.688	1.79118	1.70916	1.57713	1.74181	1.68621	1.74745	1.6069	1.65927	1.78504	1.73054	1.68561	1.6037	1.63902	1.7003	1.64557	1.57576	1.65179	1.6009	1.71174	1.62122
C15orf40	2.18388	2.31114	2.14879	2.08536	2.16571	2.26736	2.43601	2.31705	2.30271	2.39818	2.32064	2.22797	2.25621	2.31507	2.21443	2.26853	2.3349	2.22518	2.26608	2.25822	2.28367	2.28666	2.28534	2.18492	2.33006	2.35533	2.14009	2.3897	2.23239	2.35642	2.35286	2.32938	2.32311	2.34372	2.31406	2.32945	2.26995	2.3661	2.24544	2.31586	2.17124	2.1702	2.30613	2.13224	2.3007	2.22269	2.36904	2.20325	2.2715
CASP14	1.59718	1.59068	1.5224	1.57009	1.77504	1.68708	1.66191	1.62667	1.62522	1.62034	1.53173	1.58088	1.62654	1.60674	1.58442	1.57694	1.59246	1.59331	1.6023	1.51544	1.68666	1.64975	1.63071	1.64688	1.57376	1.58721	1.50253	1.53472	1.58027	1.69314	1.59295	1.59381	1.64855	1.69941	1.57815	1.60698	1.58612	1.57366	1.58363	1.63339	1.68709	1.57452	1.55174	1.55909	1.80029	1.6662	1.51801	1.63273	1.75074
AGRP	1.62446	1.61582	1.7219	1.82099	1.64953	1.67499	1.56001	1.6983	1.73076	1.72417	1.70686	1.66919	1.65695	1.69265	1.80735	1.78082	1.68865	1.69882	1.66569	1.66167	1.67724	1.61917	1.55745	1.5545	1.5745	1.63048	1.72589	1.7357	1.64953	1.56326	1.64129	1.65225	1.70878	1.68825	1.54174	1.62252	1.56153	1.70297	1.6631	1.72206	1.55354	1.72369	1.69688	1.61977	1.65874	1.67883	1.6871	1.69502	1.55127
CLDN3	3.43249	3.49794	3.47307	3.48874	3.50577	3.41783	3.43072	3.47999	3.41265	3.45343	3.48089	3.469	3.53958	3.42172	3.43066	3.40343	3.44116	3.36554	3.45673	3.45146	3.49663	3.46197	3.46033	3.50942	3.47028	3.40581	3.46704	3.36773	3.42168	3.50298	3.45122	3.42249	3.49067	3.45104	3.49117	3.39018	3.48027	3.40295	3.48832	3.48461	3.4596	3.45599	3.46576	3.44652	3.40979	3.46796	3.47347	3.47707	3.51923
TBX5	1.901	1.61089	1.71986	1.75189	1.6309	1.71314	1.7323	1.80119	1.71833	1.72995	1.81056	1.738	1.69836	1.88258	1.62602	1.81748	1.78465	1.73194	1.69634	1.62088	1.87813	1.72375	1.74562	1.80442	1.70162	1.61685	1.78522	1.63874	1.7446	1.75481	1.81149	1.81195	1.73604	1.70058	1.72822	1.73932	1.78764	1.70601	1.66289	1.78865	1.67971	1.63519	1.76795	1.87408	1.7515	1.76879	1.73357	1.68038	1.87932
ST8SIA1	1.94324	1.84766	1.82694	2.02532	1.84912	2.1408	1.93526	1.87215	2.00353	1.80345	1.93645	1.81143	1.8891	1.87125	1.98348	1.89404	2.08969	2.23851	1.96873	1.87449	2.04093	2.11121	1.72508	1.69004	2.04155	1.8116	2.01016	2.01903	1.88577	1.97294	1.92403	2.01482	1.91466	1.90464	2.1094	2.11208	1.8515	2.02296	1.9542	1.96977	1.8296	2.09238	1.85765	2.00248	1.78274	1.85473	1.86477	1.9949	2.07459
TRPT1	2.30654	2.42842	2.17506	2.2699	2.33053	2.27819	2.03108	2.33266	2.52062	1.88378	2.4782	2.47534	2.26695	2.34313	2.55849	2.41393	2.50092	2.36377	2.35316	2.33506	2.63031	2.30116	2.34561	2.37017	2.23563	2.26745	2.41325	2.33671	2.39077	2.26603	2.38156	2.37262	2.25251	2.52706	2.4022	2.2518	2.49981	2.35018	2.43589	2.52021	2.38591	2.3121	2.44044	2.43073	2.36065	2.44746	2.26136	2.35977	2.33684
HECTD2	1.65946	1.69305	1.65355	1.67508	1.78078	1.64762	1.59614	1.56593	1.59774	1.58964	1.71005	1.61906	1.51925	1.69806	1.74747	1.69117	1.74272	1.76827	1.67978	1.57391	1.6018	1.54077	1.61027	1.60605	1.69827	1.53304	1.80681	1.59364	1.66329	1.59514	1.50918	1.66619	1.72911	1.6426	1.83241	1.62418	1.609	1.85064	1.62363	1.67711	1.66745	1.54525	1.67155	1.55272	1.70165	1.64154	1.65803	1.50373	1.7228
CCL27	1.80024	1.77565	1.60476	1.74483	1.90997	1.79406	1.82831	1.75446	1.79644	1.78449	1.72622	1.78843	1.79266	1.87228	1.76661	1.87317	1.83494	1.81411	1.6909	1.71457	1.97658	1.78491	1.88186	1.76633	1.91974	1.98287	1.66508	1.73305	1.72104	1.75637	1.77459	1.68856	1.7022	1.89791	1.91587	2.0252	1.88709	1.79064	1.78262	1.81988	1.72058	1.91545	1.77757	1.75118	1.82127	1.71606	1.69603	1.8102	1.85999
KRT33A	1.89291	1.96175	1.92419	2.1566	1.88544	1.94674	1.96541	1.8585	1.99462	1.94066	1.9263	1.90373	1.99128	2.16201	1.9018	2.01565	2.0115	2.07962	2.04156	1.90634	1.68984	1.92373	1.97294	1.9403	1.89175	1.93108	1.93243	2.08415	1.87207	2.2417	2.02103	1.92631	1.83344	1.95251	2.10951	1.98294	1.74509	1.95029	2.01991	1.86703	1.91737	1.95135	2.08405	2.02189	1.95378	2.02336	1.90461	1.93509	2.07274
FXN	1.63628	1.74675	2.00756	1.85565	1.8342	1.86516	1.81241	1.93814	1.68628	1.73408	1.6786	1.69172	1.69182	1.88262	1.7187	1.68629	1.75022	1.63908	1.72824	1.7815	1.87408	1.79137	1.73449	1.73334	1.61802	1.6608	1.70675	1.74413	1.70478	1.91642	1.76885	1.91616	1.7977	1.66453	1.94569	1.65192	1.93508	1.62963	1.6966	1.76531	1.78238	1.77235	1.76543	1.8165	1.72449	1.79859	1.69539	1.58025	1.77393
SH2D2A	1.66176	1.76858	1.70278	1.7047	1.7828	1.66963	1.83547	1.85972	1.77567	1.67572	1.7703	1.61494	1.84119	1.71757	1.90825	1.79165	1.78241	1.7053	1.75335	1.81909	1.82596	1.65399	1.6977	1.79451	1.71282	1.74698	1.69536	1.65554	1.85322	1.63801	1.728	1.69615	1.70046	1.79406	1.74193	1.76898	1.75223	1.69006	1.77223	1.84408	1.78678	1.74455	1.72672	1.63875	1.74063	1.68288	1.77972	1.57809	1.84983
PRAMEF8	1.62735	1.6006	1.68846	1.90443	1.83342	1.73401	1.84767	1.70692	1.66755	1.67356	1.68178	1.73273	1.70691	1.75343	1.53349	1.83521	1.55487	1.78405	1.64054	1.54343	1.68467	1.62916	1.80373	1.65107	1.65081	1.70424	1.65648	1.57447	1.63075	1.75114	1.78614	1.58513	1.63947	1.70241	1.66562	1.78822	1.58612	1.59793	1.74981	1.66453	1.75152	1.57946	1.79169	1.64557	1.65866	1.54077	1.69379	1.60499	1.69775
SSX3	1.40025	1.48824	1.52305	1.54097	1.57227	1.60693	1.43827	1.47951	1.46749	1.49837	1.62017	1.52636	1.55177	1.54226	1.58761	1.54793	1.52519	1.52965	1.51282	1.50278	1.54378	1.53123	1.53586	1.54956	1.57637	1.51116	1.48275	1.5159	1.51982	1.52615	1.54558	1.51705	1.54037	1.51735	1.40025	1.51838	1.49968	1.48488	1.54296	1.59627	1.53039	1.54026	1.52185	1.54234	1.55918	1.52733	1.50516	1.44884	1.55127
NOP16	3.02654	2.94976	2.92494	2.97281	2.90024	2.63404	2.93471	2.98526	2.86544	2.83884	2.90522	2.86813	3.0031	2.94967	2.83701	2.90923	2.93781	2.79439	2.94963	2.9634	2.9157	2.90995	3.06464	2.92961	2.83222	2.77589	2.89162	2.75719	2.94823	2.92464	2.95408	2.89824	2.92865	2.85069	2.98653	2.91599	2.99231	2.89401	2.91497	2.83357	2.9674	2.9246	2.90496	2.9696	2.88766	2.99748	2.89477	2.96598	2.95896
NT5C1A	1.86036	1.81451	1.74128	1.86182	1.78023	1.7846	1.64779	1.80309	1.85904	1.81554	1.76717	1.90549	1.75985	1.7035	1.85481	1.72171	1.6792	1.68108	1.70667	1.82323	1.76055	1.86389	1.61475	1.78886	1.73374	2.06733	1.74385	1.67489	1.67892	1.66415	1.67143	1.80173	1.79155	1.75056	1.89417	1.71124	1.82701	1.75568	1.62617	1.76233	1.63637	1.67519	1.71995	1.69751	1.75899	1.72351	1.75098	1.91685	1.6702
CEMP1	2.00125	1.86587	2.00185	1.83901	2.05825	1.87251	1.92455	1.81271	1.97701	1.95879	1.8158	1.83893	2.01949	1.75137	1.74972	2.00994	2.00699	1.82258	1.74883	1.83466	2.00942	2.25513	2.02092	1.90533	1.85667	2.09272	1.86581	2.06748	1.75557	1.92167	1.91638	2.05275	2.03266	2.12451	1.95221	1.95513	2.09021	1.94941	1.93148	2.00118	1.89202	1.79397	2.06352	1.84335	1.96439	2.06763	2.00138	1.8745	1.82932
PLCB3	2.48429	2.41238	2.4628	2.65953	2.509	2.3543	2.51895	2.48943	2.41367	2.43059	2.38203	2.39549	2.42785	2.33715	2.28214	2.4685	2.47868	2.51756	2.55702	2.58026	2.6596	2.53937	2.61048	2.31389	2.23973	2.35736	2.41408	2.46493	2.32314	2.58412	2.52378	2.35824	2.51898	2.4396	2.54885	2.36107	2.5087	2.45358	2.52089	2.51466	2.39965	2.34335	2.44665	2.36892	2.44582	2.59389	2.38926	2.31215	2.65345
HOXA10	3.26845	3.3133	3.22957	3.28293	3.19233	3.32617	3.29809	3.28287	3.27801	3.25557	3.33947	3.30227	3.28407	3.22044	3.30105	3.28642	3.30051	3.28761	3.24991	3.29924	3.27738	3.27037	3.25898	3.23384	3.27859	3.25119	3.29802	3.26509	3.25557	3.27487	3.29809	3.3335	3.31264	3.30743	3.24907	3.20347	3.25862	3.26164	3.27372	3.29924	3.24208	3.27726	3.30947	3.26375	3.3049	3.29347	3.23984	3.23684	3.24284
AREG	2.67271	2.60082	2.89224	2.6452	2.86073	2.47106	2.54299	2.64832	2.8112	2.75473	2.57351	2.92798	2.75183	3.00348	2.76554	2.55513	2.69579	2.50462	2.92382	2.71032	2.72109	2.74614	2.85835	2.74239	2.91946	2.77662	2.53458	2.78461	2.71797	2.7808	2.58792	2.72712	2.58412	2.68689	2.81351	2.89532	2.67172	2.78238	2.65943	2.76693	2.61181	2.73749	2.58619	2.77306	2.67298	2.67976	2.94175	2.77563	2.68062
MLXIPL	2.40798	2.44804	2.71435	2.3822	2.34954	2.60775	2.50193	2.40352	2.51175	2.70928	2.44736	2.45847	2.47619	2.49098	2.51142	2.472	2.3959	2.54578	2.35952	2.44081	2.46906	2.39795	2.47831	2.40616	2.51316	2.52095	2.41379	2.56353	2.39136	2.56485	2.521	2.47248	2.48824	2.57586	2.44149	2.45191	2.44665	2.54767	2.43877	2.43226	2.52433	2.56334	2.40663	2.27438	2.45901	2.39142	2.46808	2.34375	2.3998
FOXC2	1.92404	1.78355	1.68715	1.83298	1.88726	1.76938	2.07691	1.73792	1.9753	2.07204	1.87901	1.98459	1.87759	1.91013	1.71641	1.95666	1.7789	1.99869	1.71985	1.99478	1.6857	1.84546	1.94074	1.80175	1.95301	1.7972	1.7175	1.97354	1.83112	2.02617	1.78361	1.78334	1.89005	1.92882	1.84937	1.82358	1.79554	1.89876	1.74766	1.96495	1.88837	1.76477	1.86838	1.84229	1.763	1.80361	1.76244	1.8737	1.86858
LHB	2.13721	2.21958	2.41253	2.35424	2.23178	2.26864	2.31481	2.18744	2.27383	2.37077	2.15917	2.15924	2.19544	2.16333	2.13273	2.25507	2.24269	2.25699	2.08327	2.20471	2.27303	2.09254	2.24835	2.23752	2.23744	2.40426	2.21355	2.25687	2.17449	2.37203	2.33795	2.1996	2.26147	2.26924	2.24531	2.26762	2.2493	2.20579	2.14578	2.28317	2.25017	2.12579	2.21582	2.19979	2.20785	2.26048	2.16539	2.22724	2.22381
RABGEF1	1.59913	1.74601	1.70359	1.7155	1.70346	1.54325	1.85709	1.71944	1.71007	1.75311	1.66378	1.59398	1.72148	1.69809	1.65366	1.65891	1.78828	1.57862	1.64404	1.66289	1.68394	1.57205	1.62664	1.73177	1.59467	1.71466	1.66846	1.66126	1.61068	1.79859	1.66851	1.79367	1.6702	1.73988	1.65191	1.69807	1.69715	1.69998	1.69404	1.72743	1.72867	1.6844	1.71412	1.61058	1.57644	1.66362	1.62615	1.59394	1.66954
HLA-C	1.82858	3.52017	1.95265	3.37555	2.21812	1.88121	2.19681	3.4669	2.08429	1.8263	2.09496	1.82352	3.40959	1.942	1.74626	3.46377	3.55954	3.51993	1.91705	1.93519	3.50656	3.4744	1.99807	2.11121	2.07219	3.57453	1.96537	2.06373	3.48193	3.40338	1.98266	1.89705	2.15772	2.18097	3.45922	3.51637	1.83632	3.50423	3.50856	2.39375	3.45684	1.88228	2.13666	3.45833	3.48474	3.49794	1.96142	1.8898	3.42678
CYP2C19	1.95281	1.83104	1.73316	1.8286	2.07701	2.05106	1.86835	1.88849	1.91273	2.08211	1.94939	1.82624	1.87447	2.04889	2.00086	1.95406	1.95901	1.86277	1.97735	1.98655	2.01633	1.84379	1.93295	1.90462	2.01224	2.07201	1.98779	2.15596	1.88897	2.03808	1.96468	1.90717	1.83093	1.98456	2.09889	1.90354	1.82447	1.96878	2.04874	2.03168	1.89987	1.7977	1.88617	1.87476	1.96576	1.95089	1.77742	1.80193	1.81931
MAGEA1	1.6668	1.69735	1.53962	1.60406	1.70561	1.54821	1.63825	1.83293	1.69463	1.59759	1.78725	1.61168	1.61593	1.72147	1.61096	1.62741	1.63704	1.70161	1.75225	1.54817	1.90323	1.7285	1.67901	1.61702	1.63717	1.76132	1.64038	1.71049	1.69414	1.62774	1.67603	1.6129	1.66252	1.68791	1.63931	1.57886	1.53833	1.62309	1.73797	1.62577	1.70729	1.76927	1.59708	1.62393	1.66014	1.60593	1.73839	1.70176	1.6576
TTN	1.69841	1.71318	1.70954	1.6936	1.65938	1.80212	1.76449	1.74995	1.835	1.69366	1.66275	1.83128	1.64531	1.62593	1.89348	1.71998	1.9052	1.85089	1.70076	1.77618	1.76652	1.81044	1.80972	1.79744	1.61462	1.91703	1.96846	1.65287	1.82328	1.85403	1.74683	1.687	1.63107	1.72572	1.84168	1.76685	1.71126	1.63151	1.63456	1.85117	1.65836	1.74094	1.89277	1.837	1.77475	1.65705	1.83936	1.71368	1.67766
KRTAP10-8	2.47449	2.55959	2.43722	2.61373	2.57385	2.59475	2.66243	2.52411	2.57485	2.66867	2.64681	2.57123	2.48517	2.5184	2.48484	2.5945	2.5329	2.55674	2.40972	2.6206	2.52973	2.48955	2.5121	2.57213	2.63802	2.55513	2.49479	2.56469	2.54927	2.61127	2.65021	2.51506	2.5743	2.5876	2.60796	2.62766	2.5049	2.54293	2.60388	2.59819	2.54175	2.55124	2.53285	2.4761	2.49495	2.50142	2.54137	2.53658	2.55717
FABP12	1.53164	1.56912	1.73796	1.54174	1.54842	1.62996	1.67765	1.60363	1.58848	1.66797	1.67462	1.50086	1.52954	1.55444	1.62145	1.5931	1.64027	1.54969	1.60805	1.49931	1.54448	1.68739	1.62275	1.62095	1.68292	1.66904	1.63088	1.6055	1.54273	1.64651	1.81221	1.56991	1.63584	1.73893	1.57694	1.64012	1.76399	1.66742	1.65589	1.6388	1.65782	1.6145	1.76482	1.52493	1.70527	1.62601	1.52615	1.64015	1.5137
NKX1-2	1.86483	1.79342	1.89187	1.90916	1.95712	1.70587	1.89742	1.77742	1.80669	1.89629	1.935	1.93314	1.75537	1.91805	1.88969	1.74406	1.77694	1.83007	1.71267	1.83293	1.79123	1.77346	1.85821	1.8346	1.79922	1.90769	1.78902	1.95287	1.80739	1.95782	1.89872	1.9	1.81018	2.02378	1.94703	1.83074	1.77065	1.70312	2.00556	1.71794	1.86135	1.89068	1.74704	1.84883	1.78304	1.76004	1.86845	1.76025	1.8165
VSTM5	1.78687	2.19445	2.09502	2.39381	2.31486	2.43115	2.53149	2.19034	2.29449	2.24869	2.2366	2.09281	2.18684	2.18383	2.20928	2.29061	2.0931	2.22286	2.26586	2.15398	2.16128	2.15823	2.16843	2.02722	2.30337	2.23595	2.1916	2.20397	2.28816	2.3749	2.31176	2.10602	2.22146	2.13696	2.37625	2.26359	2.13949	2.20378	2.09987	2.17157	2.34479	2.22092	2.22116	2.1109	2.13707	2.3587	2.02516	2.56431	2.21995
SPATA31D3	2.02869	1.96315	2.09141	2.07784	2.09522	2.31908	1.92052	1.99648	2.06763	2.11304	2.03904	2.09224	2.1242	1.9998	2.01737	2.18696	1.9371	2.10341	2.02823	2.16343	2.03956	2.13407	2.10397	2.04957	2.14458	2.11519	2.13463	2.05894	1.94582	2.12185	2.00293	2.03452	2.17972	2.01236	2.0442	2.02873	2.08969	2.06611	2.03673	2.09046	2.26184	1.95898	1.96112	1.9761	2.09852	2.0209	2.02178	2.00699	2.06733
SLC6A15	1.65137	1.59501	1.68915	1.58526	1.58689	1.71048	1.62837	1.64776	1.56145	1.60686	1.77945	1.49695	1.59911	1.70031	1.6381	1.62357	1.6469	1.56526	1.59846	1.56074	1.6658	1.58915	1.6459	1.7751	1.59722	1.52106	1.79862	1.57928	1.70238	1.63117	1.50857	1.79115	1.59561	1.59791	1.74979	1.66494	1.55113	1.57371	1.73696	1.60759	1.59435	1.67768	1.58177	1.60555	1.67506	1.58526	1.76487	1.46577	1.64271
ZNF735	1.84504	1.90063	1.82316	1.84801	1.86803	1.78563	2.05473	1.8863	1.88588	2.08914	1.93377	1.93545	1.90412	1.78922	1.86932	1.88983	1.90148	1.94379	1.89898	1.97649	1.95224	1.90954	2.07877	1.85687	1.9771	1.97113	1.7603	1.95612	1.87256	1.93321	1.8865	1.89393	1.89566	1.83243	1.83422	1.83397	1.89746	2.09034	1.87591	1.87132	1.95384	1.88836	2.05088	1.84168	1.93923	1.93065	1.83109	1.95821	1.86403
DSN1	3.10458	3.0451	3.06703	3.00521	3.01071	3.1595	2.96379	3.04172	2.98699	2.89436	3.05244	3.02044	3.02486	3.0621	3.0768	3.04114	3.07267	3.10568	3.03229	3.03561	3.05292	2.97106	3.01177	3.05528	3.02226	3.01328	3.07358	3.04783	3.04074	3.02603	3.05042	3.07432	2.98124	2.96726	3.01367	3.06855	3.01826	3.05305	2.98695	3.0111	3.0496	3.00657	2.98203	3.03008	3.04223	2.99946	3.03105	3.09072	3.03979
NXNL2	1.86854	1.86437	1.96783	1.92523	1.93295	1.82764	1.92974	1.78061	1.89537	1.96923	1.9026	1.80912	1.91764	2.02773	2.01114	1.84113	1.96922	1.7579	1.83356	1.95554	2.02869	1.85845	1.97032	1.85928	2.00949	1.88674	1.97087	1.92745	1.7953	1.94852	1.75086	1.8988	1.94746	2.06085	2.02426	1.95966	1.94158	1.87652	1.98364	1.94924	1.92203	1.91362	1.83882	1.78393	1.94244	1.92021	1.909	1.8748	1.82127
OR6P1	1.7947	1.75607	1.66753	1.74082	1.73994	1.96588	2.00123	1.69094	1.68474	1.74077	1.72842	1.77487	1.56483	1.73099	1.60852	1.66562	1.75793	1.70167	1.75969	1.64835	1.78383	1.82818	1.75281	1.72946	1.70522	1.68889	1.69543	1.7623	1.8033	1.83568	1.69061	1.87413	1.79602	1.68629	1.77548	1.66651	1.77113	1.78619	1.69745	1.77047	1.67688	1.7143	1.76339	1.6931	1.71429	1.62475	1.67612	1.68208	1.58219
SP9	2.18112	1.97958	2.28704	2.12872	2.25848	2.21005	2.17786	1.97732	2.05518	2.28063	2.1466	2.03407	1.92131	2.15744	2.23579	2.08099	2.00546	1.96735	2.03273	1.92006	2.00185	1.93117	2.07948	2.04033	2.03084	2.18587	2.04701	1.88072	2.08971	2.12304	2.08689	2.02542	1.94222	1.94369	2.18534	2.01741	2.05011	2.07733	2.01524	2.05857	2.18116	1.98581	2.079	2.1485	2.07399	2.07892	2.00775	2.09815	2.0299
DCAF12L2	1.99313	1.83011	1.91213	1.98987	2.01437	1.85673	1.88896	1.81948	1.90851	1.93659	2.13671	1.80107	2.00823	1.87983	1.90369	1.94459	1.83931	1.75933	1.90301	1.81058	1.98396	1.82403	1.84854	1.85938	1.91392	1.7275	1.84749	1.95421	1.91773	1.90412	2.01091	1.85982	1.88627	1.8339	1.78915	1.89148	1.90569	1.94197	1.87035	1.87111	1.84343	1.92219	1.90451	1.81227	1.67848	1.77815	1.98383	1.8941	1.80564
MROH9	1.81502	1.74269	1.74736	1.74819	1.74587	1.72343	1.65969	1.7846	1.82176	1.75015	1.78473	1.73473	1.7292	1.90068	1.85619	1.68311	1.70315	1.80303	1.89157	1.74125	1.59261	1.84128	1.92689	1.79637	1.78303	1.64899	1.69924	1.85619	1.88289	2.00004	1.77075	1.69369	1.67934	1.76615	1.72878	1.66848	1.75798	1.78682	1.85005	1.79895	1.7298	1.70268	1.8513	1.71781	1.83001	1.94589	1.81394	1.67169	1.94759
BRI3	1.73554	1.74654	1.78059	1.76368	1.70192	1.68187	1.82016	1.90486	1.88995	1.85396	1.69389	1.7761	1.76566	1.79402	1.78254	1.66441	1.77457	1.68379	1.78425	1.81542	1.7521	1.78648	1.77315	1.62866	1.71967	1.81264	1.90249	1.92006	1.71762	1.79022	1.91067	1.69053	1.8256	1.86726	1.71753	1.75339	1.80288	1.73474	1.74782	1.85153	1.77853	1.7832	1.77138	1.77191	1.89403	1.80872	1.79902	1.84794	1.97134
MUC16	1.57666	1.64148	1.64023	1.64058	1.68524	1.64025	1.7069	1.7078	1.68819	1.71204	1.59646	1.83529	1.72059	1.70645	1.66546	1.87353	1.68365	1.7777	1.62125	1.64285	1.61386	1.75129	1.73133	1.74364	1.79487	1.7643	1.68602	1.80259	1.6698	1.84349	1.71271	1.78836	1.69599	1.77477	1.81553	1.63222	1.57837	1.62499	1.68793	1.82315	1.81855	1.70829	1.67008	1.79049	1.9432	1.63533	1.62192	1.76763	1.64411
GSTP1	3.38767	3.36904	3.38664	3.40503	3.3784	3.33554	3.4064	3.40021	3.35944	3.27659	3.31046	3.3647	3.43292	3.33036	3.28731	3.39082	3.42019	3.33222	3.41072	3.32722	3.41743	3.36344	3.40805	3.39563	3.34244	3.33996	3.3707	3.27107	3.36992	3.39173	3.39834	3.34744	3.37149	3.34221	3.43345	3.35874	3.4507	3.37408	3.40451	3.32984	3.3875	3.34394	3.35287	3.38641	3.35438	3.38229	3.33383	3.40715	3.3997
ADAMTS15	1.82737	1.79188	1.99852	1.92627	1.88037	1.71003	1.93278	1.84734	1.91068	2.14758	1.91981	1.77088	1.82037	1.79903	1.92921	1.88249	1.75651	1.78151	1.69678	1.86758	1.73933	1.79991	1.81506	1.71987	1.93764	1.99227	1.78441	1.94667	1.94148	1.97841	1.85384	1.95938	1.92519	1.86378	1.88867	1.93906	1.80512	1.86226	1.79086	1.7983	1.8608	1.89953	1.9087	1.77502	1.74826	1.81253	1.80167	1.72114	1.70004
EBI3	2.00028	2.08111	1.86631	1.97868	2.02426	1.85696	1.96586	1.91176	2.27338	2.17605	1.89424	2.05379	1.92934	1.94194	1.78724	2.02305	2.0845	1.95663	2.0398	1.98329	1.93964	1.92577	2.08734	1.89497	1.83901	1.91272	2.02897	1.99205	1.87697	2.13624	1.87868	1.89354	1.9093	1.83402	1.94242	1.95183	1.85949	1.8881	1.99159	1.96229	1.9533	1.94973	2.00414	2.11188	1.81771	2.01732	1.80087	1.9179	1.86167
HBB	3.63168	3.63859	3.56648	3.49968	3.58128	3.58948	3.36245	3.51604	3.63232	3.6884	3.5087	3.50761	3.43175	3.494	3.6504	3.47981	3.28241	3.56359	3.55874	3.50809	3.48179	3.31654	3.47281	3.57124	3.58376	3.41462	3.37449	3.49322	3.38578	3.50188	3.36877	3.50468	3.45301	3.49367	3.35278	3.59952	3.42019	3.25744	3.5638	3.51671	3.49897	3.53382	3.45934	3.4649	3.64286	3.47999	3.36992	3.49718	3.46639
COX7C	3.77849	3.77684	3.78165	3.78079	3.78831	3.79164	3.78196	3.77849	3.77348	3.78895	3.79164	3.78016	3.77405	3.78895	3.78593	3.78304	3.7796	3.79231	3.78079	3.7751	3.7774	3.7842	3.7796	3.76344	3.78474	3.79035	3.78777	3.79035	3.77459	3.78593	3.77903	3.78719	3.77459	3.78304	3.77903	3.78719	3.78134	3.7842	3.76651	3.77684	3.75988	3.79354	3.77684	3.76861	3.78474	3.76861	3.78719	3.76238	3.78474
COL1A1	2.2795	2.29305	2.80185	2.4969	2.55889	2.39639	2.45358	2.60895	2.61547	2.48387	2.45003	2.44348	2.70801	2.33641	2.37885	2.5808	2.35364	2.31303	2.43598	2.40618	2.53825	2.35671	2.59942	2.51269	2.28028	2.28247	2.58365	2.13653	2.55425	2.35466	2.44319	2.40081	2.31997	2.5755	2.31389	2.26924	2.52395	2.51997	2.60679	2.58	2.48033	2.44789	2.53056	2.44121	2.37	2.54546	2.52197	2.72505	2.4348
COL1A2	3.13079	2.92448	3.2746	3.0714	3.12077	3.2479	3.17598	3.07606	3.08257	3.07448	3.17379	3.05829	3.15468	3.12543	3.29554	3.08405	3.14346	3.26068	3.04185	3.15754	3.10754	3.09613	3.02979	3.05883	3.15126	3.0984	3.08009	3.27811	3.13523	3.0206	3.10993	3.12829	3.14915	3.03658	3.14396	3.12957	3.07479	3.15516	3.14336	3.1407	3.00152	3.12288	3.09166	3.08243	3.07702	3.12497	3.20674	3.16509	3.17061
RPS21	3.76861	3.76603	3.75603	3.76553	3.76188	3.76188	3.75988	3.76701	3.76238	3.77794	3.76812	3.76297	3.77295	3.76754	3.76754	3.7584	3.76861	3.7751	3.7584	3.77348	3.76392	3.76344	3.76651	3.75988	3.77348	3.77026	3.77405	3.76297	3.77629	3.74763	3.77405	3.76553	3.7751	3.77241	3.77182	3.77684	3.75938	3.7751	3.76238	3.76913	3.76238	3.77241	3.76132	3.77405	3.76297	3.76754	3.76188	3.76861	3.75095
CST3	3.32707	3.40343	3.49431	3.40888	3.42363	3.34039	3.36137	3.41276	3.39186	3.40939	3.28471	3.35846	3.41678	3.37536	3.34382	3.3784	3.3808	3.28697	3.35928	3.36624	3.38348	3.36685	3.39612	3.38431	3.42426	3.38892	3.37377	3.2568	3.35076	3.40848	3.35088	3.34793	3.32328	3.3874	3.40545	3.39241	3.3428	3.3946	3.43947	3.39213	3.42548	3.36519	3.37645	3.35487	3.39231	3.43445	3.42667	3.39442	3.36641
TIMP1	2.85596	2.89875	3.14909	2.91397	2.98099	2.43838	2.86334	2.86276	2.79641	2.78974	2.63059	2.82047	2.96312	2.96977	2.6095	2.83267	2.92086	2.76111	2.9022	2.71118	2.81546	2.87803	2.90318	2.86063	2.99731	2.78124	2.82514	2.63962	2.79223	2.96096	2.78672	2.59208	2.79716	2.7688	2.99138	2.9881	2.95582	3.00105	2.9389	2.86949	2.83806	2.72344	2.84728	3.07388	2.71834	3.09366	2.99673	3.11791	2.95571
ATP6V0E1	3.30342	3.35559	3.28154	3.31301	3.31691	3.18241	3.30997	3.41124	3.36053	3.31568	3.2965	3.32663	3.34504	3.38458	3.24539	3.32679	3.3543	3.28648	3.34469	3.3602	3.35108	3.35619	3.3674	3.32328	3.32776	3.38348	3.35952	3.29021	3.36053	3.29475	3.33051	3.38203	3.34375	3.32462	3.32656	3.41276	3.3832	3.33313	3.32617	3.33387	3.27378	3.34516	3.37017	3.31205	3.31314	3.3627	3.37728	3.3133	3.37921
A2M	3.39744	3.43602	3.39338	3.41061	3.42967	3.39403	3.42239	3.36983	3.4744	3.376	3.43653	3.40021	3.4649	3.3804	3.45636	3.36681	3.42471	3.38003	3.3875	3.37688	3.39731	3.36842	3.38678	3.38859	3.39526	3.31728	3.36975	3.39403	3.39131	3.42989	3.34426	3.38503	3.39612	3.3992	3.39008	3.37939	3.39678	3.34882	3.48076	3.4511	3.37106	3.38315	3.39478	3.40838	3.376	3.44219	3.376	3.4272	3.32223
SPDEF	2.84084	2.90576	3.05785	2.82085	2.90072	2.89754	2.92894	2.76475	2.79893	2.88881	2.85301	2.82994	2.9517	2.80639	2.83931	2.83234	2.74056	2.76339	2.85759	2.80079	2.77635	2.83307	2.7349	2.81495	2.91324	2.79984	2.9218	2.70451	2.8779	2.89748	2.94749	2.82536	2.85478	2.91632	2.91761	2.90883	2.95892	2.92101	3.01618	2.98179	2.89044	2.77421	2.79729	2.82692	2.82118	2.85565	3.15195	2.94719	2.96156
SEPTIN2	2.80665	2.86033	2.71996	2.87359	2.85383	2.78838	2.86544	2.93239	2.87103	2.85494	2.72962	2.86524	2.80608	2.81255	2.80532	2.91373	2.85793	2.92214	2.80709	2.87884	2.88169	2.93817	2.98066	2.83243	2.78645	2.85133	2.76618	2.92253	2.83492	2.8841	2.92898	2.94218	2.84386	2.87409	2.7955	2.8051	2.82223	2.83917	2.74023	2.80494	2.8102	2.85998	2.82099	2.86842	2.83662	2.87536	2.79271	2.78829	2.8201
SERPING1	2.3798	2.08209	1.93488	1.89923	1.81557	1.73498	2.10384	1.99504	2.12637	1.82657	2.11791	1.97097	2.22597	1.92561	1.78658	1.81163	1.90533	1.91843	2.08484	1.86504	1.77232	1.93581	1.96471	2.344	1.7339	1.89255	2.14386	1.84444	1.93617	1.93071	1.89294	1.69937	2.0295	1.86321	1.91653	2.04225	1.9621	2.05203	1.8959	2.21031	1.85245	2.00122	2.08062	2.23784	1.74323	1.97134	1.91917	2.22031	1.89443
NDUFA4	3.6714	3.61098	3.66108	3.6102	3.64177	3.59904	3.64342	3.61885	3.63667	3.67851	3.60884	3.61254	3.61859	3.67096	3.64834	3.62458	3.6351	3.59494	3.62807	3.61948	3.59203	3.59409	3.6177	3.61975	3.65253	3.62749	3.63354	3.62659	3.66813	3.60809	3.60314	3.64592	3.64322	3.62182	3.62271	3.71252	3.60314	3.63859	3.60314	3.60132	3.63322	3.60937	3.61307	3.65426	3.63958	3.62535	3.63636	3.64734	3.63168
LGALS3BP	3.3464	3.31131	3.33688	3.37502	3.31977	3.29671	3.32231	3.35412	3.28148	3.2928	3.25904	3.28027	3.29079	3.17149	3.27491	3.33222	3.30342	3.25872	3.31997	3.20539	3.33074	3.27656	3.29955	3.40422	3.28201	3.27484	3.28717	3.1775	3.28652	3.36659	3.31542	3.22828	3.29066	3.30009	3.34488	3.28241	3.33554	3.2731	3.33675	3.34031	3.32984	3.31337	3.29475	3.30517	3.28267	3.28148	3.31855	3.29612	3.33059
UBA1	3.20855	3.21655	3.30043	3.2614	3.29286	3.31691	3.27454	3.26794	3.21527	3.23743	3.29105	3.24336	3.28054	3.15668	3.26999	3.27701	3.23209	3.24202	3.30019	3.13706	3.2802	3.22769	3.26127	3.27339	3.18475	3.26697	3.31359	3.24738	3.26466	3.26986	3.24127	3.18454	3.19029	3.24291	3.27602	3.14618	3.28704	3.24812	3.30729	3.17945	3.20028	3.22777	3.22719	3.20075	3.2242	3.22141	3.1596	3.23008	3.2415
MDH1	3.52192	3.53194	3.47532	3.48573	3.48975	3.50792	3.50792	3.51772	3.51604	3.50903	3.5025	3.49017	3.5243	3.53568	3.54042	3.5084	3.53698	3.55036	3.52313	3.55234	3.53285	3.55376	3.55205	3.50121	3.53902	3.50468	3.50188	3.53716	3.53211	3.49953	3.52313	3.53156	3.53268	3.51048	3.49017	3.54024	3.49335	3.51262	3.51262	3.49663	3.5025	3.507	3.52645	3.51161	3.48697	3.51229	3.51193	3.51032	3.49859
TRIM28	3.09888	3.05576	3.06059	3.06358	3.0368	3.10887	3.02525	3.06396	3.08867	3.07545	3.07991	3.05452	3.09233	2.96351	3.03327	3.06526	3.02682	3.01687	3.11162	2.99165	3.04274	3.00644	3.07967	3.06428	3.00211	3.04855	3.10684	2.96613	3.04894	3.04738	3.08394	3.0348	3.0565	3.03198	3.04334	2.93092	3.06945	3.06824	3.06602	3.00549	3.10914	2.99803	3.06761	3.04528	3.0392	3.02333	2.99081	3.08125	3.02996
CALR	2.95269	2.86697	2.93746	2.84013	2.85413	2.52968	2.77662	2.93715	2.81599	2.92837	2.74065	3.00534	2.84549	3.03289	2.62717	2.96714	2.95892	2.73922	2.92468	2.80461	2.90838	2.83482	2.95656	2.88667	2.83451	2.83618	2.82978	2.64781	2.87991	2.89641	2.79729	2.92605	2.72762	2.84946	2.83107	2.97636	2.86927	2.98348	2.95153	2.74697	2.80694	2.7654	2.9249	2.95536	2.8651	2.90746	2.8922	2.99165	2.90735
COX4I1	3.64661	3.66574	3.66035	3.67613	3.65567	3.6123	3.66108	3.65567	3.6354	3.63354	3.62599	3.64937	3.66421	3.65187	3.63261	3.6504	3.66306	3.61631	3.67016	3.66108	3.65112	3.6568	3.67494	3.65822	3.67851	3.63022	3.65752	3.59755	3.65752	3.67421	3.65253	3.64767	3.65006	3.65532	3.66148	3.66421	3.6446	3.65426	3.66344	3.65532	3.65788	3.65645	3.65929	3.65752	3.64661	3.6734	3.63667	3.66018	3.6638
TG	1.82673	1.65324	1.74949	1.58856	1.69152	1.59031	1.67708	1.62645	1.73967	1.78363	1.82722	1.63918	1.72674	1.78795	1.71179	1.73346	1.84863	1.75461	1.76245	1.71257	1.64386	1.7075	1.6576	1.6459	1.68046	1.65235	1.65774	1.86155	1.59604	1.63735	1.72041	1.71237	1.75875	1.76087	1.69392	1.7413	1.70474	1.56567	1.78012	1.71155	1.59702	1.74564	1.62589	1.62741	1.64198	1.73312	1.76434	1.68038	1.76524
LAPTM4B	3.02442	3.02463	3.17529	3.09357	3.10085	3.05732	3.17134	3.03914	3.08916	2.99223	2.98147	3.05759	3.07379	3.08714	3.03406	3.0565	3.07955	2.88888	3.08528	3.02678	3.01479	3.05013	3.09291	3.11704	3.05997	3.05057	3.02949	3.09905	3.09321	3.12712	3.10301	3.07525	3.0655	3.0967	3.07929	3.03101	3.1141	3.0798	2.99843	3.0467	3.08052	2.99393	3.07032	3.05399	3.05706	3.09496	3.00757	3.07579	3.00238
PLD3	2.34391	2.46201	2.57812	2.57129	2.4945	2.51989	2.40778	2.36245	2.33956	2.58347	2.52906	2.43	2.54058	2.24258	2.29648	2.52156	2.4497	2.17637	2.49648	2.34795	2.37433	2.47669	2.51917	2.4939	2.41868	2.26031	2.46257	2.41549	2.39893	2.55262	2.4573	2.37182	2.46657	2.42991	2.48288	2.42681	2.48765	2.49945	2.52375	2.42236	2.50391	2.4139	2.48881	2.42201	2.3509	2.38372	2.53724	2.46887	2.48277
PHB2	3.52664	3.52813	3.52611	3.54838	3.53061	3.48859	3.53173	3.53305	3.51993	3.57411	3.49521	3.5342	3.52519	3.48729	3.46684	3.51488	3.50934	3.45007	3.53549	3.5111	3.52519	3.51993	3.52849	3.51529	3.53958	3.49734	3.54452	3.43732	3.54509	3.534	3.52849	3.53791	3.51873	3.527	3.54127	3.51488	3.52953	3.53587	3.53345	3.48975	3.55396	3.51521	3.53791	3.53808	3.52261	3.52519	3.46887	3.54127	3.507
REG1A	2.82234	1.7179	2.38667	3.53835	2.90222	3.35609	3.33624	3.52143	1.70827	1.70853	2.11829	1.87225	3.1429	1.8013	1.65686	3.68467	3.76812	3.68629	3.68318	1.8015	3.61885	3.62326	3.44	3.10122	1.85734	3.629	1.84215	3.33275	1.68459	3.56191	1.78862	1.71277	1.7736	3.19364	3.67851	1.80716	3.52126	1.759	3.11557	2.14407	1.71976	1.65629	3.53173	1.75176	1.63546	3.3665	2.02992	3.44241	2.9534
CDKN1A	3.23203	3.19127	3.20962	3.28196	3.24272	3.26143	3.25057	3.23925	3.25666	3.28513	3.25947	3.24069	3.27833	3.21687	3.22392	3.2078	3.22492	3.23967	3.25012	3.28612	3.24314	3.24475	3.28158	3.27879	3.1989	3.28668	3.14575	3.23056	3.18597	3.22356	3.2299	3.17623	3.24219	3.21029	3.25535	3.14368	3.22777	3.2189	3.19105	3.22041	3.15661	3.23989	3.21081	3.18693	3.24272	3.22962	3.22912	3.20951	3.25821
FKBP1A	3.32245	3.33888	3.33732	3.31205	3.33927	3.08017	3.30172	3.1959	3.32343	3.41443	3.36095	3.40571	3.20743	3.34675	3.29679	3.36659	3.27707	3.18356	3.36669	3.34418	3.30683	3.32193	3.28886	3.41412	3.32386	3.35322	3.19843	3.24687	3.39432	3.32001	3.20242	3.19019	3.34905	3.30033	3.29931	3.3341	3.42636	3.37959	3.29292	3.30701	3.14341	3.35331	3.37904	3.43635	3.40897	3.17334	3.30629	3.24035	3.33123
MTCH1	3.26378	3.30058	3.30749	3.34559	3.31183	3.31837	3.32625	3.30968	3.29499	3.23586	3.2711	3.28965	3.3099	3.33144	3.30879	3.30401	3.28168	3.30023	3.33703	3.29609	3.31609	3.26938	3.31639	3.30862	3.31293	3.29438	3.31988	3.27637	3.30245	3.34378	3.3207	3.28552	3.30849	3.28041	3.30192	3.2972	3.31676	3.28208	3.32569	3.30135	3.3068	3.28068	3.30266	3.29536	3.30348	3.32332	3.30524	3.32372	3.32865
C3	2.8774	2.21942	2.74864	2.51983	2.53999	2.47114	2.66021	2.564	2.97106	2.06634	2.59423	2.5955	2.2595	2.49129	2.21691	2.34675	2.84629	2.57182	2.61436	2.65263	2.78681	2.32311	2.17932	2.72114	2.44126	2.80899	2.99173	2.73372	2.78525	2.87558	2.62306	2.33133	2.21708	2.55435	2.90875	2.05711	2.67307	2.88473	2.65352	2.69151	2.73424	2.57603	2.81973	3.17326	2.52225	2.71395	1.94147	3.13513	2.34263
CD81	3.22262	3.19884	3.2617	3.2062	3.18998	3.13948	3.16104	3.21344	3.24087	3.12678	3.18227	3.18234	3.27865	3.19193	3.15345	3.16543	3.24971	3.14416	3.22915	3.15119	3.21592	3.18814	3.22331	3.20038	3.19821	3.11926	3.16199	3.09505	3.20818	3.19531	3.20651	3.11352	3.18361	3.18753	3.20281	3.22799	3.1984	3.24559	3.26999	3.20633	3.24081	3.14934	3.22028	3.32032	3.15623	3.28175	3.20994	3.31801	3.17076
MAGED2	2.71855	2.63824	2.79671	2.73235	2.6032	2.60692	2.61915	2.64671	2.61397	2.62039	2.66019	2.60137	2.68563	2.72663	2.63522	2.59395	2.669	2.56264	2.62588	2.50834	2.66373	2.6465	2.59245	2.63594	2.81437	2.55577	2.53064	2.67581	2.59075	2.72819	2.66083	2.68082	2.61399	2.58481	2.67088	2.76952	2.61873	2.66068	2.66595	2.74123	2.66546	2.63254	2.59595	2.69518	2.60134	2.68584	2.78219	2.69949	2.73936
APEX1	3.43324	3.41758	3.42383	3.41225	3.3992	3.42978	3.41297	3.40669	3.39112	3.40461	3.38859	3.41102	3.42471	3.37744	3.39839	3.3946	3.39717	3.33616	3.42051	3.40176	3.4005	3.40888	3.4083	3.38812	3.41165	3.37227	3.42373	3.35631	3.43748	3.39762	3.41937	3.39771	3.41947	3.40919	3.41571	3.3981	3.40393	3.43807	3.41012	3.36444	3.44311	3.38869	3.42602	3.43704	3.41804	3.41597	3.37395	3.44862	3.36616
SLC25A5	3.6867	3.65788	3.63573	3.72109	3.68505	3.65929	3.68962	3.69967	3.64493	3.69424	3.64286	3.65858	3.68629	3.60809	3.64904	3.65567	3.62126	3.64025	3.69045	3.65896	3.65463	3.65391	3.67262	3.70955	3.59634	3.65567	3.69091	3.64123	3.6734	3.71377	3.6828	3.65896	3.67421	3.64801	3.69299	3.64834	3.70473	3.64801	3.67733	3.64395	3.64525	3.67658	3.66421	3.69175	3.68427	3.63232	3.6504	3.68755	3.73495
ILF2	3.45389	3.41155	3.39934	3.38149	3.4072	3.4048	3.37385	3.36899	3.39092	3.39949	3.35181	3.3982	3.38678	3.44508	3.42559	3.38062	3.39621	3.42156	3.4156	3.40314	3.40221	3.41977	3.41977	3.39065	3.38453	3.35011	3.40859	3.38421	3.39149	3.37079	3.41571	3.37769	3.41165	3.41623	3.38186	3.41793	3.37904	3.42957	3.38659	3.37279	3.4257	3.40108	3.39241	3.42249	3.39991	3.41305	3.43715	3.43045	3.37583
COL6A1	1.89186	2.14743	2.02963	2.09454	1.99712	1.95866	2.16571	1.99385	2.13634	2.06602	2.03648	2.19323	2.15044	2.0708	2.07143	2.19639	2.05051	1.91872	1.9942	2.05179	2.17205	2.07382	2.10649	1.97954	2.15207	2.19738	2.01215	2.02873	1.93914	2.18933	2.0287	2.00769	1.97922	2.04968	1.90781	2.02716	2.10517	1.99445	2.13714	2.1384	2.20136	1.89222	2.12854	2.1398	2.06738	2.1234	2.14168	2.19584	2.05533
PSMB4	3.49322	3.42636	3.42785	3.45158	3.43496	3.41412	3.42186	3.43868	3.44196	3.47466	3.41517	3.43912	3.44827	3.41713	3.41927	3.41846	3.43824	3.4082	3.45315	3.42426	3.43862	3.43164	3.42592	3.47054	3.42438	3.38093	3.45599	3.37683	3.44084	3.44758	3.43579	3.4471	3.43959	3.43324	3.44365	3.44111	3.44105	3.44039	3.44241	3.41549	3.44532	3.434	3.44006	3.45526	3.42754	3.43056	3.41255	3.46502	3.41495
PRDX2	3.30145	3.31268	3.3003	3.33335	3.29536	3.22369	3.31765	3.31067	3.20696	3.21039	3.22127	3.3022	3.30561	3.26273	3.23617	3.31096	3.28264	3.2069	3.30274	3.26595	3.30511	3.29596	3.35181	3.31176	3.28571	3.21687	3.25747	3.15777	3.29972	3.36153	3.29907	3.23565	3.27981	3.26871	3.32925	3.28293	3.32865	3.31837	3.30636	3.26732	3.29086	3.27074	3.26986	3.30537	3.283	3.33655	3.28339	3.30105	3.33888
EPAS1	3.36219	3.39027	3.32286	3.37149	3.37084	3.45735	3.41703	3.43379	3.41997	3.47948	3.46276	3.40959	3.41643	3.34014	3.44839	3.43856	3.40486	3.44428	3.41032	3.44874	3.41428	3.434	3.46326	3.36929	3.37665	3.43727	3.38914	3.46464	3.41186	3.3572	3.39478	3.44557	3.43813	3.43972	3.37665	3.32223	3.4378	3.37511	3.43936	3.43142	3.39939	3.42503	3.44219	3.36519	3.41693	3.39069	3.41814	3.36461	3.36432
TSC22D1	3.54999	3.56464	3.55253	3.47737	3.5577	3.55215	3.54262	3.54876	3.53251	3.55996	3.58104	3.568	3.53139	3.55195	3.59904	3.56628	3.54222	3.52953	3.54778	3.56444	3.53492	3.54999	3.54604	3.54051	3.57742	3.56733	3.52447	3.60602	3.56927	3.49292	3.56927	3.55954	3.59681	3.56082	3.52413	3.5476	3.53364	3.57387	3.55538	3.5792	3.51823	3.54298	3.57443	3.54051	3.55527	3.55894	3.56038	3.494	3.55459
COL3A1	2.98857	3.03114	3.02068	2.91939	3.08045	3.05318	2.90731	3.03914	3.08327	2.92577	3.09441	2.93731	3.08485	3.00798	3.17535	2.90435	2.97483	3.10481	2.93579	3.06873	3.03065	3.05826	3.01936	2.92867	3.01372	2.86208	2.92724	3.09809	3.0786	2.85088	2.98231	3.08787	3.08952	2.90863	2.90787	2.93774	2.95467	3.034	3.05011	2.96693	2.91656	2.97393	2.95735	3.05438	2.91706	3.11884	3.06283	3.05481	3.0177
DDB1	3.15382	3.13416	3.14171	3.16965	3.11308	3.23505	3.14676	3.17024	3.13905	3.13968	3.18454	3.1519	3.17389	3.12247	3.21073	3.14143	3.14533	3.23242	3.19955	3.1226	3.16365	3.14207	3.13715	3.14546	3.16936	3.11249	3.16877	3.21855	3.15744	3.12748	3.15741	3.16408	3.16761	3.12502	3.20184	3.08735	3.17052	3.19394	3.16985	3.16344	3.16877	3.15639	3.14105	3.09708	3.14761	3.09143	3.17012	3.14725	3.17097
SKP1	3.37183	3.43994	3.37591	3.3748	3.4154	3.31713	3.36695	3.44175	3.41607	3.50816	3.31997	3.40305	3.4006	3.42741	3.38247	3.41528	3.40205	3.41391	3.39269	3.40897	3.40622	3.41592	3.43704	3.3982	3.40069	3.43501	3.38613	3.41032	3.41762	3.38338	3.39991	3.43045	3.41061	3.42636	3.40382	3.44329	3.39421	3.41	3.4289	3.41348	3.4078	3.38503	3.41905	3.3997	3.3987	3.46911	3.39915	3.40256	3.39949
LY6E	2.39042	2.3278	2.47027	2.46519	2.4448	2.328	2.26187	2.18866	2.27405	2.26561	2.08302	2.36188	2.39725	2.31559	2.3361	2.25404	2.27037	2.29401	2.22773	2.30099	2.19958	2.20131	2.27177	2.29481	2.04598	2.2738	2.4429	2.28781	2.28557	2.46716	2.4139	2.13165	2.273	2.32883	2.28144	2.23893	2.29047	2.17142	2.31474	2.6685	2.34945	2.22787	2.3067	2.46876	2.33172	2.36367	2.23075	2.51257	2.19208
CCT2	3.2265	3.23671	3.29347	3.16452	3.18521	2.88297	3.15953	3.20708	3.17449	3.19458	3.1208	3.23939	3.22901	3.31881	2.90546	3.21044	3.23631	2.99982	3.17554	3.23197	3.22028	3.19992	3.27763	3.15883	3.15976	3.16386	3.1578	3.0019	3.24637	3.09626	3.20258	3.25544	3.20988	3.20628	3.06707	3.31176	3.15582	3.2496	3.18446	3.14448	3.17364	3.15873	3.20628	3.30799	3.17601	3.26741	3.12781	3.27962	3.13348
BCAP31	3.4003	3.4081	3.47478	3.45372	3.42124	3.43912	3.44393	3.41297	3.42353	3.36314	3.40679	3.42947	3.44219	3.39849	3.42667	3.40286	3.40295	3.34627	3.42612	3.3996	3.38722	3.39348	3.4048	3.42715	3.42353	3.39213	3.42008	3.33531	3.41061	3.47466	3.4246	3.38302	3.39544	3.3914	3.43856	3.39906	3.43959	3.40182	3.43056	3.39231	3.43737	3.3981	3.40205	3.43297	3.43879	3.41037	3.41693	3.43972	3.43912
FLNA	2.72313	2.58486	2.84424	2.5983	2.71978	2.56559	2.71627	2.51819	2.65999	2.58096	2.55411	2.37457	2.74896	2.59958	2.63113	2.41459	2.74749	2.41949	2.48792	2.48606	2.49741	2.4537	2.60035	2.64347	2.57188	2.41973	2.53778	2.59257	2.50941	2.77421	2.7599	2.58529	2.69721	2.33807	2.8921	2.72887	2.54847	2.59743	2.53372	2.59405	2.51417	2.39795	2.58074	2.64295	2.69565	2.59265	2.64533	2.72143	2.64285
SNU13	3.09599	3.04736	3.1645	3.18469	3.11121	3.11183	3.07574	3.09404	3.06147	3.01118	3.05791	3.05489	3.14634	3.08208	3.10362	3.06905	3.10194	2.97187	3.1256	3.08043	3.11392	3.07116	3.13146	3.13953	3.10636	3.0244	3.11933	3.04809	3.08739	3.16047	3.14786	3.02558	3.10432	3.07499	3.10486	3.10092	3.09251	3.11976	3.11216	3.07982	3.12629	3.07155	3.06336	3.13992	3.08967	3.1233	3.06006	3.12741	3.08901
ARF4	3.46121	3.44219	3.482	3.42249	3.45372	3.27763	3.40948	3.408	3.41783	3.30806	3.3415	3.4582	3.42426	3.48474	3.33655	3.40412	3.41916	3.33739	3.4503	3.45098	3.37262	3.4257	3.42438	3.41391	3.49416	3.39227	3.40011	3.34615	3.40995	3.37298	3.41977	3.40622	3.40611	3.44095	3.3963	3.47428	3.39032	3.46664	3.41977	3.41809	3.41348	3.41783	3.4003	3.41506	3.41633	3.43924	3.50592	3.46576	3.45372
AKR1B1	2.85165	2.92	2.89065	2.95509	2.86029	2.80307	2.82884	2.83517	2.92302	2.86344	2.85882	2.85801	2.94223	2.89567	2.83898	2.80537	2.81344	2.78496	2.81967	2.8488	2.81532	2.85301	2.80893	2.88427	2.80185	2.83654	2.82346	2.80985	2.86751	2.94757	2.84118	2.79184	2.83204	2.86063	2.8636	2.88949	2.91652	2.83095	2.86856	2.85254	2.89668	2.83626	2.85385	3.02889	2.83043	2.92865	2.7791	3.00136	2.79046
RBBP7	3.15169	3.1701	3.01466	3.14744	3.13162	3.07464	3.07506	3.1299	3.15124	3.13293	3.03811	3.14838	3.14863	3.1552	3.1086	3.12205	3.13895	3.10406	3.15931	3.15516	3.14385	3.11727	3.19316	3.14542	3.13253	3.09991	3.11464	3.09179	3.12953	3.00483	3.10684	3.11999	3.18139	3.12678	3.10805	3.0868	3.14521	3.13094	3.13849	3.08336	3.18809	3.07142	3.11348	3.15619	3.12538	3.16607	3.10455	3.16967	3.10196
PDIA6	3.08596	3.02826	3.08043	3.04638	3.05314	2.70496	2.94536	3.00173	2.9149	2.90704	2.79939	2.96747	2.98994	3.046	2.78493	3.0648	3.10382	2.89007	3.0926	2.91391	3.05997	2.96473	3.13877	3.03886	2.98378	2.85601	2.92057	2.83686	2.97933	3.00055	2.99571	3.02236	2.9812	3.01075	2.9687	3.13454	3.03895	3.01834	3.0324	3.02238	2.97315	2.9729	3.02094	3.05952	2.91477	3.06625	3.0037	3.07032	3.06162
TIMP3	2.79175	2.90796	3.04568	2.71178	2.99009	2.78838	2.99808	2.91797	2.91284	2.86813	2.88832	2.89594	2.94868	2.99681	2.97807	2.73463	2.83352	2.85831	2.95881	2.87068	2.84862	2.77852	2.76958	2.82252	2.90895	2.85701	2.74285	2.93601	2.84293	2.81777	2.78375	2.83077	2.92581	2.85015	2.94599	3.02452	2.78861	2.90538	2.89701	2.97028	2.86776	2.82566	2.82252	2.87931	2.82717	2.93242	2.91944	3.10982	2.82665
DAP	3.00663	3.07229	3.01612	3.07022	3.04257	2.82149	3.0474	3.06881	2.95145	2.9584	2.81145	3.01225	3.04291	2.97297	2.78802	3.03916	3.04862	2.83416	3.08352	3.01457	2.97579	3.05536	3.05344	3.06515	3.06785	3.00665	2.94963	2.87163	3.01251	3.09799	3.04108	2.91484	2.9696	3.03731	3.02193	3.04299	3.06362	3.02674	2.98182	2.98998	3.04095	2.98733	3.02268	3.06171	3.01093	3.10281	3.07267	3.14056	3.12339
CCN2	2.18112	2.40633	2.49888	2.28643	2.3433	1.72362	2.46589	2.25794	2.60918	2.61092	2.17613	2.057	2.4214	2.40618	2.07803	1.92916	2.34456	1.91264	2.28226	2.22873	2.11083	2.12428	2.03965	2.48446	2.46601	2.05338	2.33535	2.28208	2.53458	1.85071	2.26649	2.22975	2.24391	2.20029	2.02021	2.66179	2.26914	2.27333	2.17653	2.3055	2.16467	2.29792	1.95566	2.25568	2.18276	2.25727	2.60603	2.09399	2.09265
CPB1	1.84753	1.77253	2.59137	1.72478	1.82644	1.80446	1.69385	1.77938	1.77573	1.79496	1.61892	1.91356	1.70125	2.91055	1.94367	1.75375	1.74047	1.86271	1.72661	1.79626	1.83135	1.93232	1.70836	1.79932	2.60074	1.88457	1.66214	1.80351	1.70287	1.67628	1.82517	1.77948	1.70974	1.7507	1.89059	2.7093	1.82067	2.65333	1.77029	1.87434	1.74014	1.83252	1.77174	1.67332	1.81394	1.73837	2.6449	1.68152	1.82589
DNAJB1	3.13494	3.09818	3.07895	3.09991	3.10938	3.04879	3.07199	3.04701	3.1285	3.13399	3.0604	3.12661	3.1499	3.04733	3.08345	3.10408	3.0662	3.04023	3.13623	3.16086	3.10279	3.15425	3.09116	3.10189	3.02753	3.03855	3.01849	3.03025	3.09081	3.12878	3.08464	3.14267	3.1436	3.13137	3.05604	3.06919	3.05284	3.06072	3.08996	3.13253	3.05222	3.12507	3.14797	3.13761	3.12084	3.07543	3.12852	3.08721	3.10553
TALDO1	3.51245	3.51295	3.50358	3.52313	3.48165	3.5064	3.53977	3.52682	3.48817	3.46223	3.46646	3.49249	3.51129	3.47466	3.50656	3.53043	3.51789	3.49276	3.52555	3.48802	3.52502	3.51537	3.52813	3.53587	3.49851	3.48744	3.50809	3.42754	3.4864	3.53911	3.54014	3.48729	3.48332	3.4996	3.52361	3.49335	3.53473	3.51604	3.5111	3.4649	3.48832	3.46745	3.52001	3.49881	3.49591	3.51756	3.47796	3.52287	3.53826
ERGIC3	3.29657	3.32321	3.4054	3.35838	3.36171	3.32332	3.35627	3.3273	3.30579	3.3357	3.31113	3.30968	3.35134	3.28877	3.29816	3.32917	3.34752	3.21365	3.35995	3.3261	3.31844	3.32185	3.34922	3.33547	3.3506	3.30883	3.33688	3.22747	3.36085	3.36942	3.34325	3.25747	3.31374	3.33097	3.36153	3.33912	3.35245	3.34014	3.36718	3.30683	3.38159	3.29766	3.3294	3.35639	3.32644	3.37279	3.34185	3.34997	3.3494
COL4A2	2.89928	2.93579	2.97153	3.00927	2.98081	2.90137	3.01225	2.99198	2.95298	3.04736	2.89838	2.87002	3.04608	2.90269	2.90959	2.94416	2.93293	2.87799	2.91623	2.84498	2.94765	2.91393	2.94177	2.96903	2.85882	3.01203	2.86531	2.91313	2.9941	3.04505	2.97229	2.86175	2.91894	2.91761	2.99522	2.93465	3.03141	2.92928	3.01123	2.96126	2.87906	2.95785	2.96994	2.93412	2.96498	3.01428	2.95445	3.03125	3.04668
KISS1	1.94959	1.90898	1.89169	2.09511	1.81086	1.7501	1.77664	2.00785	1.82133	1.90624	1.75646	1.88052	1.84291	1.7334	1.80493	1.98957	1.86643	1.88779	1.80733	1.87772	1.77232	1.83052	2.01732	1.87809	1.93773	1.98464	1.89118	1.85742	1.68972	1.94181	1.88206	1.90276	1.90669	1.88877	1.74345	1.98485	1.79185	1.994	1.83488	1.8264	1.90867	1.77955	1.91492	1.97888	1.79434	1.91242	1.85794	1.79881	1.76512
SSR2	3.37253	3.35335	3.45201	3.43379	3.4272	3.38003	3.39659	3.37665	3.38435	3.38476	3.35762	3.37306	3.42612	3.4073	3.37475	3.37227	3.37439	3.34309	3.39692	3.35635	3.36262	3.37858	3.35593	3.38923	3.40309	3.36624	3.41895	3.327	3.39121	3.43313	3.36956	3.38736	3.36929	3.40276	3.4304	3.43902	3.40888	3.39366	3.41683	3.38704	3.43534	3.39073	3.38978	3.32193	3.37849	3.38923	3.40088	3.44105	3.39573
COX8A	3.61657	3.58876	3.61829	3.64361	3.60678	3.62326	3.63138	3.60783	3.56295	3.61206	3.59158	3.59321	3.61333	3.59017	3.59371	3.61206	3.59423	3.58173	3.61414	3.5904	3.60477	3.59109	3.60809	3.62535	3.60209	3.57298	3.61307	3.5669	3.59779	3.64661	3.6252	3.59321	3.59276	3.59227	3.61859	3.60058	3.6177	3.59539	3.60579	3.59539	3.59423	3.60083	3.59586	3.61496	3.59586	3.605	3.59608	3.62154	3.64427
DHCR24	3.33609	3.38759	3.376	3.38247	3.35805	3.29823	3.40422	3.39781	3.27701	3.36607	3.30439	3.37555	3.34465	3.35919	3.31728	3.35269	3.36137	3.32625	3.30778	3.28599	3.38558	3.3452	3.40789	3.3543	3.19316	3.29105	3.28639	3.37342	3.33897	3.41777	3.34364	3.25786	3.31388	3.3515	3.38633	3.36432	3.38435	3.3278	3.27372	3.35788	3.23019	3.35527	3.33426	3.32679	3.38554	3.37359	3.39186	3.36933	3.51724
LYZ	3.30005	3.22526	3.25941	3.14934	3.15875	2.18485	2.48537	3.00699	3.42129	2.91805	2.9058	3.1454	3.32267	3.06954	2.58497	3.29435	3.39082	2.69716	3.07907	3.30572	3.12168	3.27726	3.14157	3.2775	3.0823	2.71634	2.91126	2.59587	3.14482	2.90276	2.90731	3.08858	3.11827	3.35702	2.8947	3.38892	3.14013	3.18208	3.25327	3.08703	3.27005	3.1505	3.18272	3.28725	3.27694	3.34981	2.87097	3.34414	2.94554
IGFBP4	2.21788	2.23268	2.29627	2.12891	2.25752	2.15203	2.15063	2.11751	2.22412	2.37715	2.18136	2.32455	2.43147	2.16782	2.09848	2.30434	2.30347	2.11181	2.23744	2.28337	2.19483	2.35977	2.28802	2.24651	2.4621	2.26722	2.30799	2.26498	2.24974	2.3594	2.27546	2.35277	2.21981	2.29525	2.11852	2.16335	2.29484	2.24458	2.39139	2.28219	2.29851	2.28179	2.32367	2.36684	2.2287	2.37093	2.20402	2.25452	2.14475
ARHGDIB	3.12119	3.05864	3.17782	3.20994	3.11487	3.12861	3.00678	3.07606	3.26124	3.13693	3.02781	3.08767	3.17228	3.01791	3.02701	3.07929	3.17164	3.05348	3.13982	3.04849	3.156	3.10689	3.08761	3.20341	3.01636	3.07606	3.2489	3.03746	3.11784	3.14011	3.08125	3.00995	3.02768	3.0691	3.14136	3.12258	3.17262	3.06839	3.1456	3.13784	3.20211	3.04924	3.21714	3.38932	3.04748	3.19577	2.99812	3.31623	2.91298
TUFM	3.49447	3.50484	3.47921	3.51881	3.48488	3.51303	3.52009	3.51456	3.4679	3.48627	3.48669	3.50128	3.52447	3.43924	3.5039	3.50438	3.50143	3.50577	3.52574	3.46924	3.5073	3.47906	3.48669	3.49749	3.49494	3.48332	3.51438	3.44592	3.47974	3.52226	3.50498	3.4744	3.54452	3.47987	3.51229	3.42849	3.50081	3.50219	3.48627	3.43035	3.48503	3.48057	3.47857	3.50848	3.49911	3.49726	3.46197	3.5061	3.48653
TXN	3.7257	3.73866	3.75046	3.7222	3.71377	3.7345	3.72526	3.70599	3.75462	3.7345	3.74389	3.71603	3.7195	3.77182	3.73726	3.73726	3.7248	3.76132	3.71603	3.75743	3.73163	3.73959	3.72664	3.71642	3.75417	3.75233	3.74763	3.74479	3.74099	3.71336	3.74099	3.75509	3.74625	3.72801	3.69591	3.75283	3.70303	3.74716	3.72131	3.71817	3.71102	3.72526	3.75417	3.7204	3.74763	3.72397	3.75183	3.71123	3.7271
SRPRA	2.49145	2.47513	2.68741	2.47205	2.61931	2.51506	2.45217	2.58246	2.4578	2.63118	2.48479	2.50609	2.42744	2.60024	2.46821	2.59299	2.53828	2.56679	2.44359	2.47791	2.49282	2.45682	2.49577	2.56161	2.60021	2.52719	2.5067	2.54631	2.57349	2.49178	2.52184	2.54064	2.50998	2.6111	2.46239	2.61701	2.52503	2.48017	2.56848	2.56141	2.61679	2.48288	2.53696	2.57626	2.50027	2.46543	2.53343	2.46878	2.53241
DDX17	2.50818	2.62191	2.70335	2.41517	2.50508	2.7435	2.64564	2.55331	2.66738	2.68312	2.78022	2.66889	2.4812	2.6593	2.63061	2.68506	2.57463	2.71094	2.58034	2.48253	2.75724	2.64114	2.58155	2.47197	2.51767	2.64701	2.71657	2.58018	2.65204	2.67908	2.64963	2.73878	2.5921	2.60641	2.51431	2.66606	2.44165	2.59603	2.67944	2.5812	2.62821	2.61961	2.84398	2.69222	2.60646	2.50131	2.49935	2.58074	2.52588
TFRC	3.44105	3.41618	3.28208	3.3319	3.3644	3.39018	3.48083	3.41698	3.41693	3.28846	3.55728	3.38578	3.50983	3.36365	3.33816	3.3987	3.40914	3.46718	3.4328	3.50113	3.42667	3.60652	3.65822	3.28579	3.34438	3.38841	3.43345	3.41102	3.51637	3.45098	3.33975	3.37628	3.42394	3.53268	3.37545	3.31314	3.36859	3.31046	3.33975	3.50081	3.41358	3.44497	3.46796	3.3679	3.38211	3.44815	3.58031	3.45512	3.59251
GABARAP	3.62867	3.59469	3.62213	3.63168	3.60006	3.62182	3.60992	3.59705	3.61948	3.56711	3.61657	3.61071	3.62718	3.56862	3.60234	3.59779	3.58948	3.57298	3.59827	3.60884	3.57411	3.60031	3.58851	3.6034	3.60756	3.6199	3.60525	3.59064	3.61153	3.62599	3.61098	3.58663	3.59877	3.61098	3.60937	3.60756	3.62034	3.59562	3.60652	3.60525	3.605	3.62351	3.61333	3.61859	3.61714	3.59705	3.62412	3.6123	3.60729
SST	3.15491	3.01975	3.13485	3.1322	2.87331	2.70815	2.74438	2.90282	2.99883	3.20733	2.95528	2.75156	3.17102	3.61581	3.04221	2.82475	2.95965	2.7913	2.97044	3.08089	3.1162	3.12264	2.7225	2.99021	3.38302	2.99799	2.85716	2.79446	3.18548	2.51367	3.16474	2.83213	3.14323	2.89945	2.69273	3.41051	2.86155	3.37555	2.96777	2.79586	2.97638	2.89084	2.90496	3.0584	3.1443	2.81511	3.02979	2.63191	2.72669
MCL1	3.25196	3.26255	3.18005	3.22289	3.27061	3.22376	3.18648	3.25663	3.25892	3.18769	3.24006	3.26204	3.26604	3.26055	3.26676	3.22376	3.24284	3.27859	3.27694	3.25166	3.26576	3.27557	3.27094	3.25436	3.26469	3.24377	3.20484	3.32193	3.20341	3.22194	3.24328	3.24253	3.28619	3.26062	3.22185	3.22537	3.26813	3.26706	3.24261	3.30615	3.24052	3.25025	3.25683	3.18842	3.25675	3.18579	3.26499	3.20839	3.2343
PGRMC1	3.61333	3.63307	3.61179	3.61333	3.6123	3.63894	3.62242	3.63698	3.62034	3.64661	3.63698	3.64194	3.62242	3.60209	3.64623	3.629	3.62688	3.64661	3.61975	3.64525	3.629	3.62961	3.60834	3.6123	3.61442	3.64395	3.61975	3.63764	3.61685	3.61125	3.62688	3.63764	3.62688	3.62931	3.61685	3.6139	3.61948	3.60678	3.63993	3.63993	3.64322	3.63605	3.62034	3.60425	3.64734	3.64427	3.63022	3.60209	3.63698
FSCN1	2.39904	2.34956	2.576	2.4484	2.29158	2.54131	2.40452	2.46946	2.50187	2.13043	2.16767	2.35716	2.53618	2.2883	2.10742	2.35382	2.25428	2.29201	2.3719	2.48152	2.40496	2.30156	2.50936	2.3835	2.4235	2.21189	2.5049	2.19167	2.49018	2.63606	2.22669	2.35409	2.4914	2.22071	2.42454	2.33976	2.43258	2.3445	2.56411	2.3278	2.39675	2.28939	2.31754	2.57964	2.24167	2.43921	2.41468	2.54742	2.37082
MORF4L1	3.59634	3.58497	3.61496	3.60652	3.59681	3.61581	3.59347	3.58008	3.60157	3.56586	3.60083	3.59446	3.58639	3.584	3.63201	3.60425	3.60425	3.61581	3.59395	3.60395	3.57433	3.57742	3.57808	3.58851	3.60652	3.584	3.59017	3.61829	3.59586	3.59321	3.58521	3.57653	3.58899	3.60756	3.58639	3.60525	3.58286	3.60209	3.59347	3.59446	3.59877	3.60602	3.59634	3.61363	3.60283	3.58104	3.61657	3.59755	3.57964
CCN1	2.11068	1.98026	2.12762	1.7158	2.28781	1.79393	2.03844	2.03675	2.21357	2.05141	2.02712	1.95394	1.95958	1.81782	1.95094	2.11564	1.83663	1.95897	2.24635	2.11057	2.21101	1.91037	2.07639	1.88274	2.70872	1.80244	2.01472	1.95931	1.89228	2.13143	2.06642	1.93138	2.0521	1.86923	2.1785	1.8983	2.11724	2.67055	2.0905	1.96961	2.0054	1.82534	2.01576	2.00952	1.98617	2.31908	2.28784	2.12762	1.77734
RPS25	3.71902	3.68879	3.74243	3.70431	3.68795	3.64834	3.7195	3.69765	3.70174	3.63022	3.70645	3.70049	3.70135	3.66615	3.68226	3.66481	3.69385	3.60314	3.67733	3.71512	3.67494	3.67533	3.68057	3.69003	3.69551	3.70431	3.71466	3.64159	3.71817	3.70955	3.70347	3.67421	3.6867	3.69255	3.70212	3.71603	3.69255	3.68962	3.70049	3.66977	3.71512	3.68505	3.70912	3.74147	3.69967	3.67613	3.71336	3.71603	3.67074
CTSK	3.08065	3.082	3.14575	3.15558	3.1796	3.13898	3.12052	3.06468	3.16995	3.11871	3.21581	3.09809	3.22139	3.12262	3.13139	3.02716	3.16386	3.18842	3.0104	3.14672	3.10301	3.11939	3.11102	3.02706	3.1418	3.04459	3.12565	3.21459	3.18272	3.09081	3.0945	3.10657	3.13627	3.18184	3.12797	3.14987	3.10216	3.12766	3.14025	3.16465	3.13094	3.10138	3.13135	3.23749	3.08187	3.20763	3.14396	3.25226	3.13122
OXA1L	3.24122	3.29421	3.24069	3.27666	3.25669	3.30587	3.26378	3.33131	3.28499	3.26549	3.22345	3.29539	3.29482	3.21287	3.24413	3.27931	3.30461	3.15506	3.29005	3.24765	3.31467	3.25934	3.30544	3.26522	3.24979	3.25907	3.3329	3.20059	3.24626	3.2938	3.27991	3.2732	3.2671	3.27557	3.30064	3.22565	3.27484	3.27517	3.30597	3.2608	3.28552	3.25693	3.29955	3.26182	3.31038	3.28836	3.27025	3.28235	3.26822
CBX3	3.31585	3.22091	3.23289	3.17419	3.17344	3.16731	3.21188	3.16186	3.22656	3.15484	3.20983	3.18931	3.19663	3.29388	3.18425	3.20555	3.21983	3.25657	3.19976	3.26845	3.24971	3.2259	3.29755	3.16052	3.2133	3.22403	3.24075	3.17501	3.21575	3.14575	3.19183	3.19261	3.22689	3.22445	3.12128	3.25409	3.13613	3.26595	3.14813	3.17811	3.17112	3.15953	3.2304	3.25985	3.16309	3.27372	3.19715	3.2415	3.19384
TARDBP	3.27889	3.22033	3.23914	3.27987	3.23152	3.2009	3.2479	3.20753	3.1996	3.08152	3.21815	3.20855	3.24901	3.18019	3.2189	3.22996	3.20643	3.19264	3.27478	3.18613	3.24408	3.21177	3.21354	3.28471	3.19311	3.17866	3.25789	3.19087	3.1886	3.28704	3.25321	3.20852	3.23438	3.18834	3.24469	3.18753	3.25412	3.23226	3.22484	3.20294	3.23911	3.21543	3.22267	3.24411	3.22733	3.19653	3.18631	3.23242	3.21489
IGFBP7	3.43791	3.47719	3.43302	3.39149	3.45231	3.3993	3.46452	3.43131	3.47067	3.39186	3.47837	3.42239	3.46427	3.51857	3.48446	3.42967	3.49507	3.48332	3.3993	3.38859	3.46008	3.43249	3.42322	3.42699	3.45231	3.39744	3.39308	3.48096	3.4389	3.38803	3.40078	3.40522	3.44039	3.41412	3.4582	3.50513	3.38812	3.50498	3.45934	3.52629	3.44911	3.41612	3.41633	3.51178	3.39121	3.55117	3.46576	3.53735	3.3547
LASP1	3.31212	3.30454	3.31276	3.35995	3.35181	3.36212	3.32722	3.33761	3.30051	3.38338	3.3357	3.28333	3.37458	3.30033	3.29211	3.30098	3.30951	3.35404	3.33159	3.31161	3.35237	3.3583	3.36484	3.33655	3.29575	3.32376	3.33754	3.30128	3.30472	3.35895	3.31287	3.34164	3.31859	3.32193	3.33433	3.30321	3.34989	3.33577	3.34656	3.32478	3.28367	3.34793	3.34205	3.2761	3.31075	3.34095	3.29976	3.2802	3.3631
IARS1	3.32557	3.2639	3.29492	3.28014	3.28218	3.28075	3.25102	3.27429	3.2654	3.27517	3.22235	3.30307	3.26	3.33166	3.25892	3.28306	3.30673	3.27238	3.32238	3.22978	3.28478	3.24422	3.28744	3.28665	3.26116	3.20597	3.28014	3.23034	3.28685	3.26816	3.29394	3.28984	3.2915	3.26182	3.28333	3.2538	3.31153	3.36331	3.25592	3.23866	3.32415	3.20855	3.24684	3.28357	3.29218	3.24365	3.23978	3.33244	3.23833
MAGED1	3.21016	3.19155	3.28571	3.26068	3.21717	3.2729	3.25412	3.22867	3.18648	3.21347	3.18236	3.22679	3.24244	3.18514	3.22272	3.23065	3.21794	3.23754	3.23565	3.16567	3.18391	3.19183	3.19595	3.22376	3.21986	3.16465	3.22513	3.2043	3.19905	3.2558	3.24621	3.20957	3.19183	3.22036	3.27656	3.17914	3.26176	3.22987	3.21423	3.18817	3.2614	3.18799	3.215	3.20384	3.24308	3.18784	3.2591	3.23785	3.30043
MFGE8	2.52302	2.62902	2.72861	2.6903	2.61071	2.61142	2.67568	2.57752	2.68813	2.64827	2.68444	2.58619	2.61043	2.57205	2.56475	2.53837	2.56642	2.64986	2.56655	2.65457	2.55183	2.64721	2.57975	2.66019	2.51226	2.6154	2.61626	2.69637	2.65519	2.70731	2.64357	2.54442	2.54702	2.64535	2.64196	2.65625	2.58331	2.58473	2.58484	2.58165	2.60736	2.572	2.57312	2.68665	2.58481	2.63166	2.59917	2.73892	2.56122
NDFIP1	3.05549	3.11094	3.04374	3.10082	3.12065	3.1113	3.13508	3.13169	3.10076	3.16898	3.05026	3.10802	3.11225	3.09445	3.0919	3.10574	3.09912	3.10415	3.08845	3.09282	3.0418	3.10828	3.09547	3.07265	3.0834	3.13119	3.09415	3.10805	3.09452	3.04477	3.10516	3.10439	3.03308	3.15705	3.10739	3.1	3.09556	3.07084	3.09464	3.07739	3.1208	3.12047	3.12119	3.06638	3.13649	3.15571	3.0937	3.10458	3.14658
HERPUD1	3.37931	3.39065	3.38168	3.39892	3.3982	3.32171	3.37912	3.39421	3.39911	3.37218	3.37009	3.39865	3.42389	3.36432	3.34434	3.37795	3.36899	3.35314	3.40959	3.41846	3.36012	3.37986	3.36709	3.40651	3.36886	3.3542	3.387	3.34087	3.37832	3.34854	3.42195	3.36254	3.4349	3.4082	3.40117	3.38139	3.42807	3.38659	3.40069	3.40422	3.44084	3.38238	3.37035	3.4047	3.37655	3.38283	3.42301	3.43556	3.35174
PSMD3	3.1238	3.05881	3.04299	3.19674	3.1348	3.15906	3.16004	3.1318	3.02857	3.08202	3.07354	3.06897	3.18246	3.05446	3.09586	3.09473	3.13759	3.10238	3.1809	3.10163	3.10901	3.12944	3.14981	3.15656	3.05835	3.07423	3.0851	3.08322	3.12119	3.19782	3.13821	3.08805	3.12357	3.04866	3.12229	3.06589	3.14446	3.13014	3.156	3.09688	3.1646	3.12497	3.115	3.13228	3.10614	3.12534	3.07873	3.1252	3.15225
SLC25A39	3.27596	3.20333	3.26435	3.30391	3.26255	3.29554	3.31425	3.29025	3.17841	3.21108	3.21799	3.23351	3.2654	3.21543	3.24385	3.29252	3.24096	3.19019	3.29053	3.19066	3.28951	3.24278	3.27814	3.25445	3.18337	3.20396	3.2568	3.1695	3.25818	3.27128	3.28432	3.15491	3.22469	3.21059	3.28579	3.21407	3.26496	3.25622	3.26164	3.19567	3.26049	3.23056	3.23464	3.28926	3.24388	3.26935	3.19915	3.29428	3.22587
MLEC	3.26231	3.28407	3.26555	3.25821	3.22474	3.22987	3.21751	3.24388	3.26735	3.16154	3.18487	3.23306	3.24185	3.17047	3.20206	3.2144	3.31355	3.08026	3.27865	3.20809	3.32513	3.26255	3.35935	3.29092	3.22025	3.16554	3.2449	3.14992	3.24219	3.22537	3.24434	3.23703	3.25508	3.22262	3.22066	3.20059	3.26273	3.23209	3.24434	3.21071	3.22398	3.19661	3.23725	3.24214	3.22262	3.27216	3.17506	3.26664	3.21445
HADHA	3.34981	3.46301	3.33601	3.30842	3.38247	3.28533	3.41092	3.4621	3.42218	3.49102	3.41958	3.43512	3.38812	3.39279	3.32126	3.44404	3.44399	3.36545	3.37719	3.40679	3.45401	3.42383	3.47796	3.37183	3.38191	3.40669	3.38651	3.36077	3.43791	3.43681	3.40622	3.45783	3.41391	3.44983	3.38229	3.35796	3.40295	3.38211	3.4227	3.40142	3.39158	3.38343	3.44874	3.43456	3.36842	3.45748	3.30376	3.39186	3.37302
COTL1	3.09296	3.04892	2.91108	3.10844	3.0379	2.96322	2.99048	3.07815	3.09012	3.00674	2.85699	2.95885	3.10662	3.00339	2.97734	2.99967	3.0953	3.0364	3.07072	2.97449	3.03641	3.05562	3.07231	3.16299	2.92116	2.93979	3.06809	2.93975	3.00207	3.04602	3.03438	2.98235	3.01071	3.00521	3.05833	3.00515	3.15883	2.98094	3.0138	2.95573	3.06533	2.97629	3.00123	3.18653	3.07552	3.05015	2.89613	3.20062	2.95509
CCT6A	3.21548	3.16955	3.1555	3.10735	3.09037	3.17387	3.12574	3.07484	3.1629	3.11254	3.16728	3.18348	3.14725	3.17087	3.22312	3.08682	3.11496	3.15661	3.16664	3.16324	3.16821	3.18743	3.13517	3.07418	3.12284	3.10978	3.16426	3.14662	3.14325	3.10533	3.16028	3.17919	3.1752	3.14029	3.11149	3.12866	3.09032	3.14329	3.14015	3.10319	3.17264	3.10368	3.14715	3.17776	3.14518	3.11392	3.11335	3.13821	3.143
PRPF8	3.25997	3.23957	3.28978	3.26757	3.24924	3.33739	3.25356	3.25304	3.23945	3.27676	3.2854	3.2689	3.27429	3.195	3.32103	3.24531	3.26579	3.23209	3.30078	3.19238	3.26884	3.19808	3.21764	3.27981	3.35044	3.18915	3.27634	3.25387	3.23336	3.25901	3.26447	3.26516	3.26298	3.2444	3.28839	3.18345	3.2746	3.28506	3.29548	3.25202	3.28506	3.25711	3.25941	3.24161	3.2741	3.17394	3.23714	3.25526	3.26735
IFNGR2	3.23815	3.18693	3.23146	3.30917	3.30876	3.29299	3.26231	3.25232	3.23245	3.27602	3.3141	3.21059	3.28734	3.21634	3.23223	3.16047	3.21575	3.2285	3.23322	3.20574	3.27896	3.24957	3.13059	3.30331	3.20806	3.28154	3.25102	3.32492	3.25441	3.28849	3.24765	3.27978	3.25274	3.18261	3.29792	3.19843	3.3332	3.10775	3.23901	3.28896	3.21874	3.31201	3.22105	3.21265	3.29802	3.23186	3.24052	3.24267	3.31439
LRP1	2.7465	2.76737	2.8484	2.85505	2.84997	2.98153	2.84074	2.80403	2.88821	2.85404	2.93071	2.84641	2.79228	2.76138	2.91414	2.80388	2.80619	2.81174	2.81451	2.74817	2.77901	2.82422	2.76778	2.7646	2.80474	2.85868	2.80757	2.88704	2.8096	2.84865	2.79258	2.83222	2.8493	2.66692	2.78903	2.77102	2.84241	2.77541	2.84198	2.86203	2.83605	2.84422	2.80595	2.70465	2.84528	2.80615	2.79435	2.73109	2.75934
GPS1	2.72539	2.68751	2.87845	2.81131	2.78525	2.75174	2.80545	2.73154	2.56496	2.76668	2.62397	2.72472	2.70824	2.71115	2.66841	2.74983	2.73959	2.71286	2.81312	2.63089	2.73957	2.74726	2.84919	2.82857	2.76652	2.79898	2.75139	2.61583	2.7036	2.80354	2.77147	2.67083	2.67563	2.75261	2.83337	2.7607	2.76075	2.77612	2.79461	2.76503	2.77116	2.71709	2.66128	2.71627	2.73412	2.7667	2.71234	2.80688	2.77917
IDH2	3.02442	2.98045	2.94181	3.02158	2.95722	2.88077	3.01147	2.97114	2.84415	2.86575	2.80207	2.88486	2.86807	2.9753	2.88137	2.93023	3.0138	2.92363	2.98033	2.83337	3.06447	2.89243	3.03179	3.06522	2.9456	2.7954	2.92627	2.80734	2.86157	3.01555	2.99453	2.82393	2.93094	2.88486	3.04221	3.01699	2.99766	3.0454	2.89078	2.94628	3.02031	2.92737	2.88757	2.95536	2.91333	2.97818	2.8939	3.01239	3.03261
RPLP1	3.7584	3.77405	3.76754	3.78016	3.77405	3.77074	3.76603	3.76238	3.76498	3.76498	3.75283	3.76392	3.77348	3.75462	3.75988	3.76392	3.7713	3.76651	3.78016	3.75373	3.77794	3.76446	3.77629	3.77348	3.76967	3.76238	3.76812	3.7565	3.76754	3.76701	3.77026	3.76132	3.77074	3.76603	3.77849	3.7589	3.77903	3.76913	3.77903	3.76446	3.76861	3.74716	3.77459	3.76913	3.75938	3.76701	3.76132	3.76188	3.76297
RPS14	3.76651	3.77794	3.78165	3.77348	3.76913	3.77241	3.7842	3.7774	3.78196	3.76082	3.76913	3.78304	3.7842	3.76603	3.7751	3.77629	3.78304	3.76498	3.77684	3.78079	3.7796	3.77405	3.77794	3.77026	3.78304	3.77485	3.77794	3.76701	3.78134	3.75095	3.78474	3.77629	3.78593	3.77794	3.77684	3.77794	3.77459	3.77903	3.78593	3.76701	3.78248	3.7751	3.77629	3.78304	3.7796	3.776	3.77684	3.78777	3.76861
THY1	2.12648	2.10757	2.42831	1.94632	2.4914	1.79966	1.96754	2.0594	2.23457	2.08173	2.09909	2.28565	2.43497	2.44239	2.0337	2.17511	2.40955	2.15033	2.15031	2.16421	2.31017	2.29058	2.4312	2.13798	2.29013	1.8564	2.18085	2.00761	2.14928	2.34981	2.15591	2.0943	2.14518	1.86621	2.05058	2.55417	2.34335	2.42003	2.2486	2.14186	2.12229	1.93012	2.37245	2.70801	2.30379	2.60127	2.45869	2.60251	2.29344
TMED10	3.30005	3.28127	3.33515	3.32557	3.31713	3.26403	3.27801	3.3357	3.28484	3.32542	3.19855	3.27451	3.30023	3.34931	3.28215	3.32171	3.29542	3.35262	3.33761	3.22152	3.27286	3.29329	3.33823	3.2989	3.27235	3.27885	3.27203	3.3068	3.28846	3.34442	3.29755	3.29204	3.28968	3.28998	3.31743	3.35479	3.32528	3.30557	3.28978	3.25654	3.29589	3.28765	3.27783	3.24371	3.2753	3.28871	3.28744	3.33305	3.34482
CBX1	2.93428	2.98582	2.7507	3.02561	3.05019	2.9326	2.83761	2.95783	2.99209	3.07371	2.93341	2.92095	2.94786	2.94041	2.9552	2.99381	2.98382	2.93727	3.00481	2.95615	3.03877	3.00571	3.06489	3.01691	2.99194	2.95936	2.97315	2.9246	2.98952	2.98996	2.96996	2.99648	2.96083	2.97205	2.91167	2.92808	3.02131	2.95128	2.99537	2.96336	3.02189	2.95693	2.91827	2.99582	2.95099	2.94988	2.92259	2.93681	2.90269
TMEM109	2.95846	2.90883	2.95238	2.89646	2.83121	2.91839	2.845	2.87425	2.91409	2.84777	2.86467	2.88366	2.91793	2.9132	2.82223	2.82822	2.91941	2.8614	2.91591	2.8238	2.87034	2.81201	2.87939	2.87371	2.93694	2.79245	2.90104	2.77757	2.85369	2.92954	2.81471	2.88721	2.86589	2.86865	2.88311	2.8971	2.81997	2.88723	2.90026	2.88477	2.94802	2.79294	2.86183	2.93461	2.88423	2.87805	2.89086	2.94279	2.84418
DAG1	2.02384	2.11395	2.20184	2.10929	2.15505	1.97176	1.96279	2.07925	2.09119	2.13205	1.97289	2.06689	2.09628	1.96902	2.02908	2.20763	2.11963	1.97958	2.12365	2.11963	2.11177	2.0967	2.03797	2.0203	2.1107	2.00093	2.04052	2.13227	2.09056	1.87756	2.15912	2.10883	2.14312	2.13031	1.96489	2.03922	2.06064	2.16357	1.94409	1.95749	2.16401	2.06417	1.93093	2.05068	2.13447	2.13696	2.06137	2.14026	2.08985
GAS6	2.78947	2.82934	2.94593	2.85526	2.88223	2.83693	2.88772	2.82116	2.72105	2.72663	2.8275	2.75254	2.8265	2.80601	2.83141	2.80185	2.77534	2.71333	2.80997	2.7368	2.85318	2.74979	2.79392	2.79456	2.94548	2.72994	2.84021	2.73629	2.8124	2.91083	2.77705	2.69524	2.84836	2.77723	2.8209	2.8586	2.73915	2.78694	2.8349	2.85888	2.84267	2.79365	2.78171	2.78761	2.75787	2.83677	2.87816	2.76257	2.79533
IMMT	3.32746	3.32587	3.20174	3.36718	3.27563	3.19327	3.28495	3.34212	3.2802	3.3264	3.21317	3.3251	3.33659	3.19414	3.21666	3.29315	3.32714	3.20503	3.3485	3.32738	3.33166	3.30842	3.34301	3.33831	3.26055	3.23751	3.30362	3.21581	3.28134	3.33026	3.32794	3.30788	3.35229	3.266	3.33342	3.26453	3.34488	3.30023	3.3156	3.26453	3.3258	3.32473	3.31837	3.31279	3.34284	3.32883	3.28008	3.33327	3.33761
CYB5R3	2.55491	2.60487	2.45191	2.54296	2.59452	2.46904	2.53593	2.63354	2.48675	2.5832	2.33201	2.42854	2.53059	2.43854	2.44106	2.53845	2.45312	2.42669	2.57905	2.53649	2.59587	2.53041	2.61838	2.61441	2.52762	2.48844	2.47905	2.38556	2.30304	2.51761	2.37784	2.4805	2.4649	2.45049	2.49425	2.46949	2.57087	2.40004	2.52941	2.45965	2.51946	2.49735	2.45866	2.41135	2.50828	2.65134	2.4877	2.61867	2.61132
QSOX1	3.06881	3.04773	3.30281	3.05533	3.12342	3.0404	3.08763	3.00236	2.96287	3.04031	2.98956	3.05057	3.07486	3.20597	3.09377	3.01063	2.9768	3.03557	2.98352	2.96981	2.92373	2.96773	2.97963	3.03389	3.19925	2.97006	3.00703	2.99423	3.03177	3.10301	3.08045	2.95475	2.98153	3.05403	3.16265	3.17203	3.07147	3.18854	3.01407	3.00974	2.99953	3.03553	2.92729	3.02733	3.01665	2.98149	3.26317	3.11943	3.21879
TMEM59	3.45076	3.54564	3.51906	3.48207	3.50824	3.3926	3.49276	3.49677	3.50067	3.50167	3.43965	3.50715	3.48165	3.54108	3.45648	3.48461	3.48683	3.42947	3.46989	3.51472	3.49045	3.46514	3.47837	3.4906	3.54917	3.49606	3.47719	3.45564	3.49606	3.48165	3.4716	3.49928	3.50625	3.49698	3.46477	3.52903	3.50019	3.46962	3.50268	3.53382	3.48918	3.50328	3.49494	3.47796	3.49204	3.52682	3.53587	3.45477	3.48627
YWHAQ	3.26766	3.3273	3.23469	3.23779	3.30256	3.15032	3.28923	3.27122	3.35788	3.29643	3.19845	3.31728	3.32185	3.31599	3.23306	3.28357	3.33489	3.30905	3.30544	3.32625	3.33688	3.37665	3.34797	3.29211	3.26022	3.31691	3.26007	3.27789	3.31359	3.28832	3.29596	3.29921	3.33531	3.28819	3.26074	3.27497	3.31138	3.31287	3.34031	3.28085	3.25557	3.29976	3.30511	3.3235	3.34325	3.38247	3.22291	3.36554	3.31489
SCD	1.95298	2.16872	1.95789	2.21062	1.94585	2.15976	2.17481	1.95165	2.13149	2.14166	1.89043	2.0208	1.97535	2.34499	2.07389	2.17625	2.1226	2.18298	2.03477	1.85544	1.94097	2.1786	2.16215	2.16301	2.16259	2.23771	2.11222	1.95948	2.03767	2.24781	2.15273	1.93269	2.0795	2.21411	2.0479	2.14006	1.84208	2.25069	2.09475	2.12747	2.11757	2.1069	1.8898	2.15941	2.17433	2.15544	2.267	2.63913	2.35893
H1-10	3.31826	3.27804	3.25368	3.28852	3.25345	3.30342	3.27811	3.23519	3.22884	3.19429	3.29168	3.23622	3.28333	3.19429	3.25289	3.21465	3.28937	3.29059	3.21939	3.19306	3.26025	3.28592	3.26219	3.27662	3.33372	3.21116	3.24936	3.19223	3.2535	3.29802	3.2588	3.17458	3.25541	3.25904	3.26384	3.23418	3.29394	3.32794	3.28075	3.26769	3.26884	3.28346	3.26896	3.26286	3.24041	3.29011	3.25072	3.23749	3.23289
PSMD2	1.98776	2.07582	1.7219	1.83653	2.00607	1.95777	1.9432	2.2228	1.96923	2.01866	1.80786	2.05552	1.89129	2.03178	1.83069	2.06018	2.17645	1.91172	2.05594	1.99307	2.01949	2.15709	2.15026	1.99903	1.88199	2.01593	1.83657	1.87469	2.04852	1.94058	2.06204	1.95692	2.0437	2.18542	1.80105	2.00931	2.01244	2.15372	2.02211	1.90886	1.88091	2.052	2.10474	2.27765	1.99066	2.24264	1.91671	2.11662	2.11248
COPZ1	3.22463	3.19797	3.22376	3.24331	3.23776	3.13499	3.21961	3.23827	3.225	3.22605	3.14744	3.22587	3.22505	3.20466	3.14414	3.26258	3.23972	3.15695	3.25991	3.18129	3.23856	3.20674	3.24948	3.25356	3.19704	3.21486	3.21276	3.15647	3.2293	3.24994	3.23068	3.20755	3.18012	3.21298	3.25466	3.27091	3.2417	3.23401	3.22235	3.19758	3.1989	3.20023	3.21354	3.24701	3.21209	3.24255	3.18844	3.27391	3.24413
CD9	3.57082	3.63958	3.57082	3.629	3.64092	3.56766	3.6147	3.66977	3.63082	3.65788	3.59979	3.62154	3.62867	3.60368	3.57875	3.64661	3.64975	3.63993	3.63698	3.63698	3.64904	3.64767	3.65146	3.63354	3.60031	3.60992	3.62659	3.62599	3.63022	3.60628	3.63764	3.67455	3.63797	3.63138	3.61125	3.61307	3.64493	3.61044	3.63894	3.61125	3.62749	3.62064	3.62473	3.61685	3.63384	3.6504	3.60602	3.61801	3.64767
CLSTN1	2.96515	2.91296	2.98763	3.01127	3.02783	2.86303	2.99097	2.91126	2.91108	2.96463	2.97901	2.91195	2.91677	2.8549	2.89058	2.97831	2.86315	2.87246	2.9463	2.8754	2.93223	2.89483	2.89153	3.02419	2.91063	2.88111	2.93529	2.85603	2.92097	2.96924	2.97279	2.8479	2.96195	2.95244	2.88782	2.85372	3.0142	2.82051	3.00093	2.97034	2.87152	3.01207	2.9093	2.93328	2.96424	2.88279	2.94163	2.94679	3.03065
KDELR2	3.3981	3.38988	3.39299	3.35245	3.38586	3.34623	3.40358	3.35838	3.3707	3.4257	3.31808	3.39949	3.35095	3.35117	3.34325	3.36781	3.38168	3.34993	3.37867	3.35788	3.36457	3.34765	3.33679	3.34705	3.38659	3.35339	3.34141	3.36228	3.35479	3.30483	3.38139	3.38431	3.37693	3.38586	3.37845	3.35805	3.34935	3.41276	3.36103	3.36036	3.38595	3.37231	3.37315	3.34164	3.38177	3.36166	3.38181	3.3822	3.36279
PPM1G	2.88832	2.7825	2.88625	2.90488	2.77787	2.7899	2.86891	2.81357	2.73587	2.81422	2.70771	2.77409	2.8298	2.80677	2.79945	2.76045	2.81899	2.78996	2.88645	2.78101	2.81249	2.76442	2.83021	2.83869	2.75778	2.76487	2.81329	2.72472	2.78205	2.90572	2.84173	2.69649	2.8397	2.84756	2.82384	2.80031	2.88351	2.81338	2.79736	2.7936	2.81596	2.77032	2.80559	2.8561	2.80038	2.82323	2.77875	2.88774	2.8598
RAC1	2.62422	2.63412	2.83521	2.75277	2.72067	2.47472	2.733	2.72745	2.70172	2.67404	2.64412	2.69299	2.76806	2.77579	2.67741	2.6636	2.72243	2.54654	2.62288	2.71094	2.5247	2.70255	2.67214	2.60926	2.71212	2.61873	2.59741	2.59323	2.74527	2.69861	2.74378	2.59506	2.67871	2.72693	2.71648	2.72689	2.63191	2.72759	2.64986	2.62288	2.56242	2.62893	2.48248	2.67801	2.66488	2.80499	2.73015	2.63407	2.54748
VKORC1	3.07044	3.04999	3.15142	3.09953	3.05238	2.97777	3.03744	3.03739	3.04499	3.05598	3.04394	3.04263	3.0884	3.07495	3.10579	3.04239	3.0449	2.95387	3.03404	3.02808	2.96897	3.01832	3.03946	3.04612	3.01936	2.98875	2.98358	2.97242	3.05667	3.11283	3.03033	3.02329	3.00326	3.036	3.03842	3.13693	3.05646	3.06954	3.04744	3.06292	3.06438	3.01697	3.02962	3.08767	3.01001	3.0736	3.1084	3.08143	3.03474
TBCB	3.23709	3.24901	3.24632	3.28098	3.31699	3.18325	3.2756	3.24314	3.1873	3.26738	3.21092	3.24562	3.27956	3.21581	3.19249	3.25907	3.24854	3.17681	3.25137	3.21298	3.23997	3.2304	3.22297	3.27918	3.20075	3.21052	3.2483	3.15758	3.2465	3.24669	3.26415	3.17967	3.21092	3.24351	3.27744	3.26409	3.2828	3.21376	3.28241	3.22761	3.25862	3.25111	3.24116	3.31096	3.22951	3.32208	3.26231	3.28413	3.29516
SF3B2	3.02891	3.00229	3.01099	3.06881	3.02185	2.92743	3.0174	3.05576	2.97695	3.05013	2.98198	2.98922	3.03493	2.97779	2.99478	2.9998	3.036	2.98253	3.07009	2.93108	3.02246	2.9936	3.07574	3.07856	2.96724	2.92928	3.02029	2.98129	3.05864	3.03633	3.02508	2.98561	3.04198	2.98711	3.04954	2.99284	3.06324	3.01457	3.07869	2.99286	3.05785	2.98007	3.01797	3.0158	2.99055	3.03986	3.01499	3.04409	3.07338
HLA-DPA1	3.71859	3.70006	3.64427	3.65858	3.62627	3.58286	3.54316	3.61657	3.74716	3.62297	3.57061	3.67222	3.67851	3.64427	3.59299	3.63573	3.6504	3.56701	3.63958	3.61206	3.59608	3.61859	3.67186	3.67533	3.60678	3.58803	3.63993	3.58474	3.62961	3.64194	3.60259	3.64975	3.63201	3.65463	3.64159	3.6619	3.60031	3.63926	3.68016	3.65788	3.65929	3.65463	3.64904	3.74295	3.67733	3.68795	3.58851	3.70519	3.43902
CAV1	2.96408	3.02118	2.96153	2.83311	2.88094	2.76228	3.10566	2.89855	2.95553	2.9524	2.93497	2.85316	3.05143	3.0386	2.91807	2.90972	3.01051	2.77138	2.78793	2.94736	2.95416	2.84313	2.97126	2.95009	2.88053	3.04452	2.87331	2.85461	2.96654	3.05675	2.98133	2.95132	2.93198	2.81944	3.10453	3.06057	2.94656	2.85638	2.912	2.98145	2.94173	2.87041	2.97542	3.03477	2.92353	2.97928	3.13279	3.1801	2.89233
PMP22	3.0414	2.93155	3.20653	3.03941	3.01409	3.06963	3.09278	2.99592	3.03752	2.94481	3.06693	2.99246	3.10036	3.1211	3.08308	2.86526	2.98863	3.0365	3.05213	2.94999	2.99664	3.03701	3.00997	2.98857	3.05955	2.85288	2.99849	3.06012	3.02171	3.0685	2.98039	2.98922	3.06952	2.95939	2.99734	3.12335	2.97664	3.01216	3.10087	3.04344	2.98223	2.98049	2.95439	3.09437	2.94443	3.07138	3.05355	3.05624	3.11831
MAPRE1	2.83052	2.83902	2.77379	2.86569	2.7835	2.54405	2.68149	2.82191	2.86688	2.78183	2.68286	2.81558	2.81213	2.80761	2.62107	2.84231	2.81809	2.73194	2.87105	2.81118	2.80907	2.85055	2.89005	2.89155	2.72064	2.80909	2.76972	2.80274	2.76623	2.81688	2.81032	2.74731	2.82592	2.80907	2.77439	2.81228	2.82134	2.77327	2.77301	2.76614	2.74027	2.77494	2.81404	2.88347	2.82665	2.85037	2.76875	2.86344	2.90107
MYL9	3.00428	2.98116	3.06053	2.89291	3.0594	2.91994	2.99677	2.87706	2.9463	2.97205	2.90518	2.75784	3.10771	2.96565	2.92089	2.86954	3.07221	2.85292	2.83587	2.91112	2.93729	2.73397	2.99575	2.94011	3.02402	2.89915	2.82959	2.98639	2.90345	3.12102	3.06576	2.99965	3.08493	2.71771	3.31153	3.13765	2.80713	2.88429	2.89341	3.00363	2.88748	2.79312	2.92627	2.90143	2.99596	2.98645	2.94481	3.12001	3.02902
DYNC1H1	2.61191	2.69531	2.64042	2.3998	2.49761	2.5669	2.57603	2.62502	2.70485	2.71631	2.69791	2.62246	2.56336	2.61838	2.60844	2.70056	2.73948	2.66631	2.51879	2.49476	2.66293	2.62169	2.62527	2.43626	2.74093	2.59577	2.64089	2.64566	2.6161	2.60032	2.61684	2.72112	2.67558	2.76625	2.60375	2.61124	2.5572	2.71911	2.6616	2.67219	2.64637	2.68189	2.67516	2.43669	2.60362	2.4676	2.79901	2.43073	2.75484
YWHAH	3.43856	3.48012	3.45648	3.48262	3.47287	3.53492	3.46477	3.44652	3.50761	3.48945	3.51336	3.45624	3.47569	3.47174	3.47293	3.42112	3.43856	3.46071	3.4452	3.47796	3.44335	3.45526	3.44995	3.49292	3.45019	3.4182	3.4657	3.51976	3.47216	3.44241	3.49352	3.49204	3.49176	3.4437	3.4744	3.43056	3.4582	3.43249	3.47401	3.49837	3.43056	3.51328	3.42947	3.43335	3.48361	3.44616	3.49677	3.41448	3.51064
RBM38	2.86264	2.85252	3.04843	2.86179	2.85243	2.77356	2.82344	2.69896	2.8203	2.87184	2.72055	2.81153	2.80489	2.97187	2.85924	2.76516	2.69351	2.83836	2.76778	2.75327	2.70639	2.73558	2.79906	2.81524	3.03112	2.76965	2.91308	2.76061	2.8578	2.92623	2.84816	2.78054	2.90787	2.90183	2.89934	2.97794	2.77621	3.01616	2.84726	2.76017	2.87184	2.85474	2.78336	2.97301	2.84545	2.73341	2.93305	2.902	2.81148
PSMB7	3.18307	3.19238	3.13761	3.18947	3.14542	3.11908	3.158	3.22412	3.13384	3.12235	3.11392	3.16794	3.19724	3.22117	3.14579	3.17708	3.2085	3.11116	3.21895	3.19495	3.19552	3.18839	3.22425	3.1765	3.15678	3.16238	3.18703	3.10869	3.19897	3.18398	3.16304	3.07873	3.18272	3.17424	3.17394	3.20929	3.19521	3.16975	3.1788	3.1426	3.18115	3.15668	3.16547	3.21018	3.13627	3.19987	3.16559	3.21784	3.1927
TFG	3.22935	3.21836	3.16377	3.24904	3.21029	3.12505	3.22614	3.22679	3.19771	3.2376	3.1436	3.21087	3.24918	3.16799	3.12426	3.20698	3.21468	3.15411	3.25154	3.20844	3.23356	3.21078	3.25551	3.21613	3.15211	3.19117	3.18492	3.14309	3.16163	3.22639	3.24478	3.20962	3.1981	3.23197	3.23859	3.16377	3.22318	3.22117	3.21224	3.20253	3.15614	3.18272	3.2308	3.20913	3.23209	3.20443	3.18723	3.24368	3.25934
ANAPC5	3.25686	3.23226	3.23822	3.2588	3.23879	3.27048	3.2714	3.24614	3.25875	3.29965	3.19168	3.23424	3.22984	3.18638	3.22526	3.24597	3.21863	3.2031	3.22996	3.20659	3.20435	3.19724	3.21281	3.27037	3.24744	3.20192	3.26546	3.20844	3.2506	3.22157	3.24672	3.27369	3.2376	3.24328	3.21958	3.22463	3.23687	3.24747	3.25119	3.24098	3.30172	3.22451	3.23793	3.26459	3.26025	3.22223	3.23803	3.2657	3.21676
PPP1R11	3.35668	3.34675	3.38878	3.40373	3.38283	3.38159	3.37804	3.36527	3.37372	3.38348	3.34993	3.3596	3.37995	3.3326	3.37744	3.34656	3.34087	3.29798	3.37183	3.35206	3.34394	3.34079	3.35635	3.38468	3.35354	3.37253	3.36216	3.36212	3.37026	3.37777	3.3731	3.36983	3.34064	3.35601	3.36727	3.34221	3.37342	3.33358	3.38759	3.35895	3.36727	3.36859	3.36228	3.34985	3.36769	3.34931	3.36732	3.34948	3.39279
SPARC	3.13198	3.08304	3.24052	3.14882	3.17107	3.15614	3.20877	3.14006	3.19406	3.09896	3.16406	3.04892	3.23237	3.18648	3.26878	3.06932	3.104	3.20394	3.09985	3.13877	3.08838	3.12534	3.05959	3.15427	3.21059	3.07506	3.07832	3.14943	3.09123	3.11607	3.14715	3.10143	3.16848	3.04926	3.08685	3.14421	3.12168	3.17233	3.17688	3.15619	3.17353	3.10179	3.14118	3.21244	3.14031	3.19526	3.23132	3.24707	3.09844
SF3B5	3.36732	3.30842	3.29647	3.34805	3.32909	3.33952	3.33327	3.3231	3.31165	3.30234	3.29619	3.31439	3.36859	3.33927	3.30785	3.3415	3.3151	3.27115	3.35635	3.31736	3.3326	3.33159	3.34386	3.33785	3.3235	3.27048	3.32469	3.26503	3.35068	3.3338	3.33888	3.31514	3.34607	3.32427	3.35977	3.35944	3.35068	3.33426	3.33159	3.30695	3.35229	3.29931	3.33043	3.37886	3.31212	3.3644	3.30931	3.37583	3.34858
PPIB	3.51554	3.47222	3.49881	3.51343	3.50407	3.37976	3.4682	3.48503	3.4679	3.43421	3.408	3.46527	3.51456	3.51	3.40041	3.48859	3.52466	3.40117	3.52953	3.43369	3.48606	3.45477	3.51857	3.5108	3.48361	3.44164	3.494	3.34882	3.46796	3.51739	3.49837	3.45231	3.4639	3.4807	3.50081	3.52447	3.50685	3.4957	3.51161	3.45833	3.48083	3.44006	3.45383	3.51873	3.45267	3.5169	3.4906	3.56211	3.49749
ATP6V1H	2.71089	2.69156	2.73968	2.79358	2.75183	2.70156	2.76535	2.77928	2.71321	2.76178	2.64996	2.66238	2.75137	2.63988	2.6745	2.64251	2.72148	2.67946	2.76634	2.68689	2.71767	2.70743	2.75095	2.77474	2.73957	2.77947	2.67496	2.71804	2.686	2.74708	2.71973	2.71484	2.74438	2.74368	2.71552	2.67295	2.79899	2.72006	2.75059	2.69294	2.73915	2.70431	2.66757	2.67606	2.71538	2.67321	2.65435	2.69987	2.78361
ARPC1A	3.24679	3.30111	3.25922	3.2915	3.30091	3.1927	3.2938	3.31542	3.26632	3.29226	3.17492	3.28785	3.28688	3.28264	3.1698	3.27872	3.24807	3.19432	3.29066	3.26832	3.27119	3.26292	3.297	3.32283	3.26396	3.26441	3.26845	3.16919	3.26915	3.28468	3.2836	3.2617	3.2753	3.25441	3.2784	3.27037	3.30814	3.28678	3.2707	3.21888	3.27833	3.27342	3.23674	3.26007	3.2854	3.30321	3.26428	3.32314	3.33369
PLOD1	2.58844	2.69026	2.55171	2.62874	2.57969	2.56475	2.53079	2.53979	2.61135	2.58915	2.62774	2.63123	2.63778	2.50862	2.65381	2.61662	2.60403	2.55635	2.54285	2.52706	2.54893	2.55725	2.58115	2.67122	2.70052	2.389	2.52935	2.33101	2.55745	2.63945	2.48225	2.4898	2.59177	2.63564	2.57354	2.61641	2.65718	2.64465	2.69056	2.68695	2.63394	2.56223	2.54935	2.62205	2.52801	2.67293	2.76561	2.65337	2.75766
TMX2	3.32738	3.26669	3.26757	3.3049	3.24202	3.25237	3.27203	3.27255	3.24176	3.27255	3.2649	3.29233	3.31032	3.28255	3.2741	3.26459	3.24554	3.26496	3.32513	3.24078	3.2913	3.25051	3.30673	3.24413	3.30376	3.21548	3.30439	3.24557	3.29164	3.25736	3.2795	3.30321	3.27987	3.21174	3.24511	3.26813	3.29441	3.30292	3.26617	3.21933	3.28005	3.26007	3.25154	3.24643	3.24802	3.26607	3.26334	3.30572	3.27701
BTG2	2.20504	2.45376	2.53033	2.38039	2.40909	2.12997	2.35695	2.35856	2.3749	2.3466	2.06553	2.48106	2.34998	2.48694	2.05681	2.33881	2.57828	2.22087	2.38451	2.30827	2.54064	2.29499	2.4744	2.49562	2.81667	2.11675	2.34486	2.10289	2.3407	2.54575	2.43341	2.28362	2.42024	2.59746	2.21509	2.5609	2.42779	2.63604	2.52137	2.53517	2.45312	2.43638	2.55238	2.52929	2.33622	2.426	2.47413	2.46341	2.16205
NDUFAB1	3.59321	3.59017	3.55602	3.59181	3.57875	3.52313	3.58376	3.57742	3.54898	3.58686	3.51789	3.58711	3.59929	3.57167	3.54355	3.58851	3.58545	3.5087	3.59779	3.57986	3.58876	3.56339	3.5904	3.57298	3.58242	3.55496	3.58613	3.50407	3.5822	3.58663	3.58078	3.57592	3.57944	3.56885	3.58568	3.56483	3.59227	3.5792	3.57543	3.54452	3.58899	3.55396	3.57146	3.59979	3.57742	3.58474	3.54127	3.6177	3.58376
RNF130	2.88158	3.0926	3.04926	3.10145	3.04853	2.98261	2.99085	3.10292	3.09433	2.97658	2.96722	3.02725	3.12788	2.97695	2.98007	3.0132	3.07731	2.93935	3.04045	3.01649	3.06415	3.06078	3.11732	3.08936	3.07787	2.95602	2.9658	2.92695	3.08239	3.10154	3.04589	3.02249	3.00335	3.05598	3.064	3.06839	3.11264	3.04837	3.09858	3.0976	3.09337	3.02869	3.05791	3.08916	2.99988	3.13057	3.03497	3.06455	2.997
SDF4	3.24164	3.24244	3.25812	3.26279	3.27235	3.28751	3.29394	3.26744	3.16519	3.24388	3.24308	3.23709	3.24614	3.23839	3.25613	3.26428	3.24887	3.18849	3.25559	3.20929	3.26851	3.23589	3.22387	3.23234	3.25487	3.23839	3.26226	3.19541	3.2299	3.30537	3.25237	3.20114	3.22664	3.24496	3.25424	3.25469	3.24104	3.24771	3.25736	3.24127	3.25333	3.25642	3.24308	3.24948	3.2372	3.28316	3.29529	3.23418	3.29011
CRYAB	2.75352	2.70517	2.95161	2.87251	2.7447	2.80465	2.98701	2.84351	2.81982	2.76244	2.82835	2.81875	2.92733	3.00817	2.88288	2.74988	2.81092	2.75433	2.86382	2.70679	2.82571	2.82147	2.83422	2.80619	2.91459	2.71273	2.70884	2.78784	2.82615	3.00541	2.74189	2.75975	2.80552	2.81055	3.04693	2.89886	2.7678	2.77332	2.93567	2.89019	2.84585	2.78436	2.80207	2.83626	2.74348	3.01199	2.79014	3.1113	2.73485
UFC1	3.34948	3.36187	3.38274	3.35935	3.34205	3.28951	3.34309	3.33358	3.33931	3.29266	3.26703	3.33975	3.35928	3.36108	3.32492	3.33489	3.33194	3.27707	3.3466	3.36956	3.32365	3.34402	3.35197	3.33671	3.35213	3.32216	3.34508	3.29802	3.36541	3.31981	3.35395	3.28284	3.35387	3.36669	3.3222	3.36616	3.35287	3.33182	3.34688	3.3279	3.3674	3.33605	3.3596	3.38522	3.30673	3.37573	3.38199	3.39507	3.36232
RNF114	2.76342	2.68837	2.64951	2.73036	2.71721	2.40343	2.78285	2.74569	2.73185	2.7232	2.51707	2.69945	2.78723	2.72601	2.61394	2.73939	2.6754	2.60626	2.79037	2.65453	2.63307	2.69196	2.79945	2.7519	2.67471	2.72241	2.66435	2.41726	2.73786	2.8036	2.71622	2.61357	2.68861	2.76921	2.74979	2.82668	2.80779	2.7089	2.74067	2.65317	2.78936	2.75825	2.7512	2.79387	2.74719	2.79866	2.72339	2.71302	2.80216
SH3BGRL	3.38177	3.39678	3.38149	3.41145	3.39839	3.42737	3.37822	3.42918	3.40343	3.42827	3.36975	3.38696	3.3986	3.36191	3.43737	3.4436	3.44947	3.47607	3.38786	3.38763	3.44586	3.43324	3.44323	3.37683	3.4214	3.40083	3.37545	3.46757	3.40187	3.3982	3.40216	3.43249	3.39241	3.41947	3.44557	3.40535	3.38887	3.4003	3.41245	3.45301	3.40088	3.40216	3.43556	3.38786	3.40751	3.45877	3.42383	3.37368	3.33093
RPL11	3.78248	3.76651	3.78963	3.77241	3.75938	3.77571	3.78304	3.74196	3.76812	3.69045	3.76297	3.75551	3.77903	3.78474	3.78356	3.76967	3.78016	3.77026	3.76913	3.78895	3.76651	3.76392	3.77903	3.76446	3.77182	3.76498	3.78079	3.77459	3.78474	3.76498	3.76701	3.74243	3.7713	3.76651	3.7713	3.78593	3.76701	3.75988	3.77026	3.75306	3.78593	3.75373	3.76967	3.791	3.72176	3.7774	3.791	3.78593	3.78134
ALDH2	3.41369	3.49335	3.36859	3.5428	3.51654	3.41336	3.50918	3.52126	3.41762	3.43972	3.39168	3.46989	3.4983	3.29887	3.43119	3.50769	3.46718	3.46058	3.47254	3.42947	3.469	3.47428	3.46364	3.46664	3.38563	3.47416	3.48389	3.4686	3.44592	3.51587	3.46184	3.42542	3.42769	3.46652	3.52159	3.38093	3.53211	3.39886	3.47081	3.43567	3.42101	3.49255	3.50513	3.41846	3.50809	3.46539	3.38338	3.47532	3.52645
FGB	1.64628	1.57323	1.72116	1.6882	1.59364	1.5096	1.71365	1.60207	1.56726	1.5746	1.59383	1.50946	1.59835	1.69874	1.76801	1.54821	1.63174	1.55402	1.69427	1.58367	1.59107	1.60494	1.67113	1.58545	1.70107	1.61681	1.6345	1.5099	1.63578	1.58448	1.67133	1.65968	1.53282	1.55408	1.6413	1.5687	1.57807	1.56393	1.64388	1.53849	1.62811	1.6516	1.67506	1.54745	1.53946	1.59231	1.68036	1.58952	1.58483
LAPTM4A	3.54033	3.58639	3.55996	3.54917	3.55376	3.50407	3.54528	3.56628	3.58078	3.57997	3.5342	3.57719	3.5697	3.5558	3.53373	3.57276	3.57986	3.53772	3.55174	3.55195	3.57852	3.58264	3.57898	3.53511	3.58899	3.55155	3.53364	3.5428	3.55036	3.55195	3.55811	3.54546	3.56038	3.57986	3.55077	3.56648	3.54699	3.5577	3.58031	3.56285	3.56754	3.55538	3.57543	3.57016	3.55912	3.6102	3.57146	3.55036	3.52192
MAF1	2.91238	2.93709	2.97201	3.00529	3.00015	2.94599	3.00991	2.91974	2.89065	2.97965	2.8608	2.86208	3.02146	2.80792	2.89555	2.9313	2.93179	2.83215	2.94763	2.94294	2.94928	2.90759	2.99101	2.97226	2.95033	2.93781	2.97106	2.89011	2.9238	3.00225	2.89782	2.89401	2.8989	2.89427	2.98189	2.88351	2.96753	2.90723	2.9474	2.92632	2.94774	2.90796	2.96652	2.93826	2.92709	2.93216	2.90965	2.99267	2.95992
TMEM14C	3.50174	3.54222	3.53382	3.50561	3.49088	3.49494	3.49976	3.48744	3.50809	3.45946	3.48627	3.5108	3.51438	3.52774	3.5121	3.50081	3.54936	3.50561	3.52009	3.52519	3.51772	3.5447	3.50484	3.47757	3.55538	3.48988	3.48744	3.52645	3.51923	3.48817	3.50761	3.54414	3.51032	3.55396	3.50067	3.53251	3.50577	3.52486	3.52413	3.5299	3.54316	3.51303	3.52555	3.51889	3.50328	3.5697	3.52396	3.51328	3.52209
SERPINE1	2.28332	2.13657	2.12961	2.18561	2.36398	2.18183	2.32043	2.28718	2.29008	2.22296	2.29673	2.23342	2.23345	2.28458	2.33736	2.3522	2.24682	2.20509	2.21614	2.25141	2.29452	2.21973	2.09854	2.32373	2.17938	2.39381	2.31309	2.07281	2.13641	2.43012	2.39414	2.17685	2.28716	2.20286	2.34345	2.18083	2.19339	2.22609	2.16472	2.18099	2.23034	2.33678	2.21134	2.23942	2.27493	2.25952	2.22708	2.21322	2.19574
UGP2	3.72849	3.74243	3.74295	3.75183	3.75988	3.7377	3.72176	3.75417	3.73638	3.76446	3.73495	3.74056	3.71817	3.76701	3.77074	3.74295	3.71902	3.75988	3.75138	3.74008	3.73959	3.74099	3.74056	3.7694	3.7204	3.76392	3.73591	3.76553	3.74295	3.72308	3.74345	3.71817	3.71642	3.74763	3.73545	3.74855	3.73545	3.72757	3.7204	3.74196	3.70733	3.75509	3.72849	3.73959	3.74437	3.69842	3.74855	3.7248	3.76446
LPCAT1	2.58928	2.36307	2.74844	2.49328	2.65873	2.54335	2.53134	2.30763	2.50826	2.37654	2.45738	2.39636	2.55384	2.56924	2.54107	2.46864	2.55967	2.43748	2.51007	2.36783	2.49479	2.46437	2.42626	2.54997	2.3728	2.38745	2.50645	2.2879	2.37597	2.68677	2.43065	2.38033	2.41721	2.45788	2.61973	2.56945	2.48662	2.57576	2.50001	2.59374	2.45063	2.35255	2.50769	2.80029	2.38433	2.58946	2.74032	2.65551	2.63068
ATP6AP2	3.00681	3.0881	3.02338	3.09064	3.0471	2.71207	2.94373	3.09833	3.0859	3.15078	2.92073	3.033	3.04091	3.04261	2.88009	3.04164	3.1029	2.95095	3.04828	3.01326	3.02866	3.021	3.11566	3.05997	3.07032	2.98286	2.96308	2.94577	3.02342	3.00908	2.97187	3.06358	3.05805	3.05791	2.97136	3.08236	3.05165	3.05795	3.08252	3.03431	3.0238	3.0062	3.05968	3.07783	3.08283	3.15071	3.02768	2.99986	3.06396
RTCB	3.22521	3.23309	3.18613	3.2765	3.24388	3.29066	3.11281	3.26676	3.2078	3.22805	3.20669	3.22094	3.23992	3.21209	3.20289	3.24024	3.17717	3.25362	3.25634	3.21779	3.23283	3.24267	3.24202	3.17169	3.19374	3.24107	3.2395	3.2989	3.23433	3.25702	3.21221	3.24464	3.15596	3.25232	3.20373	3.20885	3.25226	3.21508	3.23497	3.15193	3.21741	3.225	3.17953	3.24064	3.24069	3.26116	3.23845	3.24859	3.24122
ADIPOR1	3.21265	3.2423	3.23223	3.19204	3.22639	3.23599	3.23717	3.22508	3.22906	3.25538	3.20232	3.23559	3.2489	3.24966	3.19382	3.24009	3.23589	3.16995	3.20847	3.23651	3.24848	3.26045	3.24562	3.21231	3.25184	3.23002	3.20184	3.18643	3.20581	3.24141	3.22484	3.23096	3.21586	3.24597	3.2496	3.23845	3.22306	3.24428	3.23051	3.2538	3.24354	3.21836	3.24024	3.21228	3.2251	3.26086	3.26055	3.22932	3.22008
TXNRD1	3.25066	3.21736	3.28589	3.26459	3.28326	3.31736	3.29823	3.32772	3.32797	3.36851	3.37619	3.27968	3.2509	3.33403	3.27064	3.27491	3.28148	3.33793	3.36475	3.34268	3.3042	3.29582	3.35091	3.24661	3.26409	3.28471	3.2583	3.31855	3.28201	3.31643	3.33785	3.34931	3.25824	3.3784	3.3335	3.30206	3.36983	3.40196	3.29299	3.21108	3.26503	3.28393	3.26546	3.27478	3.33577	3.22356	3.23379	3.26121	3.25598
FSTL1	3.2097	3.14125	3.27365	3.15666	3.18075	3.21556	3.19838	3.16587	3.16128	3.15406	3.23542	3.13423	3.18774	3.19296	3.27359	3.14164	3.1765	3.18124	3.10991	3.144	3.1362	3.12112	3.08925	3.13503	3.21337	3.1199	3.1473	3.28552	3.25114	3.19019	3.14628	3.14285	3.18189	3.09368	3.17935	3.2235	3.12247	3.15873	3.2094	3.18599	3.10816	3.13306	3.14045	3.20847	3.12921	3.179	3.22559	3.28896	3.07867
PCOLCE	2.36951	2.50201	2.58895	2.32924	2.5543	2.3959	2.2321	2.48819	2.43838	2.41473	2.42332	2.32961	2.50401	2.43739	2.4249	2.27621	2.45188	2.39865	2.30556	2.48937	2.32765	2.47791	2.434	2.34971	2.41699	2.38449	2.40771	2.40552	2.4188	2.61764	2.39916	2.35876	2.43543	2.26684	2.51207	2.56541	2.36484	2.39836	2.42177	2.40113	2.47808	2.32506	2.48484	2.58015	2.48969	2.4994	2.53762	2.53745	2.37358
RTF2	2.97922	2.98344	2.96486	3.04058	2.94976	2.90423	2.94251	3.02631	2.93644	2.89367	2.92289	2.97285	3.0143	2.95619	2.9834	2.96302	2.97901	2.84534	3.02174	2.99673	2.90746	2.90627	2.97365	3.02477	2.90989	2.89532	2.91414	2.86173	3.00046	2.98831	2.98843	2.89675	2.97693	2.94234	2.94371	2.98169	3.02354	2.93531	2.99339	2.90967	2.95459	2.92473	3.00388	3.01001	2.95356	2.95871	2.97094	2.94568	3.0466
VDAC1	3.43467	3.45158	3.32542	3.51032	3.47657	3.50282	3.48859	3.51889	3.45442	3.44078	3.47293	3.43972	3.47607	3.38633	3.44663	3.47582	3.46377	3.49017	3.49218	3.46058	3.50358	3.48764	3.50159	3.48446	3.37324	3.49479	3.4577	3.48292	3.49161	3.47757	3.49447	3.50746	3.46197	3.47677	3.50005	3.40286	3.51129	3.43671	3.48292	3.43512	3.45146	3.48488	3.50776	3.42449	3.48931	3.48041	3.39358	3.42854	3.49576
COX5A	3.66935	3.65074	3.629	3.66702	3.64322	3.59877	3.62992	3.65354	3.6252	3.64937	3.60477	3.64286	3.6568	3.63038	3.60963	3.64286	3.64699	3.60756	3.65317	3.65146	3.6351	3.63926	3.66002	3.65532	3.64025	3.63831	3.65391	3.59731	3.64834	3.66228	3.65896	3.62992	3.64255	3.64555	3.65285	3.64493	3.66066	3.63667	3.64592	3.629	3.6446	3.64159	3.6504	3.68586	3.64699	3.65317	3.62627	3.6734	3.67186
SLC39A1	3.10451	3.07884	3.14936	3.12319	3.12739	3.08603	3.07204	3.03285	3.07269	3.07839	3.06249	3.08177	3.11074	3.07886	3.03453	3.05842	3.04528	3.02616	3.09545	3.07028	3.02592	3.04926	3.08021	3.05236	3.11335	3.04176	3.08158	3.02838	3.08869	3.07768	3.06362	3.04269	3.11428	3.07287	3.07941	3.10938	3.0227	3.07725	3.0719	3.04731	3.08931	3.08225	3.07309	3.07064	3.06256	3.12226	3.07488	3.06274	3.05942
ERRFI1	3.06082	2.96395	3.00644	3.11542	3.0862	3.10198	3.05893	3.11563	3.10345	3.09014	3.17439	3.12541	3.09712	3.00855	3.09249	3.10553	3.01073	3.1262	3.08744	3.06476	3.09186	3.12784	3.17334	3.12306	2.99194	3.19587	3.04705	3.1841	3.08169	3.13485	3.07149	3.01672	3.03669	3.01988	3.12981	3.00246	3.14203	2.91931	3.05509	3.10087	3.03744	3.08523	3.03302	3.01979	3.06766	3.07601	3.11871	2.99562	3.04168
RPN2	3.45093	3.44569	3.44804	3.41703	3.45249	3.45024	3.44616	3.47041	3.44972	3.42636	3.42678	3.44128	3.45349	3.45243	3.42332	3.45326	3.4716	3.4557	3.48292	3.39182	3.44186	3.41336	3.4736	3.43635	3.44404	3.41997	3.46664	3.40919	3.42923	3.46083	3.47347	3.46757	3.42112	3.42124	3.43835	3.47135	3.4767	3.48721	3.45007	3.41856	3.4517	3.4223	3.39687	3.42559	3.47174	3.42503	3.44196	3.47081	3.4807
STARD7	2.94505	2.99609	2.74023	2.73597	2.76846	2.56791	2.85503	2.66542	3.01655	2.68475	2.75444	2.94381	2.69299	2.57469	2.08732	2.84088	2.9049	2.74051	2.86524	2.95779	2.83643	2.90409	2.91935	2.88637	2.89229	2.7825	2.57282	2.82266	2.75242	2.48288	2.82058	2.85131	3.01006	2.89397	2.61501	2.65432	2.74418	2.91347	2.75995	2.84749	2.73173	2.89683	2.76535	2.95224	2.94191	2.84967	2.62838	2.84088	2.73072
PSMB8	3.59423	3.45506	3.40388	3.49968	3.4602	3.41286	3.46589	3.4228	3.50019	3.46539	3.39437	3.44898	3.46058	3.41032	3.40651	3.45697	3.48587	3.45697	3.47906	3.45539	3.45735	3.44028	3.4896	3.56483	3.39442	3.4639	3.45052	3.4204	3.44311	3.50268	3.46704	3.42678	3.46033	3.4571	3.4853	3.46464	3.47906	3.45915	3.45183	3.49897	3.46358	3.4536	3.50903	3.47472	3.46589	3.45041	3.40771	3.50513	3.4326
TPM3	2.67028	2.51218	2.43815	2.60807	2.57218	2.6096	2.45035	2.51819	2.48302	2.48271	2.4102	2.55079	2.6141	2.6289	2.49196	2.55685	2.47197	2.46943	2.53179	2.60217	2.61699	2.63682	2.46371	2.52749	2.50232	2.5954	2.58679	2.42663	2.5505	2.54145	2.55483	2.50333	2.51177	2.50511	2.47696	2.57772	2.59405	2.57891	2.56632	2.53634	2.53369	2.49403	2.46132	2.53126	2.59473	2.58892	2.57293	2.60769	2.63921
PSMA5	3.46276	3.37079	3.42082	3.45383	3.41753	3.33323	3.44735	3.42699	3.36353	3.36766	3.33639	3.39251	3.4204	3.37052	3.35686	3.40592	3.40271	3.33029	3.44735	3.37921	3.39437	3.40669	3.42726	3.43758	3.36398	3.39412	3.39177	3.32722	3.40286	3.46102	3.39706	3.37655	3.3804	3.38443	3.42689	3.41401	3.42259	3.40746	3.41134	3.3776	3.41643	3.37976	3.41473	3.44191	3.37777	3.39762	3.38348	3.44532	3.41506
DCTN1	2.77955	2.7913	2.93806	2.97648	2.84732	2.88562	2.89812	2.76741	2.76501	2.77879	2.87022	2.78752	2.89458	2.74378	2.8139	2.79835	2.79459	2.80563	2.89748	2.79387	2.82622	2.81743	2.82344	2.93865	2.8198	2.85444	2.88235	2.82872	2.87095	2.87369	2.84775	2.7223	2.88385	2.85363	2.90518	2.75496	2.87344	2.81669	2.86912	2.82924	2.88807	2.82534	2.85682	2.84696	2.80146	2.73926	2.85427	2.88094	2.90854
IFITM1	3.71161	3.57944	3.40256	3.5579	3.54641	3.5353	3.584	3.51942	3.55954	3.48332	3.51923	3.5878	3.55334	3.40088	3.47268	3.57319	3.60783	3.54334	3.49176	3.43748	3.50081	3.53735	3.58663	3.63764	3.38777	3.59321	3.56608	3.47485	3.49627	3.69484	3.43218	3.47636	3.55749	3.507	3.57298	3.39027	3.57875	3.36752	3.56191	3.69343	3.49003	3.47837	3.629	3.56038	3.50159	3.56949	3.41772	3.54978	3.44158
WDR83OS	3.31287	3.34825	3.39975	3.38558	3.33613	3.3294	3.33577	3.3288	3.31977	3.346	3.31138	3.31075	3.35986	3.29816	3.33839	3.32298	3.31239	3.24	3.34067	3.30601	3.32787	3.32328	3.32036	3.3415	3.35262	3.28326	3.32499	3.2285	3.35262	3.40655	3.34989	3.34087	3.32163	3.34007	3.33967	3.34418	3.34882	3.32599	3.35635	3.32314	3.35788	3.31481	3.33331	3.35559	3.33765	3.36069	3.35091	3.32776	3.33233
JUNB	2.93252	2.89269	2.99956	3.02444	3.06176	3.01457	3.03267	2.98041	2.94953	2.98159	2.94938	3.009	3.01059	2.88525	2.95701	2.95215	2.93183	2.94593	3.00352	2.92779	2.9924	2.97504	3.01123	3.00207	3.20408	2.93027	3.00936	2.94032	2.93553	3.08969	2.92163	2.90977	2.956	2.93221	3.00225	2.95731	2.97821	3.11302	2.93931	3.00167	2.97689	2.92742	3.05121	2.94268	2.89771	2.97138	2.98508	2.94959	2.92915
CCNG1	3.26851	3.35711	3.25856	3.17601	3.26848	3.27178	3.24698	3.2928	3.3122	3.37132	3.24545	3.28605	3.23556	3.28274	3.34103	3.28439	3.31743	3.35463	3.26007	3.28465	3.32047	3.34615	3.30764	3.24701	3.36983	3.32754	3.32043	3.34705	3.33163	3.18029	3.26713	3.37227	3.33271	3.35346	3.27241	3.31728	3.25508	3.36279	3.3151	3.33036	3.35577	3.31264	3.3111	3.24472	3.28685	3.29776	3.32999	3.2289	3.2535
NCSTN	3.11603	3.15473	3.27281	3.21492	3.18849	3.16858	3.18673	3.15248	3.16726	3.19059	3.22884	3.20612	3.17787	3.14922	3.18931	3.14691	3.11063	3.15361	3.16799	3.12802	3.17549	3.12211	3.12003	3.17492	3.19052	3.15144	3.16846	3.1805	3.1456	3.23548	3.15176	3.14034	3.13401	3.14269	3.15256	3.13905	3.16176	3.13531	3.17451	3.19992	3.16314	3.18695	3.1307	3.07667	3.15331	3.1699	3.19729	3.11823	3.17038
NAP1L4	3.14941	3.07969	3.16334	3.13544	3.13613	3.14139	3.13821	3.08385	3.08394	3.1429	3.11177	3.09058	3.12226	3.12848	3.11849	3.09853	3.1082	3.12449	3.11634	3.0868	3.10027	3.0883	3.10145	3.14168	3.12885	3.06127	3.12335	3.10221	3.11849	3.09656	3.10531	3.09107	3.13284	3.10874	3.1157	3.11535	3.09681	3.12231	3.11646	3.11937	3.14378	3.08074	3.122	3.18526	3.08512	3.12449	3.1002	3.15451	3.11241
PRNP	3.27859	3.23646	3.31117	3.1697	3.22309	3.33237	3.28141	3.20437	3.32812	3.21676	3.33999	3.25292	3.30561	3.32757	3.4054	3.22602	3.27268	3.38849	3.26589	3.27726	3.2741	3.27061	3.23123	3.2364	3.32488	3.22254	3.26334	3.41462	3.2775	3.26546	3.23242	3.25412	3.31602	3.26845	3.30111	3.3133	3.19549	3.29105	3.32492	3.3319	3.24695	3.28078	3.26406	3.31683	3.24881	3.2839	3.30234	3.31911	3.22788
C12orf57	3.45231	3.43835	3.50776	3.47347	3.47906	3.40789	3.47485	3.45183	3.48758	3.40581	3.44557	3.45795	3.49548	3.47974	3.47974	3.44186	3.45776	3.35527	3.40602	3.45599	3.41758	3.47466	3.38352	3.44151	3.51438	3.41967	3.48874	3.37545	3.52313	3.48057	3.45255	3.49447	3.47878	3.49897	3.46982	3.54316	3.46664	3.52025	3.47948	3.43589	3.50358	3.40503	3.494	3.51671	3.44416	3.47906	3.51032	3.4682	3.45267
CREG1	3.3357	3.44886	3.39726	3.32999	3.36807	3.35335	3.32754	3.3946	3.44473	3.42438	3.34832	3.40187	3.39781	3.40205	3.42929	3.38841	3.39949	3.35619	3.35099	3.38356	3.37719	3.39593	3.38633	3.35088	3.43108	3.35454	3.36348	3.38836	3.42796	3.33361	3.36895	3.42689	3.40422	3.3986	3.32633	3.4055	3.34394	3.41886	3.42957	3.40888	3.39616	3.38093	3.39717	3.37395	3.38659	3.41825	3.42332	3.35283	3.3542
KRT7	1.85887	1.76249	1.72062	1.82295	1.71593	1.70616	1.92182	1.84529	1.72395	1.81887	1.9103	1.83821	1.83584	1.86744	1.81646	1.91186	1.77177	1.72518	1.76082	1.76908	1.85269	1.88203	1.79258	1.78865	1.68444	1.7725	1.67675	1.78894	1.80764	1.68747	1.73495	1.85875	1.7423	1.81739	1.61532	1.86159	1.66826	1.70826	1.87016	1.76137	1.68383	1.73148	1.78858	1.90409	1.7583	1.79186	1.82239	1.74228	1.65809
PPA1	3.63082	3.58331	3.59494	3.57898	3.61605	3.53438	3.56841	3.59854	3.59064	3.55195	3.52059	3.59251	3.56124	3.62326	3.58376	3.59131	3.60234	3.56254	3.605	3.54262	3.56628	3.55135	3.60525	3.58686	3.57167	3.55976	3.57497	3.54719	3.55155	3.60783	3.568	3.55738	3.51604	3.58331	3.58899	3.60395	3.54564	3.58663	3.57697	3.56608	3.6034	3.56841	3.56754	3.58331	3.58899	3.58663	3.60006	3.59423	3.57863
ARPC5	3.62627	3.64395	3.605	3.6147	3.64255	3.66977	3.62566	3.6091	3.63831	3.64592	3.62535	3.62688	3.64123	3.6354	3.66852	3.61801	3.62749	3.68427	3.63797	3.64059	3.62778	3.62822	3.64991	3.63993	3.63764	3.63926	3.62154	3.68179	3.62297	3.59446	3.63831	3.61885	3.62154	3.63732	3.62659	3.60579	3.63022	3.64734	3.63859	3.64123	3.62535	3.64975	3.62749	3.62326	3.629	3.62659	3.64555	3.62867	3.64592
CTRB2	2.1116	2.12209	2.20151	2.14011	2.26096	2.3431	2.17369	2.03311	2.14911	2.07084	2.09599	2.08121	2.22254	2.2121	2.18981	2.13752	2.07311	2.18971	2.16019	2.19644	2.18773	2.2011	2.10871	2.12722	2.17331	2.23383	2.14046	2.14694	2.12686	2.11905	2.18212	2.01669	2.16075	2.14122	2.13195	2.20128	2.12726	2.2044	2.24289	2.24012	2.22576	2.14267	1.99191	2.08785	2.12597	2.0602	2.10865	2.12991	2.18276
CD164	3.24116	3.3565	3.30517	3.36448	3.41506	3.2689	3.33639	3.35686	3.34527	3.36659	3.23277	3.30814	3.27853	3.37227	3.26116	3.35278	3.29776	3.31279	3.38107	3.32754	3.30348	3.37808	3.36795	3.38641	3.23063	3.40679	3.33639	3.33884	3.34897	3.33433	3.31257	3.35968	3.33365	3.36781	3.37921	3.42737	3.38057	3.33097	3.33051	3.32141	3.23206	3.36992	3.30604	3.38659	3.4006	3.33808	3.33298	3.36121	3.40632
ZFP36	3.37421	3.32365	3.38549	3.3761	3.35935	3.41703	3.38859	3.38896	3.38803	3.40451	3.42482	3.39516	3.37253	3.34829	3.38942	3.36484	3.3551	3.39362	3.3665	3.35213	3.40689	3.37528	3.41191	3.38048	3.50561	3.39042	3.39446	3.38238	3.38568	3.38896	3.40324	3.37385	3.40333	3.36195	3.37279	3.35269	3.39362	3.43186	3.37583	3.38786	3.35335	3.3874	3.38795	3.35174	3.39065	3.29421	3.40689	3.36357	3.32783
CIRBP	3.11222	3.13669	3.24193	3.18281	3.09909	2.92558	3.18464	3.19178	3.11072	3.0795	3.10281	3.11916	3.10555	2.99006	3.01958	3.08818	3.09791	3.05145	3.04308	3.07777	3.10876	3.07718	3.07873	3.2031	3.11611	2.96866	2.95053	3.0513	3.15232	3.14788	3.22334	3.12638	3.1655	3.10522	3.1594	3.12339	3.14964	3.12007	3.10749	3.08616	3.1971	3.13185	3.09541	3.11876	3.11256	3.21182	3.17794	3.14611	3.01638
COX7B	3.69175	3.66895	3.68691	3.65317	3.68057	3.68318	3.68338	3.67892	3.69718	3.72176	3.70094	3.67934	3.68096	3.7257	3.68179	3.68141	3.68016	3.70303	3.69133	3.71466	3.68141	3.69299	3.69591	3.63958	3.67494	3.71603	3.69881	3.70825	3.69967	3.68016	3.68141	3.70212	3.67658	3.67053	3.67533	3.71466	3.66421	3.68505	3.63322	3.65391	3.65822	3.67576	3.67613	3.65929	3.70255	3.67813	3.68096	3.68427	3.70049
NOLC1	2.22626	2.24793	2.03384	1.84203	1.96331	1.86607	1.95711	2.155	2.13951	2.13745	2.05338	2.0413	1.94739	2.19299	1.94235	2.1361	2.27663	2.10829	2.16205	1.97146	2.07788	1.84874	2.29865	1.89227	2.18131	2.07803	2.14926	1.89079	2.15818	2.11861	2.0253	2.27163	2.15181	2.14241	1.97342	2.14822	2.11119	2.1018	2.19615	2.10655	2.15484	2.13669	2.16305	2.04535	2.10629	2.17912	2.20131	2.16926	2.00258
SEC16A	2.94916	2.97623	2.95892	2.93577	2.90934	2.943	2.94736	2.98775	2.98218	2.98231	2.95033	2.99601	2.96494	2.96753	2.9213	2.91783	2.98103	2.91522	3.01025	2.98087	2.96818	2.97427	2.94422	2.93819	2.98574	2.96191	2.97136	2.86208	2.92661	2.93531	3.01953	2.96151	2.97132	2.9928	2.96162	2.97518	2.99702	3.03773	2.94934	2.96215	2.96962	2.93644	2.97796	2.92353	2.99194	2.92073	3.0655	2.94326	3.06912
WDR6	3.03412	3.021	3.07221	3.02631	3.046	3.10949	3.0047	2.89763	2.95943	2.96998	3.0603	2.94936	2.9761	2.95312	3.01588	2.94583	3.03726	3.00624	2.97618	2.9414	2.97629	3.00851	2.97336	2.96338	3.06127	2.93819	3.03621	2.95103	3.00868	3.02729	3.04896	2.96049	2.99173	2.98567	3.04853	2.97242	2.99836	3.02369	3.05196	3.06378	3.04227	3.03327	2.99373	3.00835	2.9436	3.03271	3.0855	2.9824	2.98508
PFN2	3.25892	3.23502	3.27097	3.2393	3.22451	3.31794	3.15647	3.20079	3.23277	3.24272	3.28527	3.26323	3.27404	3.26415	3.26744	3.22896	3.30883	3.33456	3.23113	3.30757	3.25279	3.29315	3.28681	3.19516	3.21586	3.23137	3.26298	3.27527	3.2577	3.24393	3.25941	3.30206	3.25478	3.21644	3.24196	3.23714	3.18449	3.24006	3.26516	3.2525	3.29332	3.26146	3.25634	3.20919	3.24487	3.3208	3.28665	3.27478	3.25741
ITGA5	1.75207	1.76712	1.71459	1.81214	1.8362	1.71579	1.76178	1.68208	1.84483	1.78915	1.7589	1.95291	1.82205	1.94314	1.75084	1.89063	1.884	1.85498	1.79034	1.77466	1.77728	1.76837	1.90591	1.71581	1.64051	1.65697	1.89241	1.77512	1.94254	1.88463	1.73601	1.77144	1.86832	1.75558	1.6551	1.85933	1.71626	1.72939	1.8083	1.89375	1.82444	1.68037	1.77507	1.93215	1.79876	1.82105	1.99779	1.82671	1.7836
OGA	2.79387	2.76718	2.72252	2.82625	2.78734	2.92006	2.91814	2.93443	2.8316	2.76075	2.81948	2.80639	2.72676	2.81541	2.93949	2.90729	2.82	2.92106	2.88202	2.73796	2.79014	2.78999	2.77452	2.88759	2.81101	2.94079	2.85667	3.04363	2.80929	2.76126	2.8473	2.83704	2.76939	2.81618	2.83265	2.83838	2.79707	2.67232	2.81991	2.81406	2.76385	2.84428	2.76579	2.80292	2.83209	2.71	2.80979	2.79503	2.80474
MB	2.97469	3.19032	3.04053	3.15232	3.25982	3.14833	3.18234	3.15754	3.15043	3.13816	2.95461	3.24752	3.23086	2.80508	3.09697	3.15928	3.09423	3.13641	2.99951	3.11149	2.98007	3.17515	3.0524	3.19042	2.95822	3.17826	3.06349	3.07441	2.96684	3.1788	3.2195	3.17066	3.11181	3.12348	3.17544	3.05842	3.17201	2.94997	3.05169	3.16607	3.17588	3.13032	3.19057	3.09166	3.19669	3.20399	3.03507	3.2001	2.95544
CTSC	3.37959	3.39112	3.24679	3.35584	3.36085	3.40959	3.36816	3.36834	3.43885	3.33679	3.34244	3.40011	3.36842	3.31092	3.35944	3.41155	3.42612	3.42935	3.40928	3.34349	3.37485	3.37279	3.40602	3.33992	3.34672	3.36423	3.33213	3.41703	3.36153	3.35762	3.32298	3.36752	3.35677	3.35052	3.40108	3.3545	3.37245	3.35677	3.39991	3.36407	3.33097	3.35339	3.36382	3.39949	3.38385	3.40226	3.32769	3.39526	3.34832
AKR1C3	3.62599	3.64159	3.58448	3.64904	3.63831	3.62749	3.67696	3.63232	3.60425	3.60132	3.62659	3.61801	3.67934	3.55686	3.63636	3.69091	3.68179	3.65607	3.68016	3.70006	3.61071	3.68179	3.66066	3.63261	3.57253	3.63859	3.66956	3.62931	3.58995	3.69484	3.65391	3.67494	3.58008	3.65645	3.64255	3.61442	3.62297	3.61206	3.60729	3.59904	3.66421	3.63958	3.66775	3.62385	3.6123	3.65645	3.52354	3.65112	3.6867
NRDC	3.08607	3.09519	2.99369	3.03544	3.06045	3.09787	3.04034	3.09966	3.1261	3.13057	3.07941	3.08295	3.07464	3.02406	3.073	3.09564	3.13641	3.09045	3.13688	3.05959	3.13964	3.06794	3.11348	3.09505	3.06835	3.06963	3.12164	3.0933	3.08914	3.05057	3.05759	3.11976	3.07774	3.07244	3.12346	3.05405	3.11234	3.09273	3.10269	3.0633	3.12834	3.03514	3.07714	3.04492	3.06145	3.07035	3.05759	3.05933	3.11065
VOPP1	1.96625	2.26684	1.98505	2.25289	2.14161	1.97015	2.32285	2.03516	2.04181	2.2509	2.13061	2.09297	2.0964	2.19521	1.95649	2.05609	2.10962	2.18466	2.07836	2.00886	2.09314	2.00408	2.26376	2.0624	2.08167	2.15792	2.07543	2.02995	2.05731	2.27765	2.11465	2.08741	2.00347	2.01305	2.10635	2.06767	2.08522	2.05144	1.99781	2.1448	2.16343	2.06499	2.21375	1.99088	2.25017	2.22447	1.99214	2.12413	2.02569
MSN	2.85276	2.72935	2.72085	2.91409	2.82674	2.79939	2.74192	2.82431	2.95408	2.80216	2.74454	2.81378	2.88143	2.69804	2.8168	2.65564	2.85126	2.79605	2.81495	2.70571	2.76954	2.74051	2.79843	2.90927	2.72103	2.75424	2.88909	2.84946	2.74751	2.83451	2.76579	2.77563	2.78932	2.77977	2.85538	2.80604	2.86378	2.7974	2.81741	2.84637	2.8767	2.74408	2.87736	3.01783	2.76303	2.87217	2.70381	2.96412	2.59558
ZNHIT1	3.33739	3.33769	3.37895	3.3784	3.34575	3.29489	3.38795	3.3697	3.30757	3.32138	3.29643	3.33872	3.35658	3.3553	3.31761	3.36314	3.34679	3.27091	3.35387	3.36126	3.33562	3.33639	3.36212	3.35483	3.36373	3.34875	3.35404	3.28287	3.36348	3.39082	3.34051	3.31589	3.3426	3.35863	3.38558	3.39659	3.37368	3.35491	3.35911	3.32909	3.33178	3.33848	3.3551	3.35309	3.32714	3.38633	3.35903	3.37439	3.36685
CDC37	2.98124	2.94311	3.02936	3.03456	2.99854	3.01367	2.9834	2.99048	2.91847	2.90357	2.92405	2.90369	2.96567	2.99934	2.93313	2.98306	2.92462	2.96221	3.02869	2.89794	2.98561	2.96598	2.98212	3.01021	2.96025	2.91505	2.93138	2.9002	2.94013	3.01797	3.00648	2.94583	2.94397	2.95902	3.02251	2.99719	2.98622	3.00188	2.99314	2.91795	2.92745	2.91381	2.96042	3.00229	2.96617	3.00252	2.97402	2.98451	3.03986
C1orf43	3.57898	3.59539	3.58423	3.59608	3.56992	3.58803	3.59227	3.59299	3.59562	3.58639	3.58497	3.58803	3.59423	3.5607	3.59562	3.58342	3.58264	3.55135	3.58803	3.60183	3.57253	3.57082	3.57167	3.58497	3.59088	3.58545	3.59371	3.56102	3.57521	3.56754	3.61179	3.59251	3.58497	3.58828	3.58948	3.57276	3.59621	3.57875	3.58568	3.58264	3.58686	3.5904	3.59227	3.58971	3.59469	3.58613	3.60209	3.59877	3.60006
GOLM1	2.7433	2.87158	2.81276	2.96364	2.87422	2.61854	2.88397	2.9454	2.8039	2.80634	2.76221	2.86983	2.79019	2.85135	2.69092	2.99073	2.95257	2.75075	2.86075	2.73786	2.94702	2.8748	2.93739	2.83151	2.89859	2.9613	2.83447	2.82761	2.77449	2.95393	2.78859	2.80207	2.81938	2.88397	2.92668	2.91426	2.90468	2.86956	2.89981	2.81462	2.7977	2.83742	2.88588	2.76864	2.84207	2.95172	2.8063	2.73791	2.7768
ITM2B	3.57276	3.59494	3.58078	3.54394	3.59494	3.605	3.54509	3.57039	3.60756	3.57944	3.60858	3.58568	3.57211	3.61333	3.61125	3.56733	3.60183	3.62385	3.56733	3.60058	3.59276	3.60183	3.58568	3.58591	3.62242	3.58078	3.57146	3.64525	3.57719	3.50159	3.56232	3.59904	3.59158	3.60132	3.58423	3.58307	3.56907	3.59929	3.60234	3.62992	3.59803	3.60234	3.59321	3.57146	3.57829	3.59681	3.58971	3.55538	3.55017
OAZ2	2.29763	2.23207	2.04474	2.32073	2.17468	1.81818	2.26875	2.15794	2.07551	2.0455	2.0402	2.198	2.2916	2.13209	2.02248	2.08518	2.24088	2.08111	2.30073	2.15461	2.08379	2.16294	2.31469	2.28755	2.12018	1.9904	2.10823	2.01448	2.19224	2.16848	2.12347	2.14353	2.20146	2.1885	2.19763	2.1988	2.29328	2.17195	2.11995	2.123	2.18156	2.19165	2.17907	2.33742	2.07831	2.39934	2.05992	2.22669	2.1744
ITGB1	3.24579	3.29679	3.29475	3.17125	3.25544	3.17998	3.28182	3.28639	3.22217	3.25149	3.27083	3.26589	3.20753	3.30842	3.1989	3.27666	3.30876	3.21773	3.2496	3.20574	3.27676	3.2568	3.25818	3.24202	3.30206	3.24012	3.26188	3.23379	3.2828	3.28903	3.28215	3.29388	3.2558	3.29306	3.20168	3.29707	3.21961	3.30651	3.29596	3.26644	3.266	3.27115	3.27962	3.2784	3.23387	3.24568	3.30608	3.22884	3.28713
CYP19A1	1.57678	1.6011	1.88069	1.62967	1.71656	1.76913	1.65142	1.74907	1.72031	1.68214	1.74612	1.66486	1.74065	1.68489	1.66608	1.57609	1.59786	1.79201	1.68815	1.6667	1.67893	1.76653	1.78273	1.77035	1.77848	1.74327	1.79289	1.72272	1.60671	1.61853	1.76243	1.66897	1.73649	1.73808	1.96142	1.67255	1.74998	1.7352	1.64911	1.73221	1.66907	1.77039	1.64065	1.69943	1.77892	1.68898	1.81248	1.64462	1.66297
PSMB3	3.48125	3.42548	3.44451	3.48461	3.43983	3.36554	3.43658	3.46664	3.43445	3.47028	3.40276	3.43681	3.4644	3.44461	3.39526	3.42213	3.43625	3.36567	3.48012	3.41375	3.41145	3.4227	3.47416	3.48729	3.39421	3.4073	3.44947	3.36314	3.44416	3.48653	3.45337	3.48859	3.4286	3.42602	3.4695	3.45807	3.4231	3.4536	3.42775	3.41654	3.46539	3.43302	3.42195	3.46576	3.43175	3.4223	3.40699	3.45383	3.434
NIPSNAP1	3.02838	3.04146	3.03067	3.05087	2.96998	3.03824	3.07856	3.04031	2.9702	3.05019	3.02869	2.97258	3.06247	2.94844	3.00529	3.02597	2.96282	3.07837	2.99549	2.96706	3.08125	3.04965	3.07028	3.02912	3.04811	2.94441	3.04176	2.97297	3.01684	3.0808	3.03143	3.04398	3.05883	3.02236	3.05675	3.00085	3.04192	3.02471	3.00642	2.98636	3.07213	2.97028	3.04777	3.02336	2.99146	3.11616	3.0454	3.03298	3.07181
TMEM123	3.14941	3.22673	3.18624	3.17236	3.15206	2.95745	3.0921	3.19016	3.15511	3.26676	3.15605	3.22294	3.18085	3.22199	3.02404	3.20945	3.24382	3.0091	3.12752	3.11143	3.15239	3.16181	3.26865	3.15491	3.26045	3.16997	3.18307	3.06774	3.26865	3.17889	3.11939	3.2358	3.1649	3.2696	3.14987	3.25776	3.16416	3.23351	3.22744	3.15458	3.2133	3.17962	3.2772	3.29475	3.15827	3.21569	3.15795	3.19092	3.16745
SNX3	3.53995	3.53025	3.5111	3.51145	3.49447	3.53364	3.50561	3.49306	3.54127	3.507	3.52849	3.52903	3.50715	3.52519	3.54699	3.50569	3.52313	3.54375	3.52261	3.54958	3.53305	3.52347	3.52009	3.49431	3.53277	3.51343	3.5061	3.54146	3.52486	3.52953	3.50824	3.54394	3.54203	3.51915	3.5005	3.54166	3.50656	3.53568	3.52919	3.53958	3.52192	3.54262	3.53754	3.54184	3.54184	3.54203	3.53285	3.51472	3.53587
PLPP3	3.05566	3.11072	2.98819	3.09391	3.09942	3.12518	3.0768	3.11557	3.16919	3.12311	3.22689	3.15605	3.14955	3.0571	3.15024	3.04265	3.04151	3.05189	3.09907	3.10154	3.05198	3.11245	3.06963	3.06585	3.08082	3.04701	3.03027	3.16299	3.10936	3.04552	3.07702	3.05083	3.12592	3.09509	3.05247	2.92293	3.06646	2.98553	3.20211	3.11864	3.06528	3.05481	3.05446	3.1301	3.05279	3.08805	3.02704	3.18915	2.98265
RCC2	1.8737	1.90117	2.12224	1.80525	1.98125	1.74245	1.98229	1.97253	1.95548	1.84308	2.00329	1.9056	1.84722	1.99601	1.92509	2.00849	1.93576	1.89352	1.83744	1.83629	1.72976	1.79363	1.95978	1.71367	1.91122	1.92339	1.86968	1.91884	1.86543	2.05137	1.86838	1.76843	1.85921	1.81403	1.82544	2.01989	1.95262	2.11611	1.94314	1.96678	2.09342	1.88805	1.92796	1.96961	1.93572	1.86183	1.99334	2.0242	1.84543
ATP5PF	3.55477	3.52795	3.58948	3.55107	3.55976	3.55832	3.56444	3.55195	3.53025	3.57211	3.53939	3.54564	3.56927	3.60552	3.56274	3.55416	3.5428	3.56733	3.56401	3.58423	3.54857	3.56564	3.57677	3.54241	3.55874	3.59203	3.56841	3.55602	3.58352	3.5243	3.5428	3.53268	3.5468	3.54146	3.57487	3.60234	3.53232	3.56422	3.53754	3.52755	3.54241	3.54452	3.56274	3.56628	3.53549	3.57497	3.55666	3.59803	3.57567
KIAA1191	3.27378	3.30572	3.29259	3.29421	3.30468	3.31395	3.30802	3.29769	3.31276	3.34893	3.35262	3.3099	3.31662	3.28678	3.31808	3.29769	3.32051	3.30521	3.31359	3.31496	3.30263	3.32587	3.31363	3.30192	3.31757	3.29226	3.30564	3.29542	3.28478	3.33547	3.31096	3.31801	3.30849	3.3145	3.3197	3.28118	3.31293	3.33522	3.29693	3.32603	3.35166	3.33739	3.31161	3.29448	3.31794	3.29536	3.31728	3.25374	3.2915
SSRP1	2.94736	2.88508	2.89044	2.92573	2.88374	2.89322	2.85512	2.92309	2.78867	2.76737	2.78277	2.82446	2.90392	2.81399	2.84978	2.87788	2.82874	2.86413	2.93449	2.79835	2.91068	2.84	2.88009	2.94524	2.90423	2.78721	2.87666	2.80083	2.86203	2.87246	2.91656	2.78766	2.8939	2.84437	2.92893	2.81479	2.90583	2.93947	2.89217	2.81448	2.8551	2.84392	2.86551	2.9369	2.83311	2.86389	2.8152	2.88294	2.87799
DPYSL3	2.19634	2.27683	2.18249	2.27723	1.95577	1.88346	2.41008	2.18529	2.41312	2.17917	2.2936	2.31038	2.42219	2.24708	2.39325	2.21352	2.25687	2.1371	2.088	2.18889	2.30607	2.09893	2.19875	2.27416	2.25939	1.966	2.13205	2.11211	2.24995	2.2026	2.36459	2.32976	2.23094	1.9045	2.3732	2.3431	2.33341	2.2591	2.45335	2.19122	2.23258	2.33887	2.16247	2.39705	2.2735	2.22818	2.33668	2.32727	2.34929
TSPAN7	3.45735	3.50776	3.34334	3.47293	3.4644	3.44434	3.43087	3.45098	3.47744	3.49649	3.482	3.50374	3.48474	3.38003	3.47823	3.43671	3.39668	3.37079	3.40979	3.52486	3.47906	3.48262	3.38932	3.47095	3.44947	3.49576	3.50453	3.39678	3.46047	3.45624	3.45759	3.48517	3.49233	3.45372	3.42754	3.40161	3.47293	3.42082	3.48152	3.45372	3.48348	3.5061	3.50625	3.46477	3.51671	3.47235	3.47878	3.45488	3.52143
PRL	1.72064	1.70303	1.64944	1.76174	1.67933	1.68724	1.7359	1.56071	1.73351	1.57518	1.72262	1.66503	1.71901	1.70547	1.61625	1.69241	1.6967	1.66488	1.76875	1.82809	1.7448	1.72801	1.81515	1.75262	1.73795	1.66286	1.75289	1.64776	1.78577	1.61071	1.79188	1.75449	1.84501	1.72038	1.76979	1.73538	1.74186	1.67441	1.82329	1.64776	1.66948	1.69024	1.69115	1.75977	1.7387	1.6614	1.7347	1.75008	1.68425
ATIC	2.96005	2.93228	2.91037	2.97336	2.93092	2.81754	2.87393	2.98024	2.88911	2.89003	2.80577	2.94431	2.96081	2.95971	2.78392	2.92319	2.91757	2.77007	2.98194	2.88844	2.96565	2.86125	2.97969	2.94104	2.94587	2.77216	2.87236	2.76161	2.95414	2.8482	2.97356	2.91316	2.96676	2.94268	2.93437	2.93984	2.97689	3.02953	2.97739	2.87906	2.97606	2.85788	2.91198	2.9293	2.90357	2.93553	2.92081	2.96557	2.90078
UBL5	3.52379	3.52884	3.52244	3.54127	3.53808	3.50484	3.52347	3.54203	3.53995	3.53211	3.53173	3.53251	3.55008	3.58851	3.52261	3.54089	3.52831	3.52971	3.54222	3.55644	3.53958	3.55811	3.55155	3.53156	3.54622	3.55376	3.54394	3.52413	3.54375	3.51343	3.527	3.54033	3.52159	3.54089	3.53382	3.58851	3.55459	3.55274	3.534	3.53007	3.51546	3.54798	3.53679	3.53165	3.52884	3.56092	3.5579	3.55496	3.5428
RGS2	3.10341	3.02836	3.25454	2.94131	2.99442	3.03145	2.93857	2.92733	3.03269	3.00749	3.06565	2.94948	3.15695	3.25541	3.1094	2.95645	3.0395	3.0788	2.98175	3.02338	2.98161	3.01453	2.93432	3.01492	3.21731	2.84705	2.97566	3.05189	3.0131	2.97839	3.04479	3.0133	3.01372	2.95573	3.15319	3.22174	2.94202	3.18504	3.00413	3.0378	2.91126	2.9593	3.01001	3.02417	3.01093	3.04376	3.18758	3.06289	2.99192
TTC1	3.19099	3.18534	3.22621	3.23395	3.17787	3.17673	3.18786	3.2098	3.19663	3.22492	3.18449	3.21314	3.18733	3.18611	3.21023	3.17419	3.18592	3.10216	3.19562	3.2126	3.20738	3.18469	3.19157	3.21344	3.18391	3.15167	3.20649	3.10394	3.21874	3.22621	3.2098	3.18938	3.19322	3.20168	3.19913	3.21141	3.20924	3.18635	3.20847	3.18705	3.20587	3.21071	3.21391	3.21003	3.20978	3.20263	3.17985	3.18743	3.184
RPL36AL	3.54898	3.53939	3.55832	3.50708	3.55396	3.42373	3.57387	3.53568	3.50035	3.48292	3.49606	3.53007	3.56679	3.53698	3.45134	3.54222	3.53587	3.4437	3.53939	3.57167	3.52718	3.53698	3.55459	3.52059	3.49255	3.54509	3.55205	3.43238	3.5476	3.54499	3.53345	3.48111	3.49718	3.53808	3.54546	3.57477	3.52502	3.49479	3.54838	3.52903	3.53698	3.50656	3.5474	3.58078	3.51472	3.55558	3.53863	3.58948	3.54622
TBC1D14	3.10505	3.10719	3.14929	3.19669	3.12624	3.19066	3.143	3.12934	3.12876	3.08169	3.15839	3.11894	3.15782	3.03349	3.12095	3.10518	3.09953	3.05357	3.13499	3.10568	3.16066	3.11102	3.09023	3.17633	3.11172	3.10398	3.15392	3.09966	3.09912	3.1832	3.12781	3.13618	3.14537	3.11236	3.17876	3.04334	3.15392	3.10555	3.15784	3.10136	3.15392	3.11155	3.14154	3.09397	3.12063	3.10415	3.07168	3.1064	3.10811
AP1M1	2.76317	2.88042	2.92523	2.89899	2.80093	2.94918	2.82116	2.87534	2.88265	2.91306	2.88939	2.82429	2.89592	2.77905	2.83854	2.85361	2.89304	2.85928	2.88252	2.8525	2.87171	2.86162	2.87751	2.86058	2.76165	2.86983	2.85507	2.72947	2.76572	2.93192	2.85746	2.77745	2.87801	2.84646	2.92603	2.74626	2.81482	2.78719	2.92006	2.8845	2.84934	2.84593	2.88187	2.86713	2.86557	2.91851	2.85219	2.84043	2.92118
PODXL	2.85084	2.67797	2.94431	2.61776	2.68475	2.85019	2.92224	2.83898	2.8397	2.51861	2.79873	2.84765	2.86792	2.86557	3.00543	2.73289	2.83511	2.88954	2.77803	2.95289	2.74697	2.80256	2.62943	2.83474	2.92752	2.89039	2.87305	2.90335	3.02469	2.69965	2.79486	2.84765	2.85799	2.7813	2.81565	2.7654	2.80784	2.86436	2.83181	2.73397	2.91744	2.78357	2.88206	2.8301	2.86813	2.77262	3.05022	2.85718	2.78257
DUSP1	2.03832	2.02489	1.88083	1.96757	2.00542	1.81912	1.96415	1.87862	2.10384	2.09062	1.97868	2.10812	2.01949	1.95621	1.94077	1.96223	1.92981	1.9899	1.99702	2.06515	2.03635	2.1727	2.10751	1.93545	2.46858	2.18988	1.81657	1.87585	1.94785	1.94937	2.00973	2.05481	2.17738	2.10443	1.67516	1.75282	2.07999	2.09682	1.84745	1.98554	1.99847	2.11241	1.98896	1.98041	2.04752	2.01956	1.97747	2.02113	2.03895
ACAA2	3.43164	3.44072	3.34744	3.53285	3.52519	3.47229	3.45618	3.42935	3.4241	3.44012	3.48262	3.415	3.47906	3.28958	3.4123	3.43271	3.38111	3.46576	3.43433	3.45612	3.45122	3.45195	3.45076	3.48262	3.29421	3.47891	3.46626	3.47048	3.48125	3.46415	3.44735	3.42383	3.43727	3.47906	3.4765	3.31194	3.48817	3.29596	3.51805	3.46745	3.42239	3.44758	3.46589	3.53251	3.48083	3.44428	3.40789	3.46008	3.44592
SIRT2	2.53203	2.72918	2.67509	2.67278	2.7352	2.72544	2.67433	2.71007	2.68605	2.79153	2.74587	2.66585	2.7781	2.63545	2.75941	2.70481	2.68473	2.69842	2.70555	2.69567	2.7268	2.76287	2.84025	2.77409	2.63527	2.78277	2.67913	2.69723	2.62468	2.66774	2.61838	2.66919	2.63861	2.77163	2.78311	2.60736	2.80886	2.7684	2.70651	2.6838	2.68506	2.65816	2.70681	2.64801	2.64697	2.75715	2.73645	2.71552	2.74723
MRPL13	3.21714	3.20674	3.1835	3.17394	3.25008	3.09134	3.22267	3.21906	3.22099	3.25913	3.18608	3.20484	3.24842	3.31904	3.21224	3.19874	3.23845	3.24416	3.24357	3.22347	3.21228	3.21799	3.29218	3.20168	3.21049	3.27037	3.22217	3.20182	3.23845	3.17028	3.19907	3.24	3.20054	3.19663	3.20232	3.31153	3.20117	3.21119	3.16652	3.1894	3.17943	3.1984	3.20222	3.19855	3.2235	3.22542	3.23508	3.22587	3.22017
IMP3	3.10542	3.08796	3.11222	3.15501	3.11759	2.97166	3.12547	3.16784	3.08631	3.10032	2.98902	3.07592	3.18791	3.0467	3.01141	3.07736	3.11851	2.98769	3.11712	3.0956	3.11674	3.11419	3.14182	3.13641	3.08108	3.07574	3.08171	2.98255	3.12775	3.12678	3.10324	3.0444	3.13167	3.10234	3.10375	3.10914	3.14588	3.08676	3.15246	3.10049	3.14173	3.08324	3.10574	3.1448	3.08274	3.13734	3.10423	3.15261	3.12226
HSPB8	1.95783	1.89458	1.82504	1.73761	1.76244	1.63405	1.89631	1.66914	1.77289	1.87573	1.80961	1.78127	1.96617	1.72308	1.70814	1.91624	1.89269	1.82704	2.00917	1.85221	1.73359	1.82686	1.82431	1.73129	1.78056	1.7543	2.06627	1.7787	1.79321	1.7668	1.87764	1.85017	1.84202	1.68169	2.01496	1.88882	1.80096	1.79569	1.6662	1.932	1.82869	1.88288	1.82349	1.87107	1.74502	1.8307	1.8261	2.20806	1.7759
EEF2	3.15397	3.34189	3.15594	3.21988	3.23314	3.17578	3.22217	3.25904	3.34164	3.24382	3.12551	3.31038	3.25412	3.16557	3.11518	3.23884	3.26323	3.08313	3.20828	3.26865	3.25321	3.2753	3.22823	3.25262	3.21717	3.24267	3.26825	3.06302	3.25928	3.20855	3.227	3.26055	3.1989	3.30975	3.2473	3.23591	3.30483	3.23086	3.30842	3.24446	3.30601	3.2516	3.28896	3.31059	3.31991	3.28665	3.23611	3.23933	3.21092
CRYBB2	2.17547	2.16281	2.30315	2.15258	2.09706	2.24261	2.19012	2.12948	2.0963	2.28442	2.27413	2.17982	2.08753	2.31158	2.37472	2.07217	2.22947	2.26441	2.16773	2.21557	2.07553	2.04656	2.15984	2.22001	2.2019	2.26625	2.14477	2.2804	2.34761	2.27677	2.21641	2.21172	2.19066	2.1943	2.31426	2.20494	2.28858	2.25233	2.18364	2.30093	2.33684	2.10528	2.12187	2.06975	2.19826	2.12622	2.31353	2.1578	2.2613
PLOD3	2.55298	2.42063	2.58658	2.63094	2.57517	2.39118	2.43118	2.522	2.4132	2.37549	2.42126	2.45755	2.55301	2.37963	2.56259	2.56322	2.56517	2.38093	2.68411	2.36701	2.56553	2.48022	2.55682	2.58952	2.4914	2.41146	2.47424	2.54605	2.52051	2.73618	2.49669	2.41662	2.509	2.43696	2.67457	2.34663	2.63056	2.48797	2.57383	2.50933	2.56098	2.46543	2.48331	2.43261	2.37642	2.57306	2.58396	2.62371	2.55669
ATP6V0C	3.30447	3.30636	3.41336	3.41276	3.38394	3.35213	3.36756	3.3854	3.32379	3.29408	3.32517	3.327	3.37519	3.28652	3.32073	3.34434	3.3122	3.33159	3.38247	3.33213	3.35091	3.35593	3.35995	3.38481	3.32208	3.32917	3.33631	3.28896	3.36245	3.39348	3.3506	3.31627	3.34623	3.32714	3.37035	3.322	3.36245	3.33043	3.35181	3.33089	3.31683	3.33286	3.35754	3.37167	3.33014	3.37332	3.31904	3.38522	3.36444
SLC40A1	3.39417	3.46415	3.47108	3.28981	3.40689	3.36705	3.30876	3.32977	3.48138	3.38149	3.41215	3.44196	3.34867	3.45383	3.43087	3.32503	3.41391	3.40064	3.36773	3.40948	3.3674	3.41433	3.39801	3.36825	3.469	3.42259	3.37665	3.49606	3.44569	3.30842	3.34197	3.37128	3.47428	3.44451	3.40689	3.49823	3.32088	3.50407	3.42678	3.52209	3.39749	3.46008	3.39082	3.39767	3.33327	3.42029	3.50761	3.37167	3.4154
MRPL37	3.19669	3.18171	3.16499	3.18312	3.15805	3.1188	3.20054	3.207	3.11696	3.13225	3.06279	3.14959	3.18983	3.14323	3.08043	3.18249	3.19001	3.05194	3.22251	3.13148	3.19219	3.17121	3.21561	3.1999	3.15088	3.11714	3.16714	3.0545	3.18564	3.21599	3.20158	3.14332	3.169	3.13585	3.19077	3.17405	3.20659	3.20456	3.15947	3.14185	3.19324	3.12258	3.1479	3.17474	3.15083	3.18854	3.1423	3.20887	3.18599
TUBG1	3.1993	3.10842	3.17228	3.13216	3.13182	3.14973	3.10668	3.11145	3.0825	3.11094	3.05442	3.11464	3.14758	3.18014	3.0933	3.11485	3.11352	3.09307	3.20373	3.13044	3.10562	3.12834	3.19808	3.11072	3.05442	3.00732	3.13225	3.01536	3.07989	3.21694	3.12397	3.07848	3.10662	3.07714	3.10181	3.1368	3.11472	3.19627	3.0839	3.07099	3.1129	3.03807	3.09098	3.14175	3.09653	3.16123	3.11609	3.18693	3.16789
STOM	3.24484	2.95672	2.68961	3.16302	3.05365	3.04913	3.10918	3.07274	3.20679	3.10468	3.19404	3.07832	3.08175	3.00932	2.89567	3.03527	3.1351	3.13189	3.12766	3.2216	3.09266	3.1229	3.07826	3.16589	2.70593	3.23367	2.96207	3.17071	3.13596	3.02312	3.03043	3.11209	3.15475	3.01843	3.11542	2.95187	3.02006	2.80744	3.12088	3.01027	3.03125	3.17618	3.11966	3.05735	3.02195	3.01793	2.88621	3.13175	2.97678
ACTG2	2.74784	2.67827	2.65861	2.02674	2.7368	2.29294	2.7825	2.48986	2.54699	2.66213	2.56382	2.0104	2.86998	2.92498	2.66974	2.48236	2.91093	2.44852	2.60535	2.54912	2.60892	2.28818	2.70348	2.68988	2.72399	2.31559	2.29352	2.71372	2.50775	2.54651	2.82809	2.75477	3.08592	2.31661	3.26204	2.95368	2.38765	2.59989	2.38961	2.72574	2.42292	2.34561	2.54522	2.37146	2.65361	2.65374	2.6647	2.69035	2.76493
MANF	3.37555	3.27037	3.35577	3.28665	3.31911	3.24681	3.23051	3.24233	3.28795	3.21618	3.24924	3.3234	3.4029	3.41846	3.25208	3.23815	3.32216	3.24382	3.37591	3.28175	3.29496	3.29353	3.35314	3.27637	3.23146	3.202	3.28034	3.18376	3.25368	3.36077	3.28175	3.24422	3.31977	3.28326	3.26146	3.39421	3.28852	3.37408	3.29259	3.32149	3.29664	3.21224	3.27385	3.35911	3.20227	3.29218	3.33456	3.40088	3.28339
LUM	3.26055	3.28605	3.36681	3.28998	3.28546	3.32507	3.32294	3.30231	3.37573	3.25362	3.33358	3.26231	3.35593	3.40422	3.45164	3.25184	3.35262	3.4477	3.26629	3.33441	3.35919	3.38177	3.29734	3.2369	3.36284	3.25235	3.2627	3.45624	3.35677	3.26816	3.2314	3.29211	3.30795	3.2938	3.29802	3.3808	3.26158	3.32336	3.36602	3.32842	3.25012	3.28423	3.32521	3.37744	3.1971	3.45564	3.4377	3.4066	3.30729
WDR45B	2.97884	3.00331	3.02272	3.07744	3.04425	3.06332	3.06036	3.07358	3.00496	3.03	3.02893	3.00466	3.048	3.00716	3.05327	3.04053	3.0091	2.97606	3.03495	3.03881	3.03453	3.01328	3.03855	3.064	3.03486	3.05249	2.99156	3.01599	3.02033	3.07547	3.04276	3.03864	3.03997	3.03067	3.05483	2.99578	3.0672	3.03227	3.06476	3.01195	3.07581	3.01277	3.0357	2.99994	3.05076	2.99131	3.00403	3.0086	3.01623
PRRC2B	2.81784	2.79921	2.99235	2.91469	2.88565	2.96318	2.87697	2.82168	2.88538	2.77074	2.92939	2.88024	2.81663	2.83002	2.90842	2.80309	2.81809	2.85947	2.85824	2.84056	2.81982	2.85746	2.81032	2.86019	2.93766	2.83073	2.89082	2.78503	2.87259	2.95289	2.87348	2.91549	2.88473	2.88654	2.87614	2.84639	2.86253	2.88345	2.93196	2.89361	2.84946	2.88954	2.90364	2.83379	2.88774	2.79451	2.89074	2.8061	2.82872
ANXA6	2.43106	2.37003	2.26192	2.43147	2.42961	2.35677	2.4526	2.37873	2.55543	2.44	2.32898	2.35409	2.40697	2.34555	2.32202	2.37723	2.42186	2.27321	2.50611	2.26614	2.45534	2.43379	2.50508	2.52247	2.31649	2.2204	2.46001	2.13802	2.24004	2.45131	2.45638	2.30782	2.31699	2.11673	2.50293	2.41462	2.3451	2.3707	2.39534	2.41135	2.40841	2.22355	2.37382	2.72093	2.38586	2.57673	2.17882	2.6218	2.35707
PPP2CA	2.83801	2.80205	2.82327	2.76423	2.79356	2.87227	2.82796	2.80345	2.83673	2.79111	2.92759	2.83327	2.82826	2.92057	2.89183	2.80198	2.81675	2.90028	2.78279	2.86927	2.83153	2.88601	2.86654	2.77156	2.86067	2.85644	2.78124	2.88716	2.79973	2.85139	2.84424	2.7933	2.84603	2.82375	2.75719	2.80722	2.828	2.90133	2.79121	2.82405	2.75719	2.80922	2.83131	2.85288	2.82168	2.83873	2.83738	2.85744	2.80439
SELENOW	3.01891	3.12946	3.11898	3.14874	3.10869	3.036	3.1555	3.18599	3.15544	2.93588	3.1088	3.04278	3.19448	3.04807	3.01914	3.14833	3.17149	2.98948	3.17228	3.14364	3.16334	3.13513	3.16391	3.07358	3.14616	3.09155	2.92607	2.9999	3.19019	3.16621	3.09537	3.11716	3.12876	3.15372	3.15539	3.02761	3.15392	3.13057	3.1622	3.07796	3.16655	3.12119	3.12724	3.09539	2.99965	3.22141	2.88347	2.93219	3.07455
STARD10	3.39417	3.44723	3.51488	3.44311	3.40651	3.41369	3.43681	3.40959	3.34882	3.39934	3.33471	3.36956	3.43125	3.44898	3.41315	3.39213	3.40021	3.3424	3.42394	3.35986	3.38494	3.38727	3.36859	3.38375	3.50407	3.37009	3.50343	3.23016	3.41401	3.43271	3.41433	3.34732	3.40305	3.45267	3.45041	3.48537	3.43433	3.47851	3.44311	3.42207	3.42019	3.39121	3.37158	3.41633	3.39204	3.44456	3.5064	3.43589	3.46171
PYGB	3.05615	3.25298	3.26726	3.24672	3.20401	3.24735	3.29366	3.21628	3.24994	3.30554	3.24035	3.20996	3.27385	3.19352	3.25586	3.18854	3.15758	3.17456	3.23328	3.25119	3.24205	3.26409	3.16572	3.27261	3.24818	3.28785	3.26031	3.27241	3.27025	3.25541	3.29204	3.16465	3.31646	3.23248	3.31801	3.15088	3.22518	3.17668	3.28968	3.24807	3.2707	3.25875	3.23822	3.17334	3.27717	3.23959	3.29421	3.20211	3.34334
TRIP12	3.08982	3.01234	3.03829	3.05521	3.04554	3.04225	3.03449	3.04822	3.04365	3.07873	3.02333	3.03703	3.07105	3.02962	3.10927	3.02285	3.02331	3.13018	3.08308	3.0186	3.01623	3.00097	3.03553	3.04208	2.99136	3.04394	3.05288	3.10714	3.02568	3.01771	3.02291	3.06182	3.02423	2.99495	3.03345	3.02539	3.03474	3.05438	2.99385	3.00194	3.00101	3.04592	3.05282	3.00864	3.01733	2.97326	3.04911	3.02691	3.07155
MLLT6	2.73684	2.73006	2.90437	2.7861	2.79111	2.77594	2.79928	2.6881	2.72819	2.78566	2.78313	2.7416	2.75922	2.65074	2.73941	2.73966	2.74448	2.75417	2.72727	2.71044	2.75302	2.72236	2.74873	2.71528	2.73287	2.79552	2.78903	2.77079	2.75486	2.81155	2.77872	2.72863	2.72222	2.77579	2.77339	2.77166	2.74488	2.70644	2.8254	2.73834	2.77323	2.68556	2.79343	2.77469	2.74128	2.7781	2.74383	2.70405	2.72157
HIGD1A	3.37886	3.37124	3.38121	3.39949	3.41612	3.39186	3.42525	3.44815	3.40137	3.43131	3.45858	3.38613	3.39901	3.46083	3.42503	3.42699	3.37466	3.47135	3.38969	3.49117	3.41663	3.42291	3.39366	3.41145	3.42559	3.45748	3.38139	3.42072	3.41276	3.41391	3.4427	3.41097	3.39366	3.3981	3.41846	3.35928	3.43614	3.39348	3.39451	3.36904	3.4186	3.48132	3.39678	3.40156	3.42947	3.39753	3.39603	3.41743	3.40959
TRAP1	3.09604	3.0707	3.08719	3.09962	3.02223	3.00783	3.06769	3.09201	3.00426	2.99528	2.99233	3.05562	3.07371	3.04508	3.05585	3.04445	3.0693	3.01484	3.0969	2.9866	3.07133	3.02044	3.09428	3.11464	2.99089	3.03183	3.08291	2.98365	3.08154	3.07525	3.08398	3.03345	3.10105	2.99457	3.0842	2.99373	3.10716	3.08315	3.05147	2.9693	3.12829	3.00819	3.01384	3.0901	3.03002	3.03759	2.99095	3.08982	3.04219
PSMC3	3.21468	3.13886	3.17792	3.20315	3.18246	3.11492	3.16128	3.2043	3.11714	3.18217	3.11523	3.13525	3.18512	3.21141	3.10814	3.13126	3.16794	3.1105	3.20067	3.10876	3.17173	3.10802	3.21059	3.22088	3.11849	3.08497	3.16674	3.0725	3.17092	3.20528	3.16445	3.12295	3.20038	3.10842	3.18062	3.19089	3.18337	3.17816	3.11341	3.11584	3.13117	3.10236	3.13658	3.19567	3.09905	3.1992	3.12816	3.24542	3.18546
ZFP36L2	2.46777	2.67583	2.76819	2.629	2.60716	2.63172	2.64311	2.6101	2.74835	2.67201	2.43883	2.59147	2.66458	2.50746	2.35138	2.66021	2.65023	2.55138	2.71518	2.62591	2.68921	2.77336	2.70602	2.75992	2.82034	2.70478	2.59415	2.4999	2.59761	2.66832	2.65687	2.46662	2.78901	2.68142	2.62971	2.43661	2.65201	2.70391	2.76358	2.68651	2.73159	2.68432	2.6641	2.60721	2.73201	2.71704	2.58771	2.6446	2.62499
LRPAP1	3.11814	3.08409	3.1809	3.14994	3.12387	3.0643	3.0382	3.04896	2.99706	3.06783	3.06653	3.09355	3.14047	3.11683	3.13625	3.09264	3.09313	3.0336	3.11772	3.03037	3.03484	3.03271	3.09647	3.13425	3.16543	3.01047	3.09571	3.04131	3.08887	3.15911	3.06989	3.03884	3.04091	3.0994	3.147	3.20018	3.12084	3.12859	3.12698	3.08403	3.06292	3.0945	3.08361	3.12579	3.10524	3.08885	3.17945	3.15069	3.17623
BUD31	3.21081	3.24144	3.23646	3.2496	3.26304	3.14567	3.22088	3.22858	3.22264	3.25729	3.18839	3.20069	3.26121	3.23847	3.20174	3.22099	3.20558	3.13079	3.22848	3.23013	3.25241	3.22987	3.24223	3.25454	3.22962	3.20179	3.22122	3.15073	3.23384	3.27091	3.22918	3.20046	3.21407	3.21773	3.23765	3.24188	3.26573	3.20362	3.2469	3.22836	3.22766	3.21279	3.24851	3.26226	3.18624	3.24052	3.24643	3.25277	3.25178
SYPL1	3.21481	3.2714	3.20523	3.19298	3.21001	3.06378	3.22551	3.19127	3.2427	3.15152	3.07521	3.25436	3.18345	3.17356	3.06243	3.24093	3.23421	3.14487	3.20801	3.22938	3.21972	3.22705	3.27714	3.17074	3.21157	3.21858	3.19464	3.14498	3.19692	3.13968	3.18569	3.23203	3.18698	3.22022	3.20003	3.19362	3.17841	3.21026	3.19178	3.21141	3.17653	3.20101	3.23395	3.25152	3.24244	3.2649	3.14152	3.23192	3.18993
NOP10	3.37614	3.43035	3.42657	3.38485	3.42061	3.35796	3.38905	3.42785	3.45722	3.51456	3.40948	3.42373	3.43589	3.4514	3.37162	3.38896	3.39573	3.39213	3.40216	3.41876	3.41315	3.42519	3.45526	3.40699	3.4047	3.48125	3.41369	3.37986	3.40446	3.41118	3.39358	3.45035	3.40363	3.3998	3.42514	3.40897	3.40914	3.45261	3.41037	3.43433	3.38186	3.44972	3.40001	3.41042	3.4471	3.42732	3.42625	3.39687	3.37886
PRMT1	3.18872	3.10929	3.15162	3.17183	3.14373	3.04183	3.13747	3.11121	3.05791	3.0571	3.03685	3.04736	3.18105	3.21751	3.0096	3.08374	3.12684	3.03278	3.17414	3.09953	3.15352	3.11584	3.16104	3.15878	3.12023	3.00165	3.08956	2.91455	3.10542	3.13162	3.14045	3.04079	3.15073	3.11509	3.12222	3.16731	3.13789	3.1592	3.1268	3.09773	3.18643	3.05244	3.10349	3.23435	3.04962	3.21885	3.10167	3.22738	3.10922
HMG20B	3.06057	3.1105	3.14897	3.13625	3.13895	3.12642	3.12703	3.10581	3.06063	3.19719	3.07787	3.06485	3.122	3.08481	3.12617	3.09058	3.12187	3.07296	3.14597	3.07006	3.10451	3.10265	3.10936	3.11582	3.13164	3.08885	3.11528	3.02521	3.10096	3.17047	3.11552	3.10714	3.06594	3.12934	3.12638	3.11313	3.10225	3.12075	3.1057	3.10588	3.13508	3.08733	3.1261	3.09067	3.11281	3.12142	3.15064	3.09166	3.1713
M6PR	3.11809	3.15069	3.15627	3.12007	3.0969	2.87322	3.1031	3.14015	3.21044	3.13075	2.99877	3.12276	3.10625	3.11147	2.98657	3.15353	3.15017	2.89067	3.08782	3.11579	3.12791	3.12191	3.15251	3.10516	3.08828	3.08429	3.06943	2.94313	3.12222	3.10636	3.04411	3.13112	3.1505	3.1141	3.01382	3.16462	3.08696	3.11164	3.09469	3.11197	3.0765	3.11366	3.11939	3.211	3.12522	3.1771	3.009	3.13371	2.99048
PLS3	2.51229	2.58363	2.67244	2.41967	2.46024	2.27677	2.39358	2.48857	2.35689	2.49943	2.4751	2.49425	2.37775	2.554	2.35021	2.53908	2.67528	2.63202	2.4867	1.9888	2.48084	2.55806	2.49928	2.48334	2.53708	2.31082	2.35338	2.43376	2.40363	2.34688	2.35865	2.67827	2.49007	2.45528	2.35963	2.54935	2.41408	2.68234	2.40714	2.4433	2.26184	2.37695	2.49693	2.46553	2.46601	2.6087	2.48656	2.42109	2.40014
SURF4	3.33975	3.28652	3.36187	3.33823	3.33754	3.31008	3.36766	3.32439	3.30249	3.31227	3.27128	3.35404	3.33983	3.33233	3.24196	3.31852	3.31639	3.26231	3.35354	3.30111	3.32006	3.32488	3.32804	3.31997	3.29911	3.3208	3.31314	3.25663	3.29243	3.36407	3.34134	3.30376	3.2928	3.3216	3.34575	3.32948	3.33198	3.34442	3.33182	3.29823	3.30458	3.31717	3.32714	3.31639	3.32538	3.32819	3.33159	3.37995	3.3599
RUVBL1	2.91656	2.74812	2.74657	2.82768	2.76446	2.75311	2.70954	2.78974	2.69884	2.73453	2.6854	2.72981	2.76489	2.82852	2.80697	2.71992	2.81101	2.83964	2.78628	2.66692	2.81127	2.60749	2.85584	2.77928	2.61668	2.39728	2.79989	2.69402	2.79048	2.78371	2.76954	2.72289	2.74705	2.75789	2.78967	2.79055	2.80541	2.82243	2.6987	2.62313	2.81686	2.64551	2.7268	2.78704	2.65804	2.75956	2.67762	2.78996	2.7558
PSMA3	3.33313	3.21804	3.2585	3.20791	3.26243	3.05919	3.25736	3.23367	3.297	3.19855	3.17066	3.20408	3.26447	3.36466	3.15487	3.24693	3.28154	3.20592	3.27113	3.31531	3.21831	3.23174	3.32925	3.28681	3.17121	3.27557	3.23312	3.19147	3.27624	3.22548	3.23051	3.22323	3.24954	3.19766	3.22329	3.34118	3.21429	3.23525	3.17712	3.16351	3.24487	3.17663	3.25827	3.31493	3.18915	3.31212	3.22445	3.36262	3.26179
HEXB	3.46008	3.49779	3.49507	3.47505	3.47268	3.44628	3.46664	3.4777	3.49911	3.46589	3.48332	3.48488	3.4877	3.49563	3.45349	3.4461	3.47719	3.41678	3.45219	3.46704	3.49621	3.45648	3.47763	3.47147	3.48634	3.47545	3.47596	3.47505	3.48817	3.51707	3.4536	3.4736	3.47677	3.47491	3.49322	3.50685	3.4877	3.49017	3.51654	3.48041	3.48627	3.47757	3.43411	3.47293	3.48057	3.48903	3.53194	3.43802	3.49003
NEU1	3.12684	3.21538	3.17109	3.24041	3.27284	3.21054	3.24052	3.23542	3.23936	3.2614	3.26428	3.24918	3.20482	3.15181	3.19674	3.22414	3.157	3.1842	3.19756	3.2085	3.25895	3.25634	3.19183	3.28274	3.14373	3.28944	3.14807	3.24173	3.25964	3.27783	3.28293	3.18804	3.215	3.27103	3.22361	3.17385	3.31668	3.15642	3.23815	3.22011	3.18139	3.30001	3.20271	3.18993	3.25592	3.19241	3.25761	3.14607	3.15356
SDHC	2.91933	2.97518	2.82748	2.94109	2.90405	2.9812	2.94974	2.94708	2.85526	2.79939	2.94115	2.99267	2.95994	2.87951	2.94876	2.96665	2.98879	2.91068	2.90304	2.91298	2.94614	2.90675	2.8702	2.9049	2.913	2.98636	2.92439	2.90611	2.91771	3.0072	2.96706	2.88879	2.9021	2.87751	2.95988	2.86991	2.8586	2.82284	2.88294	2.84903	2.84849	2.94234	2.91393	2.91935	2.92786	2.95742	2.91376	2.89867	2.96015
MAPK1	2.21129	2.12896	1.94795	1.92992	2.15648	2.00581	1.84728	2.2045	2.20836	1.99193	2.25147	2.09939	2.12972	2.07786	2.26597	2.21291	2.02932	2.09123	2.11963	2.10539	2.01261	2.17012	2.09373	2.15517	2.11211	2.10989	2.17076	2.09582	2.16118	2.25663	2.11098	2.26218	2.15082	2.08998	1.96669	2.20712	2.17673	2.03614	2.07626	2.14803	2.20931	2.13935	2.02409	2.06638	2.03033	2.18344	2.17583	2.11582	2.02009
PTPRF	3.46197	3.54958	3.47373	3.53098	3.52396	3.52785	3.52396	3.52745	3.54936	3.54166	3.51857	3.55274	3.51976	3.43879	3.4996	3.53098	3.52009	3.46134	3.51	3.54355	3.52831	3.51521	3.49548	3.52252	3.51359	3.54089	3.52774	3.48845	3.5095	3.5558	3.54334	3.53659	3.54222	3.53853	3.52519	3.44111	3.54184	3.50738	3.52447	3.52822	3.56295	3.53326	3.53881	3.50219	3.54604	3.507	3.50546	3.50423	3.52176
EFEMP1	2.74267	2.70731	3.04642	2.22674	2.49522	2.8007	2.74972	2.73829	2.61383	2.71506	2.63957	2.61209	2.7668	3.07828	2.87515	2.34017	2.69898	2.93071	2.54397	2.67729	2.62537	2.58946	2.49702	2.63869	2.86658	2.69556	2.43987	2.96687	2.58162	2.47035	2.46583	2.41247	2.80761	2.41718	2.61783	3.09769	2.59912	2.97008	2.72123	2.78175	2.49431	2.6615	2.62941	2.71734	2.31997	2.70796	3.00033	2.87825	2.74014
PLAT	2.77534	2.8848	2.93096	2.76871	2.77776	2.71592	2.99229	2.82595	2.86844	2.7263	3.01807	2.86399	2.89341	2.849	2.92363	2.77365	2.83168	2.66344	2.78876	2.77332	2.79731	2.70386	2.81166	2.92806	2.70847	2.64097	2.51772	2.70372	2.78361	2.76643	2.8036	2.7901	2.82583	2.63228	2.75197	2.72957	2.76796	2.7974	2.88629	2.94692	2.7975	2.80088	2.6939	2.78171	2.76923	2.93828	2.76701	2.89432	2.45664
ATP5MC2	3.47796	3.48888	3.56059	3.52813	3.49598	3.47719	3.52379	3.48874	3.47028	3.43924	3.46107	3.4686	3.52361	3.44753	3.48332	3.49548	3.51456	3.40363	3.49197	3.43427	3.47615	3.47691	3.5061	3.51889	3.52682	3.43902	3.50592	3.36357	3.52502	3.53194	3.52664	3.45301	3.47993	3.50506	3.52953	3.50113	3.52718	3.50312	3.54222	3.51739	3.5326	3.49139	3.51505	3.51805	3.46237	3.50268	3.50188	3.49132	3.51137
SNHG32	3.20224	3.27268	3.34813	3.27596	3.27248	3.23628	3.30036	3.26283	3.2854	3.22557	3.27077	3.25374	3.27763	3.22371	3.27688	3.23217	3.26042	3.22105	3.22445	3.27261	3.26801	3.27714	3.21575	3.26589	3.27143	3.25069	3.28313	3.2001	3.32521	3.27879	3.24422	3.23322	3.25592	3.29844	3.28458	3.28609	3.26384	3.2364	3.2753	3.28571	3.35627	3.24359	3.29259	3.36992	3.25066	3.26537	3.337	3.30961	3.18075
CLU	1.66419	1.66839	1.66578	1.65019	1.69157	1.72366	1.58647	1.65852	1.61482	1.67356	1.65126	1.72445	1.65367	1.59482	1.58262	1.71677	1.80222	1.68913	1.63618	1.70733	1.67779	1.68235	1.63414	1.79451	1.80859	1.76618	1.60938	1.61001	1.67751	1.61382	1.56909	1.6081	1.68289	1.65336	1.75196	1.7025	1.63133	1.69954	1.69111	1.73974	1.67722	1.62013	1.67178	1.7858	1.64393	1.72217	1.73918	1.59583	1.70076
PDGFRB	2.29047	2.10744	2.31646	2.31395	2.40778	2.39463	2.34041	2.29189	2.32741	2.34065	2.48353	2.25308	2.43273	2.4835	2.5207	2.22441	2.31328	2.52084	2.13664	2.21944	2.33501	2.37121	2.25601	2.18955	2.34989	2.22658	2.44003	2.47027	2.34996	2.44078	2.25035	2.24153	2.35453	2.21552	2.39636	2.38056	2.30807	2.37579	2.41839	2.38341	2.16123	2.24366	2.3484	2.34712	2.28166	2.35507	2.44486	2.43129	2.18328
PRCP	2.98512	3.0439	2.98165	3.01687	3.0077	2.88745	2.94862	3.11372	3.04526	2.93477	2.98159	3.05968	3.03261	2.92333	2.96983	3.0554	3.08765	2.9264	2.97727	3.03371	3.02848	3.04594	3.07978	2.99079	3.04988	2.95726	2.99706	2.954	3.12964	3.0178	2.97377	3.01695	3.04499	3.04672	2.94769	2.99696	3.09787	3.0171	3.04727	2.95695	3.05511	3.06524	3.04085	3.09348	3.04956	3.06655	3.03488	3.05833	2.87684
NCKAP1	3.26865	3.22975	3.19782	3.24272	3.25301	3.14943	3.21885	3.19737	3.19337	3.24539	3.15887	3.24475	3.14651	3.17201	3.06921	3.26304	3.23674	3.25292	3.24029	3.23259	3.19884	3.22403	3.22918	3.21746	3.25125	3.24261	3.19246	3.26195	3.22139	3.09679	3.17648	3.22599	3.25466	3.25463	3.22177	3.19946	3.17678	3.24942	3.19332	3.22515	3.18327	3.25274	3.21196	3.18603	3.2395	3.18809	3.20446	3.22286	3.20044
ACTN4	3.17279	3.21279	3.31956	3.25843	3.27284	3.27576	3.25143	3.31773	3.25961	3.25387	3.22331	3.26694	3.26819	3.21524	3.23461	3.26966	3.22901	3.20168	3.30203	3.202	3.2419	3.22232	3.25345	3.27801	3.15553	3.27268	3.27726	3.21003	3.27682	3.2759	3.28513	3.23379	3.2094	3.21119	3.25232	3.13499	3.30027	3.24255	3.25747	3.18758	3.22122	3.19915	3.27356	3.19384	3.2561	3.1994	3.16099	3.26908	3.21628
CDIPT	3.07787	3.10677	3.08889	3.08317	3.04513	3.11743	3.066	3.02382	3.11151	3.13832	3.13745	3.10455	3.07995	3.06885	3.0703	3.01277	3.02301	3.03477	3.02126	3.13997	3.09989	3.09423	3.10428	3.04753	3.13641	3.06987	3.11222	3.00602	3.05232	3.11134	3.04287	3.12957	3.13917	3.09433	3.01382	3.07611	3.05981	3.06958	3.11743	3.12962	3.10411	3.11457	3.08934	3.01733	3.0998	3.10896	3.09291	3.01411	3.06489
DDAH2	3.14978	3.11638	3.2294	3.20828	3.19357	3.11272	3.13851	3.14546	3.13751	3.21825	3.22946	3.18249	3.21344	3.199	3.19034	3.14387	3.04627	3.12587	3.1534	3.28978	3.1568	3.15366	3.13122	3.17673	3.04894	3.14228	3.21925	3.09716	3.27766	3.23957	3.22105	3.12939	3.22235	3.1835	3.10574	3.22744	3.19162	3.1694	3.21279	3.07948	3.11592	3.2402	3.13805	3.26763	3.19342	3.19976	3.1629	3.16391	3.15342
HACD3	2.95481	2.98061	2.96249	2.87987	2.82243	2.81334	2.91063	2.95796	2.97471	2.91138	2.84963	2.95507	2.87912	3.07367	2.90667	2.92046	2.98116	2.88842	2.98204	2.97251	2.86225	2.95279	3.01303	2.91611	2.97429	2.85363	2.86747	2.81877	2.93004	2.8905	2.94216	2.93475	2.95459	2.92147	2.86021	3.0563	2.91507	3.04436	2.87292	2.83557	2.92617	2.88149	2.8917	2.98767	2.92399	2.97226	2.93894	2.95928	2.85514
ATP6V1F	3.2519	3.24413	3.36705	3.27137	3.25196	3.22457	3.23146	3.22802	3.22972	3.18464	3.2353	3.20121	3.26604	3.25818	3.23461	3.21978	3.25922	3.189	3.25196	3.18179	3.25292	3.24802	3.26013	3.24006	3.25729	3.19756	3.24096	3.16774	3.24942	3.33074	3.23491	3.18717	3.23086	3.24802	3.25321	3.2983	3.23056	3.25702	3.2893	3.25321	3.27475	3.21978	3.2355	3.27899	3.19605	3.28027	3.25711	3.28533	3.25747
MRPL41	3.14458	3.09419	3.14609	3.13405	3.17792	3.06018	3.10316	3.13767	3.05387	3.15064	3.09148	3.11478	3.14498	3.19524	3.08523	3.11074	3.08794	3.12852	3.12565	3.09223	3.16373	3.13126	3.15112	3.10698	3.15169	3.1413	3.10931	3.06176	3.12556	3.15241	3.10741	3.04973	3.13533	3.13379	3.16229	3.1804	3.13874	3.16326	3.15887	3.05648	3.07425	3.14355	3.08377	3.15333	3.09237	3.17638	3.15176	3.18425	3.22366
TINF2	3.00139	3.10154	3.00995	3.1015	3.0597	3.04056	2.94115	3.00082	3.05417	2.98707	2.95486	3.05981	3.06567	2.98411	3.02481	3.06202	3.03759	2.99178	3.09132	3.04114	2.99227	3.03471	3.01369	3.10172	2.98657	3.02291	3.06378	3.01912	3.03773	3.06513	3.05752	2.97581	3.005	3.03078	3.07287	3.03997	3.09953	3.02348	3.03867	3.04325	3.07092	2.98029	3.06822	3.0719	3.00291	3.07519	3.04898	3.06511	3.05898
UFD1	3.1794	3.15152	3.18292	3.21081	3.19108	3.12631	3.19349	3.20232	3.17947	3.14473	3.11664	3.17203	3.21618	3.24041	3.11809	3.18597	3.19397	3.15169	3.21874	3.18955	3.17434	3.18098	3.20785	3.19704	3.12703	3.18864	3.16765	3.13448	3.18514	3.20669	3.18016	3.17665	3.17506	3.14463	3.20331	3.22417	3.223	3.16672	3.18897	3.14952	3.18985	3.1678	3.17977	3.20069	3.17208	3.21505	3.15731	3.25833	3.21228
ZFAND3	3.00297	2.98398	3.0257	3.06249	3.02616	3.04785	3.05288	3.03148	2.99052	3.04018	3.03319	3.0147	3.04317	2.97652	2.9987	3.02266	3.02459	2.98057	3.02307	3.00646	2.99004	2.99173	2.98263	3.08757	2.99381	3.07768	2.98103	2.99416	2.97268	3.0404	2.99648	2.98227	2.98792	3.0007	3.03423	2.97974	3.05594	2.96773	3.00802	3.01801	3.0174	3.05883	2.9945	2.98528	3.01296	2.99575	2.99173	2.99611	3.0261
OLFML3	2.85156	2.82703	2.94181	2.82965	2.77363	2.77193	2.79064	2.78196	2.88852	2.70862	2.78346	2.77514	2.96312	2.9624	2.89513	2.72419	2.73913	2.91944	2.75807	2.81037	2.74461	2.68885	2.71729	2.85195	2.87012	2.74095	2.74144	2.87926	2.80258	2.72826	2.72006	2.81267	2.8079	2.58181	2.79365	2.92184	2.72141	2.8105	2.92672	2.86238	2.79917	2.72462	2.80541	2.868	2.81127	2.89164	2.81101	2.97128	2.70322
ATP5PD	3.48669	3.5108	3.49928	3.5308	3.49464	3.38266	3.52555	3.52486	3.4604	3.50067	3.44084	3.50848	3.50407	3.49204	3.4078	3.51088	3.5169	3.40979	3.5111	3.49779	3.50374	3.49536	3.54298	3.50143	3.49146	3.47707	3.49928	3.39168	3.50887	3.53129	3.49718	3.47934	3.48503	3.48503	3.51959	3.5095	3.51756	3.5084	3.49976	3.46757	3.49249	3.47677	3.50592	3.50761	3.47491	3.53438	3.48096	3.51488	3.50856
COMMD7	3.29542	3.31032	3.29748	3.29606	3.27146	3.2772	3.31088	3.30288	3.27385	3.25824	3.3547	3.26317	3.3258	3.22398	3.27447	3.29475	3.26421	3.20258	3.25424	3.30405	3.2775	3.3151	3.28471	3.3119	3.30537	3.28491	3.24058	3.21918	3.2761	3.31279	3.33105	3.27868	3.27083	3.27634	3.28751	3.28859	3.28196	3.28267	3.29171	3.30965	3.33952	3.28599	3.29031	3.31531	3.24693	3.2894	3.32663	3.28842	3.29958
CDK2AP1	3.54127	3.53455	3.51857	3.5095	3.50685	3.51279	3.52718	3.53455	3.47381	3.48277	3.49897	3.53025	3.52025	3.57852	3.50143	3.5039	3.53043	3.50715	3.54375	3.53326	3.5121	3.47941	3.50903	3.50235	3.54662	3.49692	3.49576	3.5039	3.52971	3.42343	3.51789	3.53808	3.527	3.55686	3.49132	3.53735	3.51295	3.56359	3.51438	3.52043	3.50903	3.52502	3.50128	3.54838	3.4877	3.55296	3.52118	3.55017	3.52252
PITPNA	2.23879	2.4352	2.52423	2.49866	2.43838	2.34147	2.45738	2.50772	2.29706	2.15163	2.22615	2.47831	2.48259	2.33203	2.09863	2.26278	2.44992	2.27172	2.39023	2.4295	2.33999	2.52615	2.50796	2.40947	2.44471	2.28501	2.1796	2.1926	2.31486	2.50502	2.48134	2.27247	2.35812	2.33659	2.43144	2.33361	2.34832	2.35824	2.4152	2.34903	2.34239	2.36502	2.32415	2.44708	2.41303	2.55318	2.49666	2.42675	2.5971
DAP3	2.97986	2.88522	2.92786	2.95925	2.97736	2.82636	2.95359	3.02975	2.92562	2.99264	2.83465	2.88637	2.98409	2.88353	2.92674	2.95861	2.94967	2.86024	2.96277	2.89411	2.9507	2.91551	2.97597	3.00148	2.8889	2.86162	2.92317	2.90061	2.97	2.98711	2.98565	2.97344	2.94408	2.93136	2.94572	2.9843	2.98857	2.93144	2.89266	2.88768	2.93219	2.86602	2.93084	2.95304	2.92506	2.96349	2.92321	2.97297	2.96244
TMEM248	3.35766	3.34648	3.33831	3.34973	3.37412	3.38969	3.36607	3.36085	3.3452	3.37079	3.35346	3.37009	3.38375	3.35728	3.37218	3.37449	3.35072	3.37449	3.39047	3.32357	3.34402	3.36407	3.3665	3.36632	3.35011	3.376	3.37637	3.38468	3.34173	3.37218	3.35686	3.34043	3.32055	3.35903	3.38003	3.37895	3.37719	3.34552	3.33912	3.35362	3.33739	3.38803	3.36886	3.35434	3.36834	3.36012	3.3665	3.36171	3.37332
PIP4K2B	1.84958	1.8306	1.89007	1.97612	1.97901	2.00035	1.97831	1.90866	1.76824	1.95348	1.73696	2.04	1.82254	1.90858	2.00484	1.80069	1.95137	1.86198	1.92278	1.82713	1.81309	1.99252	1.95862	1.75929	1.89694	1.95823	1.96627	1.76859	1.89944	1.99526	1.86352	1.90835	1.99915	1.9511	1.85884	2.03628	2.04808	1.98214	1.86288	1.77845	1.88067	1.8843	1.85573	1.93227	2.04985	1.897	2.03252	1.85004	1.89707
ATP5ME	3.67262	3.68629	3.66344	3.63449	3.67016	3.72617	3.68141	3.64904	3.66935	3.60809	3.70825	3.64661	3.66935	3.71603	3.68922	3.67533	3.69842	3.72265	3.68544	3.69299	3.70255	3.69881	3.69045	3.64699	3.69299	3.69802	3.70866	3.71603	3.68096	3.67262	3.6838	3.67974	3.68141	3.68338	3.66657	3.69881	3.65929	3.66977	3.68297	3.68922	3.67163	3.65006	3.68505	3.66344	3.63831	3.70645	3.67851	3.67016	3.70866
PNLIP	1.56754	1.56398	1.57607	1.64435	1.64853	1.60307	1.64411	1.71973	1.60679	1.64032	1.49624	1.59292	1.5145	1.6386	1.50396	1.69868	1.77164	1.60907	1.55167	1.6732	1.73359	1.6584	1.64811	1.56388	1.55316	1.64696	1.63423	1.61934	1.64806	1.61382	1.67095	1.59024	1.61328	1.56889	1.75829	1.6287	1.54707	1.6477	1.69843	1.60283	1.64921	1.72553	1.66635	1.53914	1.58475	1.66	1.51046	1.63484	1.71906
IFI27	3.60259	3.6147	3.49976	3.54546	3.58803	3.44839	3.57103	3.54127	3.57765	3.58591	3.47354	3.51161	3.51262	3.51391	3.48945	3.45219	3.54917	3.63481	3.45983	3.52192	3.51587	3.45455	3.51375	3.65929	3.33007	3.53473	3.5111	3.56019	3.53716	3.55538	3.57477	3.55996	3.50592	3.54166	3.55396	3.56211	3.59755	3.53455	3.54175	3.66148	3.52094	3.56543	3.58568	3.53211	3.55894	3.49976	3.45501	3.58376	3.6147
NGRN	3.30023	3.32126	3.40939	3.33904	3.33478	3.2802	3.3326	3.32862	3.31467	3.29589	3.29124	3.33036	3.33935	3.35229	3.32932	3.31242	3.33808	3.27178	3.34458	3.3279	3.32245	3.33671	3.32862	3.31794	3.36946	3.31032	3.31117	3.29441	3.3418	3.36773	3.33493	3.32819	3.33872	3.33252	3.33597	3.38447	3.33801	3.35707	3.32812	3.31934	3.35858	3.32017	3.31388	3.34402	3.32275	3.3338	3.34527	3.33426	3.29496
SCARB2	2.83432	2.95224	2.66282	2.6291	2.77905	2.73003	2.68199	2.73731	2.91248	2.93374	2.88995	2.86175	2.62594	2.86596	2.63837	2.81877	2.83472	2.95524	2.74688	2.87431	2.87515	2.84688	2.93939	2.76873	2.9263	2.88164	2.73192	2.90977	2.79631	2.62335	2.67131	2.85532	2.97676	2.90028	2.72127	2.84372	2.66373	2.85077	2.79198	2.88592	2.8407	2.8265	2.90278	2.74742	2.80185	2.81978	2.85396	2.629	2.78708
TNIP1	2.90776	2.93239	3.07125	3.10662	3.03518	3.02773	3.05785	2.97916	2.89967	2.9859	2.99692	2.91839	2.96883	2.91827	2.96726	2.96818	2.89899	2.97471	2.97507	2.8785	3.03152	2.95053	2.94715	3.02299	2.92046	3.00165	2.94698	2.92031	2.93502	3.00983	2.97213	2.9191	2.97969	2.9504	3.04528	2.9348	3.03438	2.87492	2.99231	2.98771	2.9956	2.96814	2.99133	3.00598	2.94455	2.97381	2.92666	2.99624	3.0221
SUCLG1	3.16346	3.25131	3.07744	3.19544	3.184	3.08958	3.19503	3.22398	3.19857	3.24574	3.15717	3.19064	3.24339	3.22215	3.15126	3.21247	3.23668	3.19651	3.22711	3.22246	3.24632	3.24679	3.27478	3.19087	3.24035	3.18789	3.17183	3.15892	3.21044	3.15933	3.19793	3.26896	3.20587	3.21127	3.16792	3.20957	3.21789	3.22673	3.18877	3.18139	3.16794	3.19238	3.23684	3.18738	3.19178	3.25678	3.19622	3.1994	3.22028
COASY	2.88393	2.81984	2.89345	2.87621	2.89871	2.90951	2.87118	2.88958	2.75252	2.84711	2.82579	2.79533	2.9007	2.75167	2.79586	2.8654	2.88368	2.88888	2.94049	2.79021	2.8768	2.89521	2.98978	2.8384	2.81821	2.85596	2.8759	2.81346	2.84021	2.96347	2.84938	2.82811	2.83222	2.83838	2.86344	2.8298	2.90188	2.82911	2.86146	2.8335	2.8437	2.81381	2.87567	2.78965	2.81448	2.83931	2.75959	2.80656	2.92339
PSMC2	3.16607	3.13162	3.10949	3.13439	3.13527	3.05637	3.1061	3.13411	3.12903	3.03098	3.0655	3.09364	3.18363	3.19905	3.06776	3.14221	3.19622	3.12061	3.20038	3.17787	3.1323	3.16174	3.20394	3.15772	3.09699	3.08925	3.13646	3.07015	3.15527	3.16123	3.13232	3.11804	3.15846	3.10216	3.13798	3.21135	3.16377	3.11814	3.11281	3.10203	3.14185	3.11483	3.12512	3.21928	3.08243	3.1986	3.15887	3.23214	3.15928
DDX23	3.0418	2.93989	3.08039	3.00119	2.99252	3.14405	3.03946	2.97361	2.98371	2.97595	3.0842	2.95917	2.98863	2.97161	3.07937	3.01975	2.99457	3.07695	3.01305	2.93159	3.04027	3.0108	3.02582	2.99646	3.01649	2.97266	3.04146	3.05442	3.00002	3.07103	3.03132	3.01684	3.03139	3.02022	3.03331	2.96304	2.97854	3.03855	3.0111	3.0542	2.97951	2.98094	2.99954	2.92011	2.99895	2.92416	2.99439	2.89477	2.99418
DDX3X	3.39991	3.35005	3.42775	3.36323	3.41856	3.49218	3.41623	3.3784	3.38177	3.34504	3.46427	3.40919	3.39911	3.35387	3.46339	3.40735	3.40142	3.5233	3.41369	3.40295	3.40461	3.42186	3.38085	3.35245	3.41612	3.44428	3.40771	3.55517	3.43228	3.35296	3.38274	3.37332	3.43297	3.4227	3.4287	3.33831	3.37921	3.46326	3.39251	3.43602	3.37693	3.39706	3.38431	3.34284	3.37519	3.36357	3.44544	3.35619	3.3822
CIAO2B	3.26807	3.24393	3.29336	3.28552	3.28274	3.16076	3.24918	3.26763	3.2257	3.28896	3.17859	3.25862	3.29021	3.32231	3.20242	3.24133	3.24836	3.17456	3.28527	3.25723	3.24719	3.27255	3.28215	3.28134	3.24185	3.23533	3.2733	3.17033	3.25502	3.31643	3.24827	3.2289	3.23659	3.24954	3.2795	3.32134	3.27617	3.29532	3.2649	3.22376	3.26769	3.24536	3.2649	3.29198	3.23102	3.30166	3.283	3.32204	3.32021
MYO6	3.29629	3.2265	3.28264	3.30795	3.34705	3.39535	3.29897	3.27682	3.29098	3.27924	3.36348	3.32153	3.30256	3.30166	3.35796	3.33543	3.30951	3.43045	3.33671	3.29897	3.34786	3.35977	3.31131	3.2714	3.30876	3.31439	3.30023	3.41947	3.2826	3.28201	3.30192	3.29816	3.28517	3.3388	3.33198	3.29076	3.28127	3.34782	3.33166	3.36137	3.27865	3.32141	3.2714	3.25304	3.30924	3.25583	3.29435	3.28118	3.33675
EFNB1	2.28838	2.35873	2.12413	2.32233	2.2042	2.40508	2.40572	2.46406	2.24358	2.40855	2.37412	2.42276	2.38742	2.22881	2.3733	2.47988	2.42039	2.26192	2.47328	2.38056	2.29848	2.34914	2.3478	2.33457	2.53443	2.23231	2.50263	2.12315	2.43728	2.61471	2.22752	2.33029	2.3774	2.4428	2.26342	2.16968	2.30782	2.28022	2.45661	2.35018	2.15672	2.30365	2.26079	2.30296	2.2175	2.35135	2.33553	2.25518	2.25082
CD44	2.51798	2.62055	2.66978	2.48753	2.53933	2.45446	2.51597	2.51397	2.74629	2.31232	2.62325	2.64666	2.67531	2.70343	2.44665	2.60405	2.64907	2.67015	2.50134	2.60818	2.60963	2.53842	2.59766	2.52844	2.75379	2.61248	2.59274	2.64231	2.6208	2.63897	2.65768	2.63614	2.61415	2.80545	2.58985	2.60328	2.52442	2.71192	2.73365	2.64183	2.63532	2.64003	2.79051	2.81923	2.54247	2.66905	2.64593	2.71737	2.25406
CD24	3.80555	3.81206	3.75697	3.81108	3.81539	3.81999	3.81999	3.81108	3.80827	3.80478	3.81752	3.82124	3.80478	3.76446	3.825	3.81872	3.825	3.8237	3.80735	3.80237	3.82124	3.82657	3.81539	3.81017	3.7986	3.81644	3.7964	3.82988	3.791	3.80555	3.81206	3.81017	3.81539	3.81752	3.81314	3.76446	3.81539	3.77571	3.80735	3.81752	3.79781	3.81206	3.81872	3.80827	3.81644	3.81108	3.7971	3.78963	3.80827
SH3BGRL3	3.4571	3.50468	3.56274	3.51637	3.5447	3.54433	3.54838	3.56232	3.4877	3.50656	3.48361	3.51262	3.55097	3.53604	3.51064	3.53511	3.50067	3.48832	3.51488	3.50005	3.51942	3.49416	3.53492	3.51628	3.49809	3.51406	3.5474	3.49779	3.52379	3.45558	3.53568	3.469	3.49823	3.50824	3.55036	3.53826	3.51521	3.53061	3.52519	3.46159	3.51789	3.5084	3.50423	3.51739	3.51923	3.5039	3.51772	3.53604	3.56628
PGRMC2	3.20935	3.25818	3.26694	3.27346	3.2316	3.30179	3.28877	3.21298	3.1812	3.22361	3.28665	3.24707	3.24818	3.18766	3.26042	3.26396	3.2444	3.26161	3.26384	3.23356	3.26182	3.27454	3.21639	3.22828	3.25904	3.24836	3.2826	3.27169	3.22531	3.31046	3.23762	3.24233	3.23108	3.2395	3.2698	3.21918	3.26219	3.22728	3.23879	3.27313	3.24942	3.2519	3.24093	3.22033	3.24499	3.26478	3.26941	3.23074	3.25392
SEPTIN9	3.32103	3.3068	3.34705	3.30156	3.34721	3.35878	3.35788	3.31984	3.31736	3.3317	3.28697	3.32693	3.34357	3.31646	3.29489	3.31699	3.31908	3.30423	3.34095	3.30785	3.3099	3.30979	3.32954	3.33518	3.30869	3.31874	3.36029	3.25964	3.28877	3.35977	3.33358	3.24783	3.29496	3.32321	3.36877	3.31635	3.32336	3.33478	3.324	3.31852	3.33696	3.32406	3.35253	3.37493	3.31082	3.33872	3.31757	3.39195	3.36563
GSS	2.98522	2.97618	3.07358	3.04587	3.01138	2.99803	3.01195	2.99549	2.92944	3.01085	2.9658	2.94848	3.03691	2.86413	2.98294	2.97831	2.98703	2.84045	3.08556	2.92552	3.03187	2.98618	3.01029	3.04319	2.97197	2.93389	3.01312	2.92548	2.97982	3.02714	2.97303	2.95842	3.0037	2.93633	3.05057	2.91626	3.06464	2.97157	3.04198	2.96282	3.00441	2.97809	3.00085	2.95463	2.97094	3.00129	2.96585	2.99095	3.03033
TRAM1	3.25005	3.20927	3.30541	3.17212	3.16485	3.14221	3.2522	3.22199	3.22235	3.23836	3.25406	3.21912	3.16602	3.24058	3.14039	3.25362	3.26986	3.1993	3.20728	3.24104	3.22816	3.25387	3.23086	3.18478	3.22867	3.24868	3.23373	3.2144	3.24339	3.1506	3.15705	3.24818	3.21781	3.25886	3.20716	3.29482	3.16134	3.21003	3.23286	3.26158	3.21383	3.27031	3.24122	3.2263	3.21642	3.27025	3.18879	3.24591	3.20844
PLEC	3.07635	3.08074	3.19386	3.1927	3.20476	3.25818	3.20774	3.17945	3.17071	3.15415	3.19471	3.14918	3.17439	3.10411	3.17998	3.11431	3.10627	3.23889	3.22183	3.09397	3.18915	3.16838	3.11692	3.15614	3.12606	3.15406	3.17668	3.16667	3.12171	3.22984	3.16543	3.14346	3.11317	3.13895	3.18529	3.00538	3.21172	3.16562	3.17348	3.16206	3.15516	3.14152	3.1358	3.06633	3.1795	3.12156	3.19022	3.12417	3.27031
SH3GL1	2.80337	2.86242	3.01175	2.91642	2.89192	2.92854	2.88095	2.88085	2.80006	2.88277	2.81885	2.81122	2.98257	2.86602	2.86895	2.86422	2.83659	2.86251	2.90158	2.82895	2.89542	2.89699	2.91269	2.89316	2.81475	2.80303	2.88265	2.71808	2.86875	3.03544	2.86861	2.78987	2.8132	2.78601	2.88372	2.84241	2.89754	2.82327	2.91752	2.89297	2.93846	2.76376	2.90692	2.78357	2.86839	2.93412	2.86285	2.94938	2.87433
SDHAF2	3.13556	3.16381	3.17478	3.17414	3.17665	3.17463	3.18766	3.16435	3.14676	3.17588	3.14833	3.14111	3.18688	3.11464	3.13625	3.17449	3.12912	3.07684	3.16234	3.16821	3.16747	3.14948	3.13129	3.19426	3.15055	3.16406	3.14676	3.10931	3.13919	3.15873	3.16321	3.11164	3.11467	3.14955	3.18915	3.15377	3.17792	3.13895	3.15294	3.14915	3.11981	3.15353	3.156	3.17742	3.16474	3.14828	3.16669	3.19097	3.1716
SGK1	3.20176	3.13704	3.03811	3.17483	3.13554	3.14096	3.22858	3.33831	3.18723	3.30348	3.33174	3.20399	3.39092	3.19531	3.19722	3.27676	3.13167	3.37412	3.33051	3.33074	3.3239	3.37271	3.30898	3.11943	3.07188	3.20696	3.11272	3.28527	3.30608	3.32149	3.19848	3.21059	3.36204	3.19529	3.15228	3.10662	3.2591	3.27466	3.30537	3.06589	2.98244	3.1886	3.31578	3.17854	3.21151	3.11446	3.35193	3.39612	3.35887
TUBB6	2.99284	2.9171	2.99244	2.78113	2.98715	2.89555	2.89299	2.81955	2.99377	2.87004	2.89295	2.8319	2.98087	3.07511	2.97614	2.81224	2.98171	2.908	2.8922	2.84466	2.83747	2.77266	2.87964	2.88085	2.85848	2.85435	2.86882	2.98153	2.90066	2.90458	2.92804	2.94113	2.99569	2.79465	2.99433	3.05478	2.87076	2.9275	2.873	2.85216	2.82938	2.87636	2.87352	2.99015	2.86238	2.90768	3.03553	3.03345	2.90318
PPP1R7	3.03925	3.01682	3.04198	3.104	3.00143	3.00936	3.10976	3.04083	2.99069	2.98516	2.98737	2.97957	3.03121	2.92296	3.03578	2.99967	3.00821	2.97075	3.06391	3.00331	3.07742	3.00694	3.08554	3.10741	3.02002	2.95649	2.92623	2.97234	3.0445	3.11236	3.07678	2.96663	3.03237	3.01847	3.09192	3.01384	3.0496	3.01945	3.03648	3.02158	3.00259	3.01659	2.99944	3.04363	2.992	3.06945	3.02325	3.02278	3.07107
TAGLN	3.10238	3.06451	3.13503	2.89863	3.17047	2.9218	3.1486	2.93737	3.05898	3.05457	3.01576	2.76196	3.18594	3.17121	3.05742	2.98956	3.17866	2.9242	2.89044	3.01221	3.07049	2.93711	3.05318	3.06343	3.08965	2.94148	2.97804	3.04731	3.00483	3.17117	3.17742	3.17071	3.16664	2.77868	3.36589	3.25568	2.93077	3.05288	3.00435	3.11279	2.93881	2.83852	2.98532	2.99371	3.14469	3.06976	3.03246	3.17178	3.11455
NBEAL2	2.27243	2.16995	2.4603	2.40731	2.25069	2.51325	2.3583	2.34629	2.31008	2.31238	2.36634	2.29092	2.29151	2.11508	2.46484	2.44157	2.41052	2.58149	2.42463	2.00152	2.40972	2.3594	2.33495	2.40252	2.16291	2.44932	2.31486	2.41229	2.1361	2.42583	2.23516	2.2045	2.2752	2.32452	2.48773	2.21606	2.35853	2.39156	2.24519	2.27383	2.22071	2.323	2.27819	2.14787	2.27292	2.05833	2.19987	2.23595	2.2349
KHDRBS1	3.09919	3.18837	2.93242	3.06136	3.03336	2.88327	3.03349	3.11502	3.1307	3.05055	2.96273	3.11889	3.10754	3.12807	2.99601	3.10444	3.15441	3.06082	3.12502	3.0966	3.18363	3.17995	3.14478	3.10486	3.11275	3.12317	3.06256	3.03013	3.11277	3.06607	3.12493	3.108	3.14866	3.12703	3.02015	3.09076	3.12034	3.10511	3.1252	3.11788	3.0839	3.09081	3.1463	3.12722	3.06932	3.17344	3.09962	3.1322	3.11943
AQP1	2.12597	2.25794	2.25496	2.35289	2.24446	2.14694	2.20671	2.1785	2.1551	2.17776	2.11602	2.19639	2.05249	2.15181	2.0851	2.20679	2.19898	2.05437	2.13129	1.98305	2.26059	2.23537	2.27353	2.19299	2.38568	2.11913	2.05894	2.03948	2.13944	2.39482	2.29639	2.15746	2.24781	2.17195	2.21288	2.23321	2.13825	2.267	2.24315	2.2044	2.09285	2.28313	2.04219	2.20458	2.09957	2.21426	2.23426	2.05727	2.00584
PSMB1	3.58792	3.57898	3.584	3.59494	3.58474	3.55234	3.5904	3.59779	3.57829	3.58948	3.56232	3.57875	3.58686	3.60729	3.57477	3.58197	3.59088	3.57343	3.60783	3.58173	3.5579	3.57852	3.59827	3.60031	3.56543	3.55856	3.5822	3.5579	3.60283	3.59371	3.59227	3.5792	3.584	3.57411	3.58173	3.59251	3.59423	3.57632	3.57944	3.55274	3.58128	3.57061	3.58053	3.62242	3.57632	3.59518	3.57124	3.63481	3.59929
TSG101	3.32984	3.33554	3.35627	3.3388	3.3613	3.37253	3.36373	3.3822	3.36145	3.39678	3.36842	3.36895	3.36407	3.36872	3.40314	3.37995	3.34809	3.39362	3.3662	3.36519	3.34064	3.34664	3.33036	3.38012	3.36284	3.35935	3.35702	3.40021	3.38048	3.35314	3.39065	3.36946	3.34473	3.36314	3.34875	3.36323	3.37519	3.35141	3.35404	3.36095	3.35287	3.38315	3.36484	3.35253	3.36904	3.33904	3.36632	3.3452	3.35193
RALB	2.70317	2.71757	2.79948	2.67174	2.74731	2.6857	2.77329	2.73885	2.71911	2.81426	2.74598	2.69982	2.70533	2.75357	2.61552	2.8493	2.79508	2.73097	2.81797	2.71737	2.78498	2.8139	2.84985	2.79729	2.68773	2.82848	2.65623	2.70003	2.78416	2.69534	2.73731	2.78582	2.78536	2.79094	2.71204	2.73703	2.75225	2.75314	2.75277	2.75213	2.66298	2.83869	2.75361	2.71901	2.74798	2.77637	2.71195	2.68866	2.8586
KCTD12	2.14159	2.35572	2.37245	2.00112	1.78404	1.88602	2.14532	1.86845	2.29546	2.001	1.95833	2.09069	2.06655	2.31437	1.88656	1.93545	2.05121	2.08239	2.00435	2.10393	1.97668	2.03491	2.19265	2.03516	2.45799	2.31178	1.96183	2.03583	2.01109	1.79118	1.99292	2.15622	2.25174	2.21194	1.92242	2.22846	1.96068	2.61647	2.11373	2.30988	1.8262	2.24197	1.95566	2.21189	2.14565	2.18188	2.36342	2.20112	1.91722
MBTPS1	2.875	2.90188	2.8976	2.89679	2.89643	2.86086	2.88609	2.86912	2.91839	2.87803	2.85688	2.94305	2.872	2.92756	2.82946	2.92504	2.91702	2.81795	2.86116	2.90236	2.92948	2.91371	2.87037	2.86912	2.98139	2.86024	2.85621	2.82976	2.83799	2.92915	2.85701	2.94251	2.86215	2.94595	2.88932	2.93088	2.9048	2.90869	2.93656	2.92468	2.95805	2.86417	2.9029	2.84072	2.94198	2.88924	2.92535	2.85864	2.82846
CNDP2	2.55214	2.33718	2.36701	2.44757	2.29947	2.25422	2.57037	2.28916	2.33875	2.38976	2.18161	2.40599	2.41325	2.06281	2.1943	2.46315	2.32314	2.37373	2.39287	2.37777	2.41863	2.4721	2.52941	2.5312	2.3492	2.20922	2.22417	2.00985	2.33366	2.50531	2.45667	2.33745	2.40247	2.4092	2.41914	2.28456	2.34281	2.42418	2.33526	2.45237	2.48322	2.52228	2.40789	2.45676	2.42516	2.52941	2.27449	2.42997	2.49758
ARL6IP5	3.415	3.45383	3.41587	3.39121	3.41723	3.27248	3.42918	3.45255	3.43501	3.45934	3.40602	3.38959	3.45098	3.4289	3.33801	3.45501	3.48931	3.43524	3.41297	3.42492	3.46197	3.48446	3.49734	3.41348	3.43786	3.44253	3.40503	3.39735	3.41856	3.51178	3.46237	3.51245	3.44056	3.47891	3.39668	3.44404	3.45308	3.38476	3.4223	3.44264	3.37912	3.46047	3.45795	3.46539	3.42426	3.46307	3.35805	3.41927	3.47557
PEPD	2.97969	3.03912	3.02597	3.2043	3.38431	3.16299	3.0425	3.07168	2.95569	3.16095	3.35588	3.09072	3.11986	3.07873	3.00882	3.22229	3.07289	3.33651	3.03021	3.32119	3.21486	3.12981	3.07832	3.1698	3.03289	3.12894	3.26871	3.17693	3.01507	3.29211	3.07978	3.27025	3.30743	3.19347	3.1244	2.93913	3.21823	3.04802	3.06796	3.15931	3.23029	3.10835	3.05693	3.2144	3.14911	3.3125	2.96684	3.22457	3.20741
RPL7	3.44207	3.4906	3.48627	3.46664	3.45501	3.45195	3.44723	3.43693	3.53326	3.43693	3.4796	3.42471	3.52244	3.53305	3.49794	3.44663	3.49794	3.50235	3.49794	3.50143	3.49447	3.50453	3.49204	3.45946	3.50438	3.47677	3.50143	3.48832	3.52043	3.45477	3.44911	3.50067	3.51423	3.48832	3.45884	3.54479	3.48111	3.49132	3.46784	3.45315	3.50754	3.4582	3.48627	3.48669	3.43912	3.52192	3.49772	3.50143	3.45587
SREBF1	2.82056	2.70367	2.82467	2.81289	2.77865	2.78694	2.78281	2.80207	2.64551	2.72908	2.73399	2.7237	2.7952	2.72363	2.81112	2.80299	2.73647	2.72051	2.64644	2.61938	2.79055	2.71106	2.68428	2.87931	2.84458	2.70726	2.73463	2.79605	2.81104	2.69065	2.84043	2.71263	2.8209	2.63479	2.84912	2.58747	2.63196	2.76385	2.66943	2.72125	2.77432	2.72616	2.71873	2.73926	2.80871	2.68961	2.83019	2.73409	2.86058
NCBP2	2.58642	2.57815	2.68342	2.588	2.5872	2.55717	2.5864	2.65223	2.5259	2.5685	2.545	2.56932	2.47331	2.62517	2.50232	2.60873	2.61456	2.52026	2.60575	2.5393	2.50918	2.52842	2.60248	2.57336	2.61454	2.66262	2.51938	2.38416	2.48385	2.58434	2.5021	2.59877	2.55186	2.51543	2.54185	2.67625	2.55414	2.50033	2.5952	2.44668	2.44837	2.55787	2.62211	2.60047	2.46649	2.5804	2.48446	2.60181	2.52109
ACTR10	3.28592	3.32446	3.29755	3.31919	3.33354	3.28044	3.31242	3.34656	3.315	3.34761	3.28731	3.32542	3.31131	3.3285	3.31521	3.29714	3.31867	3.33403	3.31102	3.30064	3.32066	3.31757	3.3418	3.30186	3.29191	3.32499	3.28383	3.32962	3.32827	3.31096	3.30117	3.33213	3.30701	3.31676	3.30405	3.33441	3.29496	3.30111	3.31314	3.2928	3.28005	3.28951	3.30493	3.28645	3.2972	3.3053	3.30622	3.30263	3.3053
SPTAN1	2.13435	2.39485	1.99578	2.13071	2.049	2.26087	1.92117	2.3202	2.18083	2.087	2.15306	2.16574	2.17176	1.95367	2.02487	2.03669	2.21641	2.17513	2.38344	2.09089	2.3242	2.18171	2.14386	2.35985	2.35762	2.13928	2.52176	2.08914	2.38796	1.96417	2.11999	2.04398	2.25243	2.05456	2.05871	1.97651	2.2813	2.26816	2.46637	2.23849	2.36236	2.3167	2.22018	2.15203	2.09141	1.9234	2.13284	1.93613	2.45744
ST14	3.49734	3.47677	3.46784	3.52025	3.51472	3.5005	3.49718	3.46704	3.46263	3.41772	3.52075	3.48111	3.49447	3.4582	3.48543	3.49075	3.45532	3.45431	3.47048	3.46401	3.50453	3.46924	3.46639	3.5064	3.47505	3.4906	3.49249	3.48729	3.47121	3.50513	3.46848	3.43035	3.49102	3.47121	3.51805	3.434	3.51048	3.43567	3.50407	3.48697	3.47216	3.4732	3.46652	3.45383	3.4669	3.47416	3.47147	3.46134	3.48758
ABHD17A	3.33935	3.33387	3.37288	3.36171	3.36407	3.35813	3.38017	3.34477	3.32769	3.37355	3.35788	3.34173	3.3445	3.34769	3.31919	3.35584	3.32917	3.33082	3.3445	3.32988	3.35305	3.35737	3.33522	3.36016	3.33916	3.35158	3.38021	3.30955	3.33387	3.41276	3.34372	3.30746	3.31496	3.35527	3.35677	3.36695	3.35181	3.35412	3.33943	3.34305	3.3639	3.36187	3.35878	3.39204	3.33967	3.3875	3.35796	3.36748	3.38595
NEDD8	3.53568	3.47987	3.53568	3.51537	3.49017	3.51328	3.53251	3.49976	3.47307	3.41145	3.51521	3.50678	3.49968	3.48207	3.5108	3.4999	3.48874	3.44747	3.48083	3.5061	3.47691	3.47677	3.48543	3.48587	3.49017	3.49536	3.49276	3.45599	3.5061	3.54355	3.53473	3.49095	3.47934	3.49677	3.49416	3.50476	3.48348	3.50005	3.48874	3.46427	3.48744	3.48697	3.50498	3.52718	3.51587	3.47663	3.5039	3.50067	3.49663
EPRS1	3.07327	3.0953	2.9831	3.06447	3.07445	3.02981	2.99044	3.03689	3.08618	3.06567	3.05833	3.09822	3.07242	3.09833	3.03306	3.01791	3.10646	3.10901	3.11227	3.09291	3.12514	3.07226	3.10206	3.05833	3.07935	3.02062	3.05448	3.03722	3.0255	3.06805	3.0571	3.04672	3.07028	3.02799	3.04549	3.0246	3.10468	3.13306	3.03291	3.06556	3.0945	3.01428	3.06006	3.049	3.02158	3.05606	3.0956	3.0896	3.03867
PFKP	3.10056	3.08674	3.16582	3.12871	3.17444	3.11791	3.14001	3.01862	3.06699	3.01303	3.09651	3.09139	3.10163	3.1184	3.101	3.03578	2.97907	3.02202	3.0783	2.99031	3.12556	3.12471	3.11396	3.11827	3.03252	3.05698	3.00887	3.06277	3.05755	3.11112	3.06848	3.00972	3.02427	2.99744	3.19508	3.07854	3.11227	3.06158	3.01332	3.04796	2.9724	3.11457	3.07962	3.07072	3.03371	3.16049	3.08625	3.15401	3.21939
SMOC2	3.10901	2.99343	3.0331	3.01085	3.02916	2.98137	2.97856	2.99664	2.83086	2.80625	2.89086	2.87192	2.9732	3.0917	2.97851	3.10627	3.13311	3.02721	2.97192	2.96381	2.96523	2.93125	3.08828	2.98729	3.16435	2.84607	2.98779	2.99399	3.01701	3.02926	3.00453	2.97201	2.91513	3.01663	2.90885	3.12816	2.99297	3.01413	2.9218	3.03423	2.92636	3.0305	3.00783	2.97101	3.12052	2.90304	3.13563	3.02924	3.07543
MTFR1L	2.25303	2.27105	2.20529	2.08312	2.2347	2.24659	2.21403	2.32892	2.33008	2.04332	2.13583	2.16988	2.14926	2.14857	1.98364	2.29461	2.26586	2.16381	2.28458	2.30875	2.27188	2.04338	2.32666	2.20898	2.12205	2.27131	2.18641	2.08785	2.23508	2.05894	2.30167	2.20397	2.24995	2.19976	2.21031	2.23724	2.1801	2.27397	2.16837	2.13353	2.05572	2.27749	2.24983	2.16743	2.22127	2.20355	2.25702	2.14112	2.17527
VGLL4	2.83163	2.89411	2.88748	2.95195	2.89775	2.96994	2.99584	2.93172	2.91114	2.9396	2.92881	2.90644	2.89258	2.83783	2.9321	2.89322	2.9042	2.88786	2.86652	2.90744	2.95274	2.91263	2.93739	2.92842	2.94643	2.91948	2.85983	2.88995	2.91414	3.0064	2.91584	2.93239	2.90646	2.8826	2.91872	2.86624	2.88351	2.84052	2.96426	2.96089	2.93236	2.92627	2.90454	2.91983	2.94946	2.90721	2.88477	2.88364	2.9071
BRK1	3.06053	3.08647	3.06256	3.03971	3.01774	2.99562	3.06417	3.08791	3.11254	3.09455	3.00125	3.04802	3.10634	3.09729	3.05262	3.07092	3.06097	2.99215	3.09664	3.06826	3.06277	3.07751	3.12333	3.05976	3.06353	3.01075	3.03469	2.99167	3.09642	3.02779	3.08069	3.0702	3.07671	3.06638	3.05576	3.12177	3.08358	3.10056	3.0594	3.04468	3.05746	3.06349	3.08013	3.11492	3.07834	3.15012	3.07511	3.10574	3.09496
AIP	2.81636	2.86662	2.87083	2.90603	2.92788	2.78199	2.87163	2.81399	2.81562	2.86869	2.7717	2.80352	2.92126	2.82798	2.88193	2.86109	2.7707	2.591	2.78903	2.81309	2.87945	2.81814	2.82121	2.89718	2.80265	2.88156	2.86221	2.68104	2.91037	2.90194	2.85947	2.6038	2.81705	2.80348	2.81692	2.87223	2.87551	2.7729	2.89375	2.85371	2.86208	2.85588	2.86208	2.97449	2.81014	2.90437	2.86097	2.96453	2.82824
VPS11	2.54829	2.70988	2.56436	2.62958	2.73177	2.80123	2.69194	2.66468	2.70656	2.63937	2.71761	2.70724	2.63639	2.49196	2.65098	2.69483	2.61788	2.67438	2.62537	2.66155	2.69725	2.65554	2.65237	2.67823	2.65415	2.63925	2.65034	2.63755	2.67551	2.6839	2.71234	2.61776	2.69809	2.65601	2.70831	2.59558	2.68406	2.65606	2.74044	2.65743	2.70335	2.70864	2.70583	2.64837	2.73668	2.64465	2.62871	2.61124	2.64548
DUS1L	3.12955	3.11149	3.17014	3.18746	3.20451	3.15094	3.17955	3.1869	3.06573	3.12631	3.07488	3.14555	3.15032	3.13288	3.06294	3.14036	3.14187	3.02056	3.1808	3.10398	3.13877	3.09912	3.12597	3.13701	3.10555	3.14295	3.15478	3.03981	3.1243	3.13803	3.14938	3.09437	3.11589	3.12684	3.17028	3.14096	3.13589	3.18683	3.16104	3.10185	3.18302	3.07211	3.13665	3.16252	3.14031	3.15768	3.12235	3.19458	3.10706
ADNP	3.33631	3.31395	3.39612	3.37804	3.32306	3.37935	3.3285	3.31527	3.33616	3.21978	3.37302	3.35695	3.31672	3.26832	3.37412	3.33975	3.32149	3.37088	3.32499	3.32834	3.28896	3.29306	3.2732	3.3273	3.32283	3.3125	3.34325	3.34325	3.31801	3.36323	3.32193	3.33868	3.30622	3.32182	3.34003	3.28779	3.32812	3.31639	3.34244	3.32992	3.35434	3.34973	3.34705	3.33501	3.35134	3.2732	3.32954	3.29529	3.31991
HTN3	1.765	1.69409	1.74128	1.57941	1.82428	1.8376	1.79362	1.63423	1.69694	1.73576	1.5723	1.7236	1.72097	1.66874	1.72598	1.76012	1.70947	1.56852	1.65943	1.72918	1.7819	1.77764	1.64715	1.68051	1.80983	1.82367	1.78264	1.72079	1.61727	1.69642	1.66536	1.74832	1.61544	1.69405	1.61858	1.61652	1.59344	1.68834	1.66949	1.78936	1.63893	1.63155	1.68348	1.72219	1.67191	1.71694	1.71695	1.73547	1.70403
YPEL5	3.29485	3.26908	3.32797	3.28737	3.30238	3.33298	3.31991	3.26694	3.28779	3.31395	3.3464	3.27596	3.26146	3.28971	3.32617	3.31242	3.30917	3.34334	3.22962	3.33403	3.25645	3.30551	3.25941	3.28306	3.34047	3.31205	3.26459	3.35846	3.28832	3.30091	3.27934	3.29144	3.31823	3.30594	3.28605	3.32648	3.25919	3.2558	3.29272	3.3662	3.30666	3.33501	3.28678	3.28771	3.29704	3.27826	3.35677	3.2649	3.28238
GH1	1.70506	1.66897	1.76977	1.95806	1.72063	1.72088	1.77113	1.64108	1.66951	1.57248	1.6482	1.73046	1.75421	1.64793	1.65677	1.68311	1.70019	1.75487	1.5557	1.64789	1.67849	1.7044	1.74418	1.78384	1.67264	1.64542	1.70754	1.74446	1.67161	1.80405	1.66947	1.63827	1.70959	1.70763	1.6621	1.66642	1.67534	1.73385	1.71264	1.68327	1.94688	1.65668	1.71394	1.74426	1.76656	1.69787	1.62192	1.85325	1.72295
ATP5MC1	3.43732	3.43479	3.37912	3.43846	3.38736	3.32245	3.39549	3.4378	3.33358	3.3784	3.32738	3.39762	3.44062	3.41668	3.34382	3.41997	3.43912	3.34786	3.42678	3.36085	3.41804	3.39939	3.4437	3.4156	3.39403	3.34782	3.40592	3.2938	3.42902	3.41412	3.40689	3.33263	3.40571	3.36095	3.40968	3.41092	3.44122	3.41895	3.39289	3.35846	3.41804	3.36137	3.40176	3.41733	3.37253	3.42559	3.3452	3.42449	3.39771
JTB	3.3784	3.37785	3.41753	3.4064	3.37886	3.30504	3.37404	3.39055	3.37196	3.37736	3.30821	3.3875	3.39771	3.39697	3.3517	3.38905	3.37167	3.28393	3.38978	3.38687	3.36868	3.3662	3.37114	3.38531	3.40611	3.37283	3.39717	3.30085	3.38799	3.38356	3.3776	3.38659	3.36705	3.37719	3.39697	3.46502	3.39892	3.39753	3.39008	3.37449	3.39829	3.36448	3.40137	3.41743	3.40231	3.39308	3.42455	3.42124	3.39744
COX7A2L	3.40679	3.37832	3.38503	3.42487	3.39213	3.39583	3.38812	3.37119	3.38678	3.33282	3.36224	3.37183	3.38338	3.38722	3.4005	3.40011	3.39149	3.39911	3.36912	3.3998	3.34809	3.3587	3.38111	3.37262	3.38578	3.40083	3.38568	3.34334	3.3914	3.36834	3.38613	3.3596	3.37895	3.4064	3.40266	3.43868	3.39507	3.41401	3.3963	3.39563	3.40021	3.36361	3.39488	3.41997	3.38595	3.36527	3.40854	3.43147	3.3832
MCM2	2.5184	2.33976	2.2794	2.45443	2.31629	2.45128	2.18559	2.24175	2.28796	2.45805	2.47722	2.25338	2.44978	2.43153	2.42985	2.3686	2.33607	2.52857	2.53397	2.23757	2.38433	2.3282	2.36076	2.59506	2.10415	2.39849	2.44345	2.47373	2.41711	2.09408	2.33344	2.29878	2.54375	2.23075	2.06254	2.30178	2.37879	2.53176	2.36266	2.2982	2.37619	2.37182	2.35671	2.53437	2.40903	2.31164	2.28231	2.29455	2.5251
ID2	3.44652	3.48613	3.52645	3.46237	3.46083	3.50374	3.45041	3.40939	3.52486	3.47074	3.49053	3.51048	3.47002	3.52611	3.49576	3.43313	3.49249	3.47121	3.47174	3.51245	3.44652	3.43228	3.48292	3.44484	3.57016	3.44404	3.48247	3.47623	3.46377	3.44804	3.46678	3.51857	3.48125	3.49536	3.43671	3.52244	3.42827	3.53345	3.46527	3.51831	3.47347	3.46415	3.49897	3.48551	3.51839	3.46678	3.55324	3.45052	3.41927
MRPL16	3.35551	3.33252	3.30105	3.33119	3.29837	3.22791	3.29707	3.32565	3.3049	3.33335	3.29377	3.32208	3.33316	3.29448	3.28543	3.31388	3.32006	3.21084	3.32415	3.30263	3.31837	3.27944	3.34031	3.31852	3.28484	3.28423	3.33403	3.22794	3.3179	3.35339	3.31859	3.29707	3.30348	3.29603	3.31683	3.30217	3.32507	3.30534	3.32361	3.28868	3.34064	3.28792	3.31901	3.3279	3.32595	3.34301	3.29325	3.35438	3.29536
NOSIP	3.21804	3.14171	3.23945	3.23464	3.25738	3.18624	3.20587	3.20672	3.22382	3.28568	3.26298	3.19853	3.22918	3.2293	3.25753	3.19138	3.16234	3.22584	3.17848	3.22088	3.1985	3.2318	3.19173	3.25244	3.22659	3.20991	3.22957	3.19874	3.25886	3.26204	3.20818	3.21298	3.22223	3.20051	3.22155	3.24371	3.26255	3.22066	3.21825	3.22331	3.22055	3.24854	3.22559	3.26822	3.23737	3.20962	3.20347	3.21581	3.21219
NDUFC1	3.51161	3.51438	3.53791	3.55334	3.52313	3.5084	3.54584	3.5233	3.47719	3.51186	3.48945	3.52413	3.54355	3.51906	3.49548	3.53156	3.51328	3.45208	3.51521	3.51145	3.52447	3.50561	3.50143	3.53345	3.52244	3.49521	3.52094	3.45684	3.5121	3.5579	3.53799	3.50019	3.50856	3.52159	3.54838	3.53698	3.53305	3.52546	3.50809	3.5005	3.5108	3.52413	3.52611	3.54298	3.51942	3.52919	3.52009	3.55234	3.55324
CAB39	3.4377	3.41276	3.42957	3.44911	3.43635	3.45301	3.43035	3.40373	3.44532	3.46678	3.4393	3.4488	3.41937	3.44776	3.44078	3.42849	3.42249	3.46204	3.44276	3.49692	3.41326	3.44311	3.42207	3.44062	3.40669	3.47906	3.43737	3.48165	3.43902	3.46427	3.44128	3.44264	3.45807	3.45776	3.43379	3.42754	3.44084	3.40069	3.44072	3.44698	3.44219	3.45076	3.43681	3.44783	3.4517	3.39269	3.42343	3.43681	3.43001
FAF2	2.3998	2.3862	1.97021	2.48946	2.27229	2.40315	2.35331	2.30721	2.38411	2.29121	2.32463	2.40778	2.45604	2.30752	2.35373	2.40768	2.3702	2.38635	2.44743	2.41408	2.18822	2.41025	2.41891	2.34257	2.46424	2.24936	2.36283	2.34127	2.43595	2.45391	2.49308	2.37633	2.37807	2.37058	2.10447	2.28796	2.43297	2.21984	2.3754	2.34937	2.35624	2.31345	2.34527	2.31641	2.42426	2.4227	2.30901	2.34623	2.45738
HYOU1	2.46401	2.43509	2.50927	2.43135	2.47927	2.38723	2.36942	2.44774	2.35039	2.53737	2.43946	2.431	2.48299	2.61869	2.34177	2.47013	2.5911	2.32678	2.51383	2.38944	2.56013	2.34843	2.60854	2.48629	2.41352	2.30323	2.32483	2.25738	2.44483	2.50769	2.46386	2.66004	2.4386	2.54247	2.20423	2.53101	2.41025	2.43658	2.54448	2.40723	2.45217	2.3862	2.14171	2.39985	2.42466	2.42256	2.32277	2.56331	2.44359
RBM5	3.05091	2.98743	3.17643	3.10616	3.08737	3.16574	3.08541	3.03103	3.02674	3.0449	3.11636	3.03713	3.05824	2.9914	3.18824	3.04083	2.99891	3.1002	3.06839	2.96213	3.04091	3.01324	2.96349	3.08398	3.03103	3.03354	3.15032	3.10822	3.08757	3.07606	3.0529	3.08662	3.02499	3.0135	3.11405	3.0621	3.05467	3.0401	3.06213	3.07423	3.09428	3.07092	3.07313	3.04215	3.02307	2.93354	3.09005	3.05341	3.07094
DYNC1LI2	3.12811	3.1808	3.19285	3.21877	3.16614	3.00889	3.16509	3.17708	3.13144	3.18892	3.08354	3.16995	3.15162	3.09579	3.01649	3.17424	3.1868	2.99425	3.17468	3.148	3.17463	3.15415	3.202	3.1674	3.14232	3.1332	3.15317	3.03121	3.12726	3.23927	3.16698	3.16109	3.14196	3.13223	3.14902	3.1149	3.14776	3.14672	3.15527	3.12281	3.16662	3.12337	3.18849	3.16204	3.14173	3.17506	3.09348	3.13891	3.16229
TNFAIP1	2.36386	2.33498	2.29712	2.3787	2.2933	2.24676	2.47518	2.41097	2.33581	2.41854	2.3216	2.30107	2.38995	2.41373	2.25596	2.31997	2.31516	2.41232	2.40441	2.43313	2.44798	2.39916	2.51568	2.45592	2.38685	2.49836	2.28343	2.27356	2.32756	2.544	2.26875	2.28332	2.33789	2.45202	2.41601	2.277	2.37406	2.3474	2.39642	2.29588	2.38586	2.43488	2.43371	2.42519	2.43303	2.38699	2.36292	2.29001	2.32227
TMEM258	3.52226	3.48817	3.52971	3.51739	3.49322	3.4896	3.49897	3.50174	3.48125	3.48418	3.42791	3.48713	3.50374	3.49904	3.48558	3.51587	3.50453	3.4204	3.51311	3.47081	3.46975	3.47823	3.48041	3.50067	3.48945	3.46796	3.51311	3.41113	3.49928	3.51873	3.51161	3.46539	3.48488	3.49075	3.50498	3.53345	3.51245	3.50282	3.50832	3.47121	3.51839	3.47491	3.49809	3.51604	3.49663	3.50484	3.52519	3.52592	3.51521
SERPINF1	2.45716	2.72866	2.64298	2.63051	2.70374	2.206	2.35544	2.5824	2.85258	2.62379	2.68491	2.70983	2.85629	2.52534	2.40011	2.67549	2.66738	2.31295	2.5795	2.66403	2.56034	2.66958	2.77018	2.57417	2.57179	2.297	2.61512	2.55715	2.59089	2.5065	2.56749	2.59348	2.65505	2.67697	2.23034	2.63002	2.60915	2.6526	2.74323	2.5516	2.57621	2.58941	2.50957	2.81024	2.57623	2.84844	2.35847	2.8678	2.39472
CMTM3	2.76567	2.70988	2.7668	2.77079	2.71017	2.79678	2.69993	2.7275	2.95291	2.82439	2.85658	2.78334	2.93084	2.77963	2.80591	2.57444	2.77747	2.80909	2.77644	2.72739	2.64196	2.81201	2.75624	2.81334	2.71575	2.64114	2.83	2.79349	2.72201	2.72976	2.6781	2.76962	2.77938	2.65021	2.73118	2.78779	2.7599	2.75437	2.8373	2.75961	2.85601	2.7998	2.78547	2.94776	2.82613	2.87623	2.70167	2.90536	2.55206
MAL2	3.21684	3.2617	3.29809	3.27333	3.28124	3.14267	3.28235	3.37253	3.30483	3.30461	3.25672	3.25824	3.25262	3.33198	3.32415	3.39805	3.26421	3.27566	3.31153	3.27911	3.26237	3.28326	3.30913	3.34059	3.18115	3.39668	3.22191	3.34027	3.3875	3.33671	3.33029	3.32557	3.18454	3.30078	3.31489	3.27872	3.29299	3.15266	3.21337	3.14588	3.11214	3.24747	3.2784	3.26669	3.33785	3.19006	3.11563	3.29469	3.28439
RAB31	2.62672	2.4838	2.4872	2.39006	2.43065	2.3798	2.26736	2.37704	2.63859	2.472	2.29642	2.32838	2.45563	2.63267	2.49095	2.39745	2.40235	2.62143	2.48792	2.40247	2.40774	2.48637	2.48983	2.48256	2.2607	2.21126	2.37367	2.56823	2.4061	2.45796	2.40563	2.48966	2.48248	2.29682	2.50317	2.55529	2.40589	2.39714	2.44978	2.40368	2.39608	2.38562	2.37433	2.61474	2.45312	2.59206	2.53992	2.51121	2.46548
RAD23A	3.0665	3.15829	3.10704	3.13324	3.10702	3.15511	3.07423	3.13608	3.1193	3.17668	3.13351	3.12986	3.17427	3.16765	3.09681	3.09175	3.16519	3.06589	3.17294	3.12421	3.15976	3.11094	3.19793	3.09089	3.11566	3.08796	3.16477	3.03408	3.15092	3.16028	3.1092	3.09951	3.13336	3.11283	3.14276	3.02232	3.14147	3.15174	3.12449	3.12726	3.16389	3.0331	3.13711	3.14634	3.08693	3.1892	3.11563	3.13987	3.08787
GRK2	2.38658	2.28146	2.42988	2.56	2.40312	2.13499	2.35444	2.28838	2.42253	2.37755	1.98527	2.38372	2.35294	2.41491	2.14859	2.37283	2.31835	2.11549	2.42083	2.39675	2.431	2.22545	2.37121	2.33128	2.14429	2.33366	2.34513	2.22615	2.26139	2.3884	2.34155	2.25262	2.33131	2.42089	2.34113	2.39231	2.25599	2.35512	2.1621	2.21047	2.28231	2.4048	2.27546	2.29286	2.31091	2.36395	2.18738	2.3875	2.40604
GOLGA7	3.17035	3.19968	3.20284	3.20674	3.18748	3.17648	3.17859	3.18653	3.21049	3.26403	3.14414	3.18129	3.17859	3.1796	3.25327	3.19627	3.20174	3.23158	3.15285	3.19147	3.21634	3.20696	3.18683	3.16181	3.2069	3.17712	3.15119	3.24545	3.18169	3.11935	3.18531	3.21527	3.20137	3.18738	3.16679	3.14111	3.16238	3.16872	3.20021	3.21281	3.15567	3.19099	3.20121	3.16123	3.17478	3.19546	3.22315	3.14496	3.16104
SELENOT	3.4582	3.42602	3.46351	3.40919	3.4071	3.46351	3.45576	3.41663	3.44862	3.40069	3.44663	3.42124	3.45783	3.52379	3.47307	3.43824	3.4744	3.47002	3.45795	3.47864	3.44735	3.45243	3.43153	3.41234	3.44874	3.46464	3.43369	3.46639	3.46351	3.39102	3.43098	3.45007	3.46415	3.46745	3.39553	3.51279	3.41196	3.4602	3.41633	3.42525	3.43868	3.4287	3.44105	3.47623	3.42482	3.4627	3.4639	3.45158	3.42978
NDUFB9	3.61631	3.62213	3.59755	3.62213	3.60525	3.51245	3.61801	3.63054	3.58948	3.59755	3.55416	3.62182	3.63322	3.60132	3.56157	3.62566	3.6147	3.51311	3.62098	3.60858	3.60678	3.59181	3.61605	3.60834	3.60822	3.56502	3.62064	3.50453	3.61948	3.59803	3.60884	3.60552	3.61605	3.60157	3.61307	3.6147	3.62718	3.61801	3.60602	3.57082	3.59705	3.6091	3.62837	3.63732	3.62182	3.61551	3.59779	3.62326	3.61859
ARF3	3.32379	3.32013	3.30314	3.39308	3.33119	3.3092	3.36279	3.34728	3.30785	3.36191	3.3267	3.32988	3.36121	3.25154	3.27466	3.31311	3.33282	3.29053	3.35514	3.3273	3.35627	3.33754	3.35287	3.33901	3.27025	3.31654	3.31815	3.28201	3.3099	3.40669	3.37114	3.324	3.31272	3.30172	3.35928	3.25837	3.3707	3.25856	3.35369	3.28799	3.27856	3.3332	3.33372	3.30098	3.34378	3.34458	3.2569	3.29972	3.38421
SLPI	3.20161	3.26304	3.59562	3.19526	3.26062	3.18712	3.11514	3.16351	3.04036	3.08074	3.11601	3.15501	3.21607	3.49045	3.18161	3.20733	3.13832	3.16433	3.19022	3.07455	3.11037	3.09695	3.157	3.16482	3.46652	3.22443	3.30757	3.16074	3.13288	3.23032	3.20746	3.24365	3.12726	3.28562	3.21304	3.50005	3.1751	3.3323	3.1675	3.26858	3.3092	3.11566	3.13765	3.19042	3.21967	3.19357	3.57964	3.32761	3.37813
BST2	3.09879	2.91795	2.80489	2.9498	2.79552	2.52839	2.62987	2.82737	2.99294	2.76552	2.77299	2.89212	2.96108	2.88311	2.8119	2.81381	2.92638	2.73273	2.94377	2.7958	2.85937	2.84347	2.96083	3.0452	2.61786	2.62374	2.88706	2.49459	2.82327	2.93672	2.68432	2.72712	2.75831	2.85296	2.85734	2.87808	2.88774	2.83979	3.00521	3.08152	2.88288	2.80974	2.92313	3.02834	2.74947	3.03225	2.74849	3.03037	2.56385
GPAA1	2.73086	2.67732	2.71004	2.81912	2.81145	2.67341	2.78259	2.65435	2.61413	2.7116	2.58478	2.70693	2.80658	2.69306	2.64965	2.71391	2.70519	2.63606	2.83217	2.67951	2.68612	2.64976	2.77439	2.72698	2.65228	2.62507	2.7768	2.42608	2.68453	2.76917	2.73063	2.62065	2.70022	2.70942	2.77942	2.68038	2.77143	2.72433	2.70944	2.62572	2.72609	2.69658	2.75821	2.67433	2.68582	2.66498	2.60503	2.77358	2.77812
SLC25A29	2.35812	2.26474	2.66601	2.40906	2.40914	2.46257	2.0569	2.13318	2.19288	2.2026	2.24378	2.23604	2.31752	2.50098	2.33145	2.10361	2.23545	2.35466	2.20226	2.14869	2.44489	2.36084	2.28019	2.34419	2.4443	2.47537	2.39806	2.20574	2.14805	2.46257	2.26695	2.17258	2.24376	2.26625	2.28401	2.48356	2.25434	2.50252	2.31841	2.30018	2.41379	2.13122	2.22178	2.29432	2.25828	2.33635	2.50839	2.26048	2.35544
BABAM1	3.07092	3.03709	3.07282	3.07432	3.07905	3.09579	3.07263	3.0565	3.02751	3.12128	3.0719	3.03988	3.11151	3.05719	3.09782	3.07497	3.08889	3.02996	3.08368	3.03962	3.08143	3.05961	3.03591	3.10308	3.08739	2.99956	3.04129	3.01299	3.07962	3.05046	3.05955	3.00175	3.04118	3.06236	3.07599	3.0789	3.08015	3.08782	3.04016	3.09056	3.02939	3.07714	3.073	3.0763	3.06826	3.08717	3.06536	3.05972	3.05846
RPS5	3.6619	3.63354	3.66148	3.64623	3.62351	3.6091	3.63667	3.64767	3.64937	3.6177	3.58948	3.64699	3.65567	3.61859	3.63082	3.62778	3.63291	3.55894	3.64834	3.64123	3.62154	3.61605	3.629	3.65219	3.6446	3.60937	3.66852	3.54071	3.68141	3.61714	3.64286	3.61363	3.65965	3.62961	3.66002	3.66462	3.64661	3.65463	3.65391	3.61714	3.68141	3.61714	3.64159	3.69591	3.63449	3.65146	3.63764	3.68297	3.60652
PPP2CB	3.40402	3.43512	3.43035	3.43356	3.43737	3.43302	3.41683	3.43737	3.43947	3.45636	3.42763	3.45349	3.44416	3.46887	3.44219	3.4328	3.43813	3.4517	3.46314	3.46071	3.43947	3.43835	3.42699	3.43879	3.42072	3.4686	3.40939	3.48027	3.45261	3.4272	3.44935	3.44723	3.43658	3.43308	3.42301	3.41191	3.43108	3.44084	3.4231	3.44972	3.41758	3.4289	3.43142	3.3963	3.43947	3.43218	3.41997	3.42195	3.43108
FAM168B	2.23921	2.29333	2.43159	2.41874	2.41775	2.23263	2.28367	2.47554	2.18563	2.50927	2.28959	2.33178	2.34019	2.39003	2.1799	2.41644	2.44749	2.14916	2.41006	2.25079	2.34873	2.12302	2.34617	2.30679	2.21507	2.43587	2.36179	2.24602	2.42177	2.32087	2.38156	2.43181	2.24885	2.33172	2.27247	2.39951	2.43365	2.41818	2.34062	2.32981	2.31863	2.35406	2.39517	2.38366	2.42171	2.24949	2.28005	2.38858	2.36236
RGL2	2.50786	2.59808	2.67687	2.70255	2.5991	2.76764	2.72611	2.56632	2.61043	2.59145	2.65335	2.61243	2.61876	2.65734	2.70012	2.65488	2.60227	2.70949	2.63143	2.6153	2.63783	2.54123	2.62763	2.56711	2.69261	2.5554	2.72705	2.65129	2.62205	2.70037	2.63186	2.70719	2.61336	2.58728	2.65179	2.70443	2.7366	2.6356	2.65468	2.67619	2.64303	2.53531	2.62688	2.66014	2.52179	2.67131	2.69151	2.71335	2.66115
GATD3	3.37114	3.42536	3.36204	3.42405	3.4083	3.37052	3.43501	3.38887	3.38558	3.42785	3.38134	3.39112	3.4289	3.33769	3.33089	3.41473	3.41958	3.33361	3.38021	3.40432	3.43467	3.4288	3.41633	3.39442	3.4083	3.3692	3.39911	3.29752	3.3982	3.41042	3.4154	3.39603	3.39092	3.41723	3.41255	3.35314	3.42353	3.36407	3.40441	3.3875	3.41	3.4054	3.39697	3.37458	3.39603	3.43131	3.37563	3.39308	3.38329
TRIB1	3.22353	3.22329	3.25005	3.22177	3.21564	3.22229	3.21003	3.18381	3.22289	3.20607	3.28481	3.2535	3.24802	3.19884	3.28849	3.19074	3.19337	3.26516	3.22617	3.19337	3.22361	3.20054	3.24164	3.18624	3.27423	3.24536	3.22901	3.23577	3.21581	3.23339	3.19756	3.21121	3.22038	3.21167	3.22799	3.21607	3.23418	3.27235	3.23051	3.2372	3.24093	3.22967	3.22392	3.19443	3.20371	3.18297	3.24464	3.19372	3.23217
GBF1	2.68289	2.64681	2.71344	2.73169	2.77666	2.80453	2.72024	2.7259	2.7368	2.80292	2.73412	2.73451	2.70764	2.64421	2.75908	2.71437	2.68947	2.73823	2.76142	2.65953	2.71034	2.7698	2.67816	2.77102	2.66894	2.79702	2.73507	2.75543	2.70147	2.81408	2.69507	2.77284	2.70386	2.68394	2.76796	2.65749	2.76278	2.70697	2.74668	2.70857	2.6398	2.62826	2.71058	2.61481	2.73863	2.69957	2.67343	2.67862	2.75402
LAMC1	2.68009	2.6543	2.69796	2.59064	2.64494	2.65074	2.61607	2.64806	2.83027	2.74185	2.82681	2.58418	2.80777	2.68177	2.9045	2.56326	2.73663	2.62582	2.69436	2.68863	2.72426	2.5752	2.57727	2.66646	2.70462	2.40366	2.59158	2.75774	2.73324	2.4876	2.67486	2.74121	2.71545	2.56832	2.49175	2.74337	2.71079	2.61594	2.72801	2.72067	2.67246	2.66546	2.56051	2.59035	2.69987	2.59265	2.66432	2.71	2.5942
STMN3	2.07498	2.05692	1.99903	1.84003	2.25215	2.0566	2.12009	1.92903	2.25231	2.06731	2.08837	2.09798	2.30648	2.29859	2.05829	2.07127	2.1264	2.08763	2.07931	2.04825	2.10821	2.0734	2.10834	2.23017	2.09872	2.07084	2.14822	1.86569	2.01564	1.84318	2.08312	2.11463	1.98265	2.05606	2.19826	2.00015	2.06216	2.12661	2.29158	1.96961	2.28144	1.99212	2.10867	2.38591	2.1016	2.23721	2.1375	2.2808	1.87989
EFTUD2	1.6194	1.77469	1.59802	1.55234	1.69806	1.65224	1.70452	1.7199	1.68245	1.65495	1.63886	1.62349	1.71584	1.65624	1.64949	1.58016	1.67739	1.61575	1.64374	1.75196	1.59141	1.63194	1.68116	1.59528	1.77515	1.68659	1.63129	1.51275	1.63563	1.60231	1.74203	1.67524	1.6792	1.67429	1.69101	1.57545	1.73824	1.76227	1.77731	1.76166	1.86645	1.60931	1.57952	1.59127	1.61888	1.61213	1.67093	1.62446	1.75129
PRDX4	3.45858	3.41703	3.45934	3.42548	3.44253	3.37858	3.3998	3.42029	3.39269	3.408	3.32827	3.40984	3.41678	3.53781	3.39223	3.42581	3.47948	3.43501	3.43313	3.40348	3.40587	3.41856	3.45408	3.39241	3.42612	3.40156	3.41905	3.35166	3.43265	3.43131	3.41654	3.39209	3.39881	3.41225	3.4405	3.53995	3.42061	3.50328	3.42156	3.4288	3.4807	3.39065	3.36659	3.44911	3.41165	3.47478	3.48193	3.48234	3.43024
FAM162A	3.50358	3.53305	3.51279	3.53251	3.54394	3.41	3.53007	3.55097	3.49809	3.54146	3.47254	3.51554	3.54033	3.52831	3.47934	3.52637	3.5392	3.44983	3.54014	3.54394	3.52664	3.50761	3.54184	3.53623	3.56102	3.5111	3.56232	3.41495	3.54564	3.52159	3.5392	3.54461	3.51295	3.52075	3.52143	3.55558	3.53173	3.55558	3.53587	3.50343	3.54108	3.51976	3.51367	3.53438	3.51873	3.54488	3.54443	3.52755	3.54778
TNC	1.89465	1.9573	1.80934	1.8434	1.84831	1.79458	1.89233	1.76923	1.77599	1.9757	1.66453	1.53801	2.05328	1.88607	1.97226	1.7308	1.93583	1.90187	1.74956	1.68515	1.96183	1.7652	1.86743	1.74502	1.67245	1.61975	2.0092	1.82219	1.95173	1.96107	1.69876	1.79527	1.81834	1.89676	2.06779	2.23239	1.89097	1.89382	1.62985	1.64497	1.60168	1.68244	1.72634	1.8728	1.66966	1.80307	1.96074	1.95706	1.9679
SLC37A4	3.40789	3.31446	3.31257	3.35542	3.30934	3.29907	3.31279	3.30594	3.25744	3.30643	3.26191	3.35935	3.30594	3.25025	3.26372	3.27413	3.26921	3.17925	3.30252	3.2874	3.28218	3.26334	3.25541	3.32231	3.33342	3.26576	3.33226	3.18626	3.30362	3.36705	3.30695	3.31011	3.27937	3.2893	3.27962	3.28865	3.28642	3.28707	3.30629	3.27268	3.33927	3.32431	3.31374	3.30594	3.30544	3.2698	3.30997	3.30849	3.30098
VAMP2	2.17425	2.20582	2.32543	2.31008	2.26114	2.31395	2.3057	2.25333	2.35771	2.17494	2.32148	2.24986	2.34745	2.13335	2.34352	2.10462	2.20974	2.26224	2.1712	2.16527	2.25474	2.17573	2.19559	2.18426	2.31384	2.33762	2.25287	2.23113	2.20589	2.34444	2.2286	2.2843	2.24574	2.16646	2.19318	2.18949	2.36983	2.24781	2.40191	2.28427	2.35535	2.13383	2.2079	2.09886	2.17943	2.23732	2.22195	2.16578	2.28772
DESI2	3.28413	3.24621	3.28047	3.1897	3.26558	3.33864	3.21401	3.2395	3.20633	3.31773	3.29823	3.28041	3.24571	3.31453	3.33313	3.27012	3.2608	3.29098	3.20592	3.223	3.23019	3.22559	3.19913	3.2202	3.28277	3.25484	3.26626	3.32925	3.2151	3.22183	3.2419	3.28255	3.24632	3.25947	3.26298	3.26694	3.2294	3.29025	3.22374	3.27339	3.25976	3.27584	3.23317	3.20719	3.24035	3.18075	3.28241	3.19808	3.29045
PIM3	3.11426	3.02941	3.07072	3.07329	3.09903	3.03807	3.05724	3.05344	3.03763	2.87158	3.03076	3.05684	3.09492	3.06472	3.01653	2.95949	3.06646	3.03833	3.16273	3.05942	3.09838	3.08106	3.09483	3.02874	3.12189	3.021	3.05682	3.03046	3.02429	3.10297	3.09645	3.01984	3.0875	3.07691	3.11396	3.08019	3.07186	3.12592	3.06625	3.0419	3.05318	2.98611	3.05034	3.10553	3.00558	3.0453	3.16955	3.15372	3.08287
ATP6V1B2	3.25976	3.25502	3.25782	3.29414	3.25137	3.29408	3.28124	3.25806	3.28445	3.23884	3.32427	3.27346	3.27359	3.2348	3.29018	3.26472	3.25502	3.27924	3.26644	3.2377	3.26372	3.25616	3.23765	3.27352	3.22199	3.28231	3.24907	3.28725	3.26459	3.29561	3.28731	3.25795	3.25922	3.26	3.2657	3.21714	3.27031	3.24219	3.25837	3.25066	3.24818	3.2772	3.27475	3.27679	3.28958	3.19612	3.28717	3.23845	3.27738
HSBP1	3.23497	3.28506	3.20064	3.17155	3.22122	3.18895	3.24093	3.21119	3.23785	3.3179	3.19976	3.27333	3.23806	3.21476	3.20643	3.2777	3.24179	3.19677	3.23548	3.27327	3.22382	3.28141	3.2425	3.22813	3.27643	3.24343	3.22479	3.2078	3.20998	3.12319	3.26947	3.26201	3.24777	3.2826	3.19803	3.24156	3.2222	3.25639	3.26706	3.23788	3.24954	3.25154	3.22278	3.25514	3.27478	3.26019	3.25259	3.2516	3.24354
ELOVL5	2.1775	2.12329	1.81101	2.05034	2.15362	1.7781	1.9668	1.85059	2.14836	2.0035	1.9655	2.06085	2.05525	1.89508	1.96992	1.87217	2.13071	1.98448	2.09193	1.94691	2.03259	2.13273	2.36575	2.10132	1.86219	2.01335	1.98457	1.97563	1.86869	1.81652	2.0417	1.90599	1.90406	2.06248	1.99201	1.91409	1.93073	2.05505	1.91023	2.17017	1.94495	1.83977	2.06388	2.27646	1.98334	2.08775	1.95906	2.28716	2.19017
CALCOCO1	2.34327	2.49585	2.62316	2.64954	2.53708	2.75449	2.42508	2.53674	2.60466	2.5984	2.72942	2.53999	2.59645	2.43291	2.62517	2.33526	2.54032	2.50033	2.50907	2.60429	2.50415	2.5212	2.41736	2.62174	2.60854	2.55315	2.71752	2.49151	2.6004	2.55376	2.39552	2.52167	2.51073	2.45103	2.64228	2.41769	2.63527	2.50883	2.65072	2.56958	2.61238	2.62771	2.60743	2.51917	2.60558	2.4246	2.52475	2.29572	2.47359
WDR77	2.58098	2.42169	2.47336	2.45263	2.56326	2.41914	2.50293	2.50698	2.42624	2.38316	2.29557	2.53767	2.50791	2.53804	2.38574	2.53894	2.43844	2.35475	2.54642	2.46103	2.44739	2.39945	2.62512	2.41118	2.35882	2.30934	2.42267	2.3929	2.38267	2.63807	2.50777	2.35765	2.48208	2.54408	2.45981	2.40329	2.44489	2.48047	2.50086	2.30164	2.41091	2.55272	2.41003	2.49622	2.45693	2.51046	2.38264	2.55529	2.45352
AHSA1	3.28619	3.25193	3.26231	3.30213	3.26607	3.29025	3.23942	3.23657	3.22477	3.28792	3.25795	3.23978	3.29319	3.29938	3.30131	3.26267	3.26953	3.16295	3.3288	3.26757	3.273	3.27517	3.32776	3.2841	3.26326	3.17294	3.2714	3.18655	3.27576	3.30859	3.30206	3.22565	3.27094	3.2631	3.27432	3.25105	3.26365	3.27537	3.32962	3.2577	3.2585	3.25586	3.25928	3.33464	3.23086	3.25669	3.19661	3.28527	3.23939
SF3B1	3.38111	3.33593	3.3804	3.37967	3.37655	3.41865	3.35986	3.34372	3.37061	3.34157	3.38633	3.34055	3.35377	3.35495	3.46159	3.33831	3.36044	3.46377	3.36607	3.36501	3.3692	3.38257	3.37519	3.33539	3.3963	3.32507	3.41506	3.44563	3.36224	3.37493	3.34858	3.39507	3.38951	3.35878	3.3692	3.35686	3.35977	3.36886	3.37035	3.38195	3.39177	3.36732	3.37279	3.34205	3.34656	3.3175	3.37921	3.34007	3.37315
PXDN	2.47794	2.6636	2.76695	2.659	2.69646	2.65559	2.70056	2.72344	2.73436	2.73442	2.81877	2.64251	2.77435	2.66974	2.85029	2.62218	2.64637	2.74288	2.64442	2.71084	2.613	2.54475	2.51958	2.54608	2.63991	2.52497	2.63564	2.74629	2.6898	2.70707	2.69438	2.7147	2.63895	2.534	2.58002	2.67316	2.67017	2.65729	2.73116	2.66672	2.56861	2.62215	2.54115	2.64774	2.58227	2.73304	2.6418	2.75057	2.62763
AKT1	2.93848	2.9122	3.0268	2.91505	2.95283	2.98373	2.95107	2.92205	2.90129	2.93317	2.92485	2.93451	2.94798	2.9487	2.91118	2.89818	2.91449	2.85947	2.98244	2.93867	2.87133	2.86908	2.93815	2.88954	2.8939	2.92573	2.94796	2.8397	2.90943	2.91488	2.93142	2.88797	2.91971	2.92902	2.97157	2.93692	2.90821	2.95584	2.94548	2.86977	2.93772	2.89517	2.91275	2.95191	2.89907	2.94226	2.91562	2.94519	2.94049
SNW1	3.16368	3.20404	3.13934	3.1796	3.18012	3.19677	3.145	3.17429	3.21322	3.2293	3.11218	3.19995	3.18945	3.18151	3.20271	3.15132	3.17449	3.20305	3.15463	3.19877	3.16519	3.18504	3.18234	3.18139	3.1841	3.18557	3.17792	3.15786	3.1892	3.21244	3.17712	3.17618	3.19112	3.18594	3.17608	3.1677	3.1841	3.17042	3.19228	3.17369	3.23617	3.147	3.18928	3.16299	3.18045	3.2166	3.17583	3.16577	3.18179
PRG2	1.85958	1.73357	1.75805	1.69224	1.65698	1.7424	1.79277	1.75766	1.78446	1.66992	1.74522	1.75883	1.74397	1.8226	1.78654	1.82882	1.71295	1.76538	1.6885	1.71094	1.8373	1.85564	1.74787	1.75715	1.6982	1.61544	1.76518	1.6733	1.70797	1.80637	1.71665	1.6451	1.72113	1.64034	1.71349	1.6734	1.79409	1.74083	1.68009	1.69495	1.62206	1.71355	1.60997	1.65595	1.79137	1.772	1.68184	1.73169	1.62483
CKS1B	3.01793	2.91339	2.70824	2.84623	2.84591	2.77814	2.80985	2.9633	2.79791	2.70981	2.67602	2.81511	2.85738	2.97317	2.86925	2.83652	2.89464	2.87606	2.91292	2.94763	2.87004	2.84136	2.95238	2.8754	2.82008	2.86673	2.82353	2.83565	2.90482	2.81899	2.85023	2.81444	2.89969	2.80974	2.77189	2.94579	2.86705	2.82577	2.81484	2.77159	2.94202	2.74763	2.87322	2.91664	2.77216	2.89797	2.84237	2.93806	2.88243
KLF6	3.36323	3.3234	3.33475	3.40651	3.3832	3.31804	3.38266	3.35911	3.41654	3.31863	3.37587	3.37986	3.39102	3.25928	3.31388	3.30537	3.3027	3.27882	3.34927	3.31138	3.36781	3.35052	3.36061	3.41738	3.33605	3.35502	3.37645	3.32077	3.30778	3.35108	3.35932	3.29619	3.38159	3.34679	3.35986	3.33067	3.36195	3.27563	3.37568	3.40187	3.376	3.37804	3.34905	3.40176	3.34948	3.32521	3.42168	3.34284	3.39289
SGTA	2.17073	2.06285	2.01853	2.11719	1.93478	1.86449	2.02888	2.12843	2.05613	2.28888	1.71554	2.12651	2.19774	2.02622	2.10104	2.10649	2.097	1.919	2.02845	2.13521	2.13545	2.1945	2.12505	2.02441	2.09634	1.99658	2.10176	2.08101	1.86954	2.23167	1.90041	2.04347	2.16431	2.27281	2.069	2.03849	2.09575	2.14722	2.07508	2.05351	1.95873	1.99748	2.01682	2.15643	2.05604	2.1234	2.14857	1.95168	2.08853
RAP1A	3.29441	3.35643	3.27669	3.30156	3.30695	3.28883	3.29332	3.32754	3.34679	3.33864	3.28771	3.31216	3.30601	3.37208	3.29118	3.32834	3.34039	3.38687	3.31889	3.36224	3.3627	3.37227	3.35327	3.30579	3.33935	3.33279	3.33047	3.37536	3.32738	3.30427	3.31757	3.35487	3.34492	3.34473	3.2828	3.34482	3.3183	3.32103	3.30666	3.32096	3.31146	3.33554	3.33267	3.32936	3.34007	3.38549	3.32969	3.30391	3.33515
ATG3	3.36113	3.31102	3.33613	3.28958	3.30476	3.207	3.31699	3.28432	3.32625	3.28886	3.24012	3.29837	3.31388	3.35339	3.27327	3.28186	3.32314	3.27423	3.30722	3.3494	3.30572	3.33051	3.32185	3.31524	3.31395	3.29616	3.31264	3.26787	3.34325	3.2784	3.30159	3.302	3.32686	3.30447	3.28439	3.37425	3.29643	3.3049	3.29897	3.28984	3.32153	3.28832	3.32485	3.35609	3.30961	3.34668	3.33663	3.3418	3.32415
PCNA	3.47028	3.41772	3.3639	3.42343	3.41369	3.41124	3.34334	3.42343	3.42291	3.38623	3.39376	3.41967	3.4047	3.50235	3.41155	3.39317	3.43051	3.42259	3.44598	3.41336	3.42536	3.39223	3.42812	3.44164	3.36423	3.372	3.42525	3.39744	3.41165	3.34126	3.41401	3.45395	3.43589	3.35076	3.39726	3.41225	3.42449	3.469	3.38878	3.38494	3.43518	3.35903	3.37804	3.45795	3.38348	3.42124	3.37139	3.4517	3.37377
MPZL1	2.91162	2.94332	2.93067	2.99611	2.98582	2.89479	2.93236	2.88412	2.87288	2.82739	2.81055	2.94435	2.91426	2.75999	2.82286	2.91465	2.90112	2.7654	2.96716	2.87515	2.98269	2.96355	2.9733	2.94516	2.9245	2.88202	2.92086	2.77509	2.8523	2.98427	2.9166	2.92276	2.90304	2.88491	2.91572	2.84258	2.96797	2.91288	2.9881	2.93102	2.9812	2.91472	2.92752	2.91206	2.91528	2.95414	2.93011	2.90124	2.94397
TOMM22	3.17797	3.16271	3.11442	3.18819	3.17497	3.11121	3.16514	3.14758	3.13075	3.1249	3.13656	3.12624	3.20408	3.14226	3.07116	3.15294	3.16887	3.09787	3.16636	3.17147	3.20929	3.18337	3.18584	3.14952	3.1443	3.13232	3.16975	3.12175	3.14911	3.15094	3.14482	3.14281	3.1808	3.16684	3.16693	3.1407	3.18839	3.1698	3.15204	3.15582	3.14332	3.14658	3.16435	3.15724	3.14414	3.23339	3.13634	3.19157	3.14221
XPNPEP1	3.05249	2.99537	3.13052	3.10138	3.06839	3.04003	3.08592	3.13039	3.00324	3.09787	2.97242	3.03391	3.08067	3.07667	2.98904	3.0416	3.02473	2.9668	3.09879	2.99556	3.06434	3.03019	3.09869	3.08331	3.02516	2.97479	3.0255	3.00783	3.0202	3.03531	3.01927	3.08169	3.01006	2.98574	3.10444	3.08952	3.07953	3.11241	3.04472	2.96644	3.03163	2.97528	2.99545	2.95115	2.9941	3.03293	3.03493	3.0059	3.0736
PIGR	3.84292	3.85463	3.83804	3.85002	3.84292	3.84601	3.85002	3.84601	3.84292	3.84292	3.85002	3.85002	3.83558	3.81872	3.84034	3.84601	3.84601	3.84601	3.84034	3.83163	3.85002	3.84292	3.84034	3.84292	3.85002	3.84034	3.84034	3.84292	3.82988	3.85002	3.85002	3.85002	3.84601	3.84292	3.85002	3.81418	3.84292	3.83558	3.84292	3.85002	3.84601	3.85002	3.84601	3.83358	3.84601	3.83558	3.84601	3.84292	3.84034
STAMBP	3.20667	3.24713	3.21092	3.22169	3.24173	3.24069	3.22425	3.23861	3.21121	3.30701	3.21956	3.25031	3.22251	3.21644	3.30615	3.22199	3.22445	3.20722	3.24058	3.21265	3.23123	3.23289	3.19198	3.24116	3.23403	3.21276	3.22584	3.22205	3.22856	3.23933	3.22548	3.19715	3.19143	3.22036	3.21847	3.21741	3.21376	3.19327	3.20574	3.22414	3.21383	3.26083	3.22673	3.22599	3.22962	3.20103	3.24202	3.20435	3.22946
POR	2.89409	2.98491	3.02412	3.0487	2.9604	3.01247	3.03027	3.03516	2.91599	3.00426	3.04295	2.9953	3.01923	2.88886	2.99516	3.01216	2.87478	3.01199	2.98074	3.05095	2.98501	2.97648	3.04381	2.99715	2.88283	2.99922	3.00279	2.95257	3.01432	3.049	2.97732	2.88214	3.00234	2.95728	3.02637	2.95639	3.0292	3.06191	2.98015	2.91605	2.97656	3.01183	3.03384	2.9224	2.94373	3.00665	2.9729	2.99787	3.03544
ZFP36L1	2.66876	2.69314	2.77924	2.68272	2.75548	2.69327	2.81645	2.66717	2.78388	2.78507	2.67791	2.73587	2.71673	2.64327	2.56721	2.77759	2.6854	2.64149	2.66948	2.66651	2.72355	2.77787	2.76219	2.69241	2.76178	2.67256	2.79172	2.66162	2.64285	2.88047	2.75879	2.82781	2.69021	2.73719	2.77332	2.59102	2.70433	2.62893	2.69311	2.77494	2.65396	2.67187	2.8453	2.67019	2.72734	2.66999	2.5467	2.65089	2.61488
NDUFS6	3.4246	3.39289	3.3987	3.43704	3.39678	3.38633	3.43369	3.42536	3.35762	3.37895	3.35301	3.39213	3.443	3.41412	3.39612	3.41831	3.42124	3.36061	3.46427	3.39421	3.4246	3.41814	3.41576	3.43035	3.40156	3.36527	3.41856	3.30601	3.41733	3.44473	3.43947	3.38159	3.41443	3.39544	3.42838	3.45183	3.44467	3.41793	3.41916	3.35944	3.38978	3.38149	3.40256	3.43775	3.38485	3.42176	3.38149	3.44723	3.42291
PDIA4	3.0008	2.92069	2.94013	2.92748	2.96282	2.71978	2.96451	2.9727	2.88243	2.89466	2.66465	2.94345	2.87736	2.98404	2.67057	2.98185	3.02597	2.80949	3.01936	2.80901	2.98116	2.9064	3.02749	2.96215	2.87006	2.86991	2.85864	2.79554	2.85627	2.93345	2.8422	2.92494	2.90044	2.9466	2.89019	3.01315	2.95765	3.05186	2.92579	2.89135	2.87246	2.89718	2.86344	2.99356	2.87062	2.9634	2.87043	3.00277	2.99787
DYNC2I2	2.96837	2.84773	2.90834	2.89822	2.8829	2.90409	2.83487	2.86747	2.77859	2.93565	2.86688	2.83234	2.89738	2.92531	2.91459	2.8406	2.75823	2.83121	2.87527	2.85444	2.85755	2.79459	2.9079	2.93175	2.80111	2.83968	2.90364	2.81453	2.87324	2.89341	2.86518	2.86526	2.87411	2.83682	2.83179	2.89903	2.88751	2.91171	2.84088	2.8248	2.82266	2.8241	2.81596	2.86863	2.90133	2.89007	2.85663	2.91969	2.98319
API5	3.29134	3.30608	3.30348	3.25514	3.27937	3.32783	3.28452	3.25108	3.30328	3.26582	3.31919	3.30961	3.30636	3.30792	3.34948	3.27429	3.32175	3.29969	3.32179	3.33007	3.3187	3.31131	3.29008	3.28228	3.3125	3.25374	3.2989	3.32275	3.30036	3.21121	3.31067	3.29636	3.34007	3.30785	3.28816	3.27416	3.25128	3.3187	3.30913	3.28061	3.31658	3.28889	3.30266	3.29636	3.29259	3.30149	3.29795	3.30537	3.29408
NAT10	2.65475	2.60833	2.67457	2.4973	2.67343	2.51364	2.61547	2.71606	2.60695	2.68767	2.58867	2.63564	2.6241	2.57309	2.47367	2.64904	2.60577	2.59037	2.62065	2.49688	2.65687	2.58069	2.6338	2.55945	2.61828	2.4703	2.66194	2.53999	2.65754	2.56113	2.65453	2.61263	2.69487	2.65738	2.55163	2.63041	2.62301	2.6778	2.63575	2.52661	2.62359	2.71346	2.71053	2.74406	2.65836	2.57633	2.56746	2.67381	2.60864
ZYX	2.40925	2.63084	2.60358	2.69049	2.58418	2.64463	2.72414	2.57393	2.69608	2.49962	2.52989	2.59862	2.58849	2.56916	2.61005	2.6091	2.6977	2.62753	2.62784	2.5817	2.72689	2.72062	2.64949	2.60076	2.53312	2.70478	2.67271	2.59639	2.64566	2.69264	2.6241	2.65001	2.57859	2.5981	2.70684	2.49255	2.64063	2.5865	2.58107	2.66771	2.62737	2.49511	2.64105	2.63327	2.4812	2.55806	2.53658	2.69868	2.65037
BAG1	2.88861	3.02945	2.9071	2.9211	2.95792	2.82179	2.95855	3.02312	2.99225	2.94281	2.84773	2.97568	3.01328	3.02017	2.87822	2.92784	2.98549	2.91169	2.9706	2.96606	2.94546	2.96571	3.02819	2.8855	3.02202	2.87884	2.93493	2.89347	2.97494	2.91757	2.96482	2.94601	3.03139	2.98536	2.95074	2.95984	2.99335	2.96903	3.00534	2.9157	3.08078	2.91364	2.97847	2.97532	2.97026	3.09315	3.01614	2.97702	2.98049
IGF2R	2.99648	3.06334	2.96862	3.03339	2.99618	3.12095	3.04991	3.05013	3.10775	3.1237	3.15777	3.07248	2.99089	2.98825	3.07215	3.04892	3.04283	3.03505	3.01193	3.02228	3.1123	3.02987	3.00055	3.056	3.0601	3.11692	3.03546	3.1012	3.02708	3.0934	3.06415	3.12168	3.05318	3.0566	3.05713	2.95949	3.07744	3.05407	3.06311	3.07955	3.00798	3.09909	3.00284	2.9702	3.06087	2.96691	3.07261	2.91029	3.06422
FSTL3	1.60966	1.78391	1.71725	1.70103	1.66173	1.65613	1.67728	1.65204	1.63873	1.77152	1.55834	1.68212	1.55716	1.65595	1.79098	1.65575	1.66158	1.64404	1.78165	1.58243	1.63217	1.77689	1.69058	1.63551	1.72989	1.66904	1.74944	1.52746	1.67435	1.62268	1.7943	1.89069	1.64049	1.76194	1.62797	1.60254	1.50208	1.76413	1.56731	1.671	1.7416	1.75393	1.6772	1.77133	1.61175	1.69995	1.58881	1.66021	1.59441
MTOR	2.52389	2.44477	2.46013	2.56064	2.56807	2.46665	2.49305	2.57232	2.44739	2.58658	2.50401	2.51402	2.5276	2.495	2.49371	2.5198	2.4638	2.47578	2.53411	2.37438	2.513	2.52084	2.44489	2.554	2.55497	2.30735	2.51275	2.56475	2.52361	2.59935	2.62871	2.51835	2.54083	2.38506	2.39558	2.57836	2.43995	2.58285	2.49888	2.52565	2.43595	2.50018	2.58144	2.48084	2.42687	2.48577	2.51644	2.45058	2.60875
MVP	3.25744	3.2281	3.12761	3.29841	3.2746	3.27596	3.30317	3.26941	3.21728	3.24643	3.23754	3.21825	3.28108	3.18923	3.2836	3.24531	3.22805	3.32469	3.29542	3.21895	3.29045	3.26466	3.26037	3.31897	3.19474	3.28037	3.23583	3.29965	3.24971	3.27975	3.28158	3.20877	3.27306	3.27313	3.28652	3.17356	3.30192	3.22679	3.30234	3.24009	3.22297	3.27701	3.25711	3.22099	3.26592	3.27517	3.19925	3.23143	3.3288
TMEM30A	3.22033	3.24035	3.25327	3.17591	3.19382	3.19084	3.16726	3.14978	3.24487	3.18774	3.23936	3.24872	3.20602	3.27165	3.28222	3.16457	3.23577	3.22909	3.20166	3.2525	3.23491	3.22117	3.17134	3.16922	3.31067	3.17861	3.20453	3.18012	3.19453	3.16736	3.18599	3.21639	3.25237	3.21676	3.21714	3.2009	3.17831	3.25125	3.22166	3.22719	3.24948	3.18494	3.21231	3.22656	3.19165	3.24452	3.27807	3.22147	3.1601
SMS	3.44783	3.43439	3.43456	3.43142	3.39911	3.3779	3.43567	3.41927	3.38211	3.43512	3.40611	3.39348	3.39403	3.40171	3.37674	3.4204	3.41082	3.38468	3.38951	3.36868	3.4083	3.38905	3.41245	3.39678	3.4073	3.37061	3.38203	3.36624	3.41369	3.38203	3.41814	3.39473	3.39744	3.39421	3.41473	3.38403	3.38247	3.39687	3.39849	3.40055	3.42902	3.38195	3.39223	3.43912	3.40266	3.42291	3.37114	3.41369	3.37931
SIGMAR1	2.61804	2.4664	2.379	2.40621	2.58113	2.53112	2.38234	2.57777	2.42906	2.45912	2.18029	2.55784	2.60099	2.58867	2.4317	2.55307	2.53374	2.23805	2.61451	2.50064	2.48635	2.59626	2.60243	2.51642	2.50598	2.47042	2.47554	2.0935	2.49109	2.30429	2.55223	2.39187	2.56948	2.51243	2.36534	2.51056	2.65493	2.47002	2.60107	2.42663	2.49041	2.54742	2.3917	2.55433	2.5261	2.67734	2.59323	2.58478	2.54569
PDCD6IP	3.15387	3.12412	3.19313	3.07873	3.16114	3.18597	3.18603	3.13937	3.12477	3.22469	3.2794	3.1992	3.14966	3.06506	3.19233	3.1733	3.17007	3.18819	3.0768	3.14555	3.18648	3.16534	3.13846	3.15892	3.19432	3.14975	3.10892	3.20227	3.17797	3.13738	3.1665	3.20602	3.17076	3.16285	3.16784	3.0796	3.1678	3.17995	3.2273	3.19438	3.22297	3.18695	3.17084	3.05109	3.17275	3.08854	3.22094	3.04248	3.13957
PRKACA	1.82309	1.85848	1.75151	1.9019	1.7729	1.71551	1.70768	1.8092	1.83295	1.82755	1.76184	1.80553	1.77442	1.81458	1.76471	1.79363	1.85257	1.76271	1.88923	1.83022	1.84896	2.01472	1.88984	1.91714	1.79677	1.86043	1.85964	1.8075	1.91712	1.8619	1.83276	1.87915	2.00138	1.79808	1.93442	1.84919	1.88488	1.89027	2.0949	1.82661	1.84906	1.73628	1.87329	1.80071	1.76164	1.88095	1.79276	1.80886	1.89646
CHMP7	2.97671	3.03295	2.98292	2.99437	2.99815	3.08714	2.98868	2.91779	3.03587	2.93674	3.06565	3.00405	3.03555	2.93688	3.05505	2.99425	2.99508	2.95172	3.03093	2.96782	2.99965	2.96138	2.99731	2.96428	2.99307	2.97065	3.02678	3.01085	2.98289	2.97352	3.00896	2.97854	2.97515	3.01023	3.02533	2.96773	2.97008	2.95693	3.00019	3.02598	3.01158	3.00955	3.03183	3.0261	2.97818	3.01636	2.98271	3.01264	3.00948
TRAF3IP2	3.15883	3.22243	3.21124	3.30905	3.25502	3.32141	3.34512	3.31235	3.17028	3.24161	3.2753	3.21714	3.246	3.1391	3.23709	3.33252	3.23289	3.22166	3.24695	3.26428	3.24643	3.25399	3.23654	3.25586	3.19374	3.3003	3.2707	3.25886	3.25336	3.32573	3.25478	3.21841	3.19663	3.25723	3.28326	3.16691	3.29276	3.16567	3.26049	3.24308	3.21947	3.26204	3.27798	3.2224	3.25108	3.22094	3.19564	3.23209	3.27444
PMEPA1	2.60196	2.94214	3.02202	2.87034	2.90506	2.79343	2.93705	2.75142	2.9341	2.73992	2.91175	3.0129	2.73652	2.76455	2.88625	2.94583	2.79574	2.62997	2.75764	2.72467	2.75961	2.74605	2.55241	2.72698	2.90292	2.88414	2.96958	2.53348	2.83027	2.55836	2.74019	2.864	2.94123	2.84013	2.87004	2.68851	2.88804	2.71456	2.80563	2.90719	2.92065	2.90259	2.89952	2.89231	3.04731	2.82915	3.06732	2.99427	2.77556
PAFAH1B1	3.29031	3.29299	3.32549	3.36228	3.34284	3.32858	3.31639	3.32286	3.31646	3.34736	3.3784	3.30743	3.31176	3.26516	3.35911	3.26421	3.2777	3.32328	3.28751	3.30869	3.33119	3.30941	3.24185	3.33688	3.30359	3.32954	3.31602	3.33839	3.32595	3.32565	3.32043	3.35125	3.3415	3.29548	3.33097	3.26243	3.3204	3.32216	3.32238	3.33244	3.32648	3.33585	3.29976	3.32058	3.35601	3.29246	3.31374	3.31366	3.2971
B4GALT1	1.82009	2.12005	2.02032	2.07131	2.09203	2.1294	2.17663	2.12858	2.06971	2.26243	2.09565	2.07386	2.13258	2.13015	2.02487	2.06018	1.99318	2.13362	2.0867	2.14334	1.98715	2.10044	2.21768	2.21365	2.04794	2.28228	1.96495	2.17879	2.04844	2.23708	2.09977	2.10557	2.15613	2.13216	2.13388	2.04285	2.14705	2.17536	1.99378	1.97864	2.06952	1.97094	2.21763	2.01705	2.01344	1.96639	2.04301	2.07724	2.023
BAHD1	2.95666	2.90066	2.90276	3.036	3.00846	3.01864	2.95928	2.97234	2.99715	3.00644	3.04432	2.98549	2.99841	2.91129	2.96718	2.96215	2.96068	3.05083	2.97518	3.01967	2.96515	3.00322	2.98317	2.98206	2.86516	3.00775	2.95676	2.99996	2.96757	3.10632	2.9786	2.9537	2.97538	2.93042	2.97767	2.83844	2.97546	2.92564	2.98196	2.96539	2.97646	2.95779	2.9626	2.88745	2.97593	2.94698	2.9143	2.9342	2.96523
RNF40	3.14516	3.13749	3.13072	3.15805	3.141	3.1991	3.17468	3.12214	3.11017	3.1318	3.18915	3.14185	3.16057	3.09658	3.14074	3.11181	3.09879	3.10872	3.13225	3.15413	3.11793	3.16567	3.12444	3.15591	3.12462	3.12992	3.15463	3.09087	3.12115	3.20253	3.15003	3.10929	3.14339	3.09502	3.11916	3.09196	3.1456	3.14285	3.13656	3.14373	3.1275	3.1406	3.15029	3.12901	3.14651	3.11433	3.14212	3.12659	3.17816
LBH	1.78069	1.6695	1.81977	1.77444	1.74078	1.77265	1.76047	1.79895	1.83429	1.78097	1.81473	1.78065	1.80585	1.8152	1.8079	1.87307	1.89107	1.75444	1.79711	1.78754	1.79543	1.95463	1.78946	1.92832	1.76768	1.99242	1.84051	1.66634	1.79807	1.82463	1.90102	1.63652	1.87263	1.91973	1.74683	1.84433	1.80529	1.80247	1.75178	1.81232	1.77043	1.95926	1.81346	2.18946	1.65545	1.98378	1.8227	1.92476	1.68224
CIAPIN1	2.88484	2.83133	2.76794	2.8282	2.86251	2.78807	2.85916	2.90544	2.77959	2.79592	2.7798	2.80699	2.90444	2.88804	2.81782	2.81645	2.87407	2.87034	2.88562	2.91746	2.84072	2.91316	2.92159	2.78961	2.82865	2.78541	2.81991	2.77191	2.83981	2.82177	2.8549	2.73701	2.83553	2.83635	2.88922	2.84339	2.9	2.86983	2.82025	2.77253	2.81739	2.79046	2.87468	2.90536	2.84189	2.92475	2.87579	2.92508	2.89534
MGST3	3.54719	3.61948	3.52831	3.59276	3.58639	3.61885	3.60579	3.59109	3.56896	3.58613	3.59608	3.59423	3.59251	3.56211	3.59088	3.63054	3.59251	3.60209	3.60132	3.59064	3.60992	3.61333	3.5719	3.60678	3.58521	3.58995	3.60552	3.57453	3.59469	3.59562	3.60006	3.59181	3.55832	3.58686	3.62242	3.57366	3.60729	3.54166	3.61829	3.56711	3.57677	3.58078	3.58828	3.58448	3.59705	3.60834	3.56422	3.58031	3.62297
NUDC	3.22906	3.19264	3.22489	3.17369	3.16716	3.19971	3.19674	3.1949	3.19006	3.15923	3.17831	3.18494	3.22912	3.24293	3.21276	3.17571	3.14795	3.17341	3.25111	3.1849	3.21676	3.18673	3.21988	3.20579	3.16794	3.16255	3.20544	3.14047	3.2085	3.23237	3.19206	3.16117	3.2144	3.17889	3.19508	3.16206	3.19587	3.24087	3.2098	3.16042	3.22689	3.15565	3.16285	3.21828	3.17841	3.20753	3.15303	3.22264	3.15124
MX1	2.90156	2.95141	1.95168	2.80395	2.66606	2.67077	2.88204	2.67491	2.69711	2.42508	2.50748	2.49087	2.63362	2.29685	2.296	2.67055	2.64546	2.81838	2.75486	2.58674	2.622	2.67316	2.76974	2.78932	2.25939	2.6302	2.77275	2.54869	2.41262	2.8209	2.61171	2.47691	2.52637	2.60918	2.77577	2.571	2.73187	2.74105	2.64879	3.18322	2.49962	2.55983	2.8694	2.68067	2.55403	2.68322	2.46716	2.77293	2.56095
MRFAP1L1	3.0859	3.10486	3.09751	3.10655	3.09384	3.15896	3.04875	3.077	3.14207	3.10657	3.14405	3.11348	3.12209	3.14553	3.16377	3.07274	3.10544	3.16529	3.11523	3.10221	3.10152	3.12435	3.08987	3.10837	3.12222	3.09809	3.11779	3.14428	3.12484	3.07944	3.09121	3.12741	3.14159	3.07834	3.1031	3.14818	3.09919	3.13658	3.08642	3.12876	3.1285	3.07248	3.05273	3.14717	3.0945	3.11324	3.13634	3.13872	3.07383
CCDC28A	3.21445	3.33663	3.23723	3.30439	3.2344	3.26176	3.2561	3.32001	3.31183	3.29111	3.26868	3.27113	3.27543	3.21692	3.3179	3.29958	3.27352	3.22205	3.20998	3.31197	3.27191	3.29299	3.23674	3.33327	3.27905	3.29931	3.27115	3.25586	3.28889	3.32521	3.28599	3.27707	3.24422	3.30461	3.2597	3.27429	3.34031	3.1531	3.31589	3.30397	3.31984	3.32984	3.31264	3.24522	3.29246	3.29233	3.32656	3.23021	3.29823
LMNB2	2.60754	2.32973	2.50587	2.37732	2.3846	2.28499	2.36395	2.43733	2.39546	2.3391	2.28114	2.43595	2.34626	2.36113	2.33774	2.40349	2.3531	2.19465	2.41577	2.36289	2.41288	2.34753	2.40699	2.42967	2.34884	2.06996	2.3237	2.22571	2.29237	2.53979	2.15374	2.33757	2.31829	2.43238	2.42547	2.4036	2.30602	2.38991	2.32171	2.45345	2.32477	2.34462	2.40326	2.55986	2.44683	2.56517	2.1884	2.37176	2.30641
P4HB	3.13951	3.18879	3.04935	3.14022	3.07606	2.8401	3.10486	3.12315	3.15368	3.09966	2.81408	3.17712	3.11387	3.1086	2.8544	3.16607	3.15012	2.92276	3.16334	3.11149	3.10747	3.13175	3.17742	3.14877	3.05611	3.10358	3.10666	2.86065	3.05327	3.12576	3.11905	3.13079	3.03523	3.13793	3.10159	3.13863	3.17623	3.16042	3.0967	3.07468	3.12325	3.10473	3.08938	3.1358	3.16428	3.16149	3.11134	3.19168	3.17238
METAP2	2.61562	2.52084	2.58803	2.55932	2.38638	2.68808	2.38735	2.44223	2.56932	2.40468	2.56316	2.51386	2.56538	2.66083	2.71694	2.49849	2.64726	2.72357	2.58002	2.54912	2.42033	2.55211	2.53463	2.48589	2.56595	2.61344	2.54693	2.76554	2.62262	2.34352	2.60875	2.48305	2.60895	2.51156	2.53114	2.55862	2.55582	2.6	2.45993	2.49622	2.53544	2.39427	2.48915	2.60299	2.46484	2.57861	2.66427	2.48838	2.5832
C5orf15	3.37528	3.26134	3.26896	3.25571	3.23491	3.30128	3.24588	3.1897	3.29292	3.25412	3.32812	3.2516	3.23123	3.24255	3.30324	3.24762	3.29053	3.33112	3.25699	3.25535	3.26953	3.28465	3.28175	3.28161	3.30124	3.2711	3.2577	3.32538	3.23295	3.24611	3.23703	3.25102	3.27058	3.30701	3.26738	3.2469	3.20069	3.28387	3.27261	3.30601	3.26558	3.28874	3.27994	3.22494	3.24371	3.21068	3.27413	3.20791	3.2339
VPS25	3.24557	3.22209	3.24331	3.25412	3.2666	3.21893	3.26313	3.2561	3.22149	3.22893	3.20176	3.22575	3.28987	3.2395	3.1775	3.22479	3.23916	3.1958	3.26045	3.26441	3.20384	3.22962	3.25806	3.25616	3.19867	3.1975	3.22788	3.17134	3.24505	3.24534	3.2242	3.22262	3.223	3.24854	3.23866	3.24511	3.24437	3.23189	3.2333	3.2113	3.24343	3.22951	3.22738	3.21182	3.24354	3.25859	3.24765	3.26042	3.25131
MED15	2.8014	2.78829	2.86822	2.84244	2.82071	2.79317	2.89932	2.88968	2.71714	2.82213	2.77626	2.80339	2.80392	2.61714	2.79814	2.88838	2.8094	2.80229	2.85526	2.78221	2.87269	2.83559	2.8745	2.82581	2.7353	2.89714	2.7939	2.82756	2.75216	2.92808	2.78281	2.71721	2.74873	2.81298	2.95965	2.7633	2.92414	2.76998	2.8209	2.76998	2.8019	2.79062	2.77805	2.78219	2.79546	2.80461	2.7676	2.84256	2.81916
ALCAM	2.49685	2.51798	2.36822	2.001	2.40814	2.43267	2.30024	2.33777	2.45103	2.29069	2.37746	2.34706	2.24511	2.46721	2.36977	2.43611	2.55457	2.72459	2.439	2.41438	2.47159	2.28772	2.51699	2.18534	2.63089	2.33959	2.38679	2.58415	2.33701	2.22438	2.37645	2.51303	2.39578	2.58847	2.2136	2.41232	2.24443	2.47391	2.33195	2.49464	2.18696	2.41097	2.46952	2.51341	2.38439	2.51606	2.60325	2.33928	2.48385
SEC13	3.41165	3.35668	3.40245	3.40286	3.39195	3.27313	3.39949	3.38421	3.30997	3.23687	3.24602	3.38458	3.39612	3.38048	3.30504	3.38093	3.37876	3.28937	3.41206	3.32827	3.34656	3.35779	3.36834	3.376	3.35454	3.31602	3.36373	3.25508	3.34956	3.38266	3.39112	3.25767	3.3258	3.34752	3.38458	3.43153	3.3789	3.4025	3.35944	3.33372	3.37266	3.36161	3.36475	3.39753	3.35454	3.39204	3.41092	3.4464	3.43994
INTS14	2.93252	2.89192	2.93975	3.00966	2.90808	2.96866	2.9337	2.95176	2.94025	2.96151	2.91716	2.91773	2.94755	2.86054	2.87004	2.84029	2.89773	2.89174	2.95228	2.89691	2.92541	2.85921	2.89846	2.95228	2.89844	2.90192	2.89526	2.89299	2.94848	2.9188	2.9348	2.98861	2.93713	2.86045	2.93885	2.91472	2.95836	2.93754	2.91809	2.91901	2.96393	2.94988	2.91091	2.84276	2.92729	2.89183	2.88856	2.90897	2.92786
SETD2	2.67448	2.64362	2.5548	2.70806	2.65415	2.65277	2.56948	2.6388	2.64556	2.66685	2.81916	2.61923	2.60021	2.47245	2.76313	2.62177	2.64603	2.74276	2.66566	2.5699	2.65613	2.60318	2.60479	2.63369	2.65655	2.57608	2.65702	2.66142	2.58521	2.534	2.58658	2.69011	2.67288	2.63102	2.6045	2.49637	2.7035	2.70656	2.7021	2.6788	2.7055	2.61026	2.70085	2.58598	2.67376	2.57193	2.62672	2.56331	2.6614
ID1	3.24802	3.18475	3.26298	3.32469	3.26213	3.19016	3.31867	3.20774	3.26353	3.26825	3.23909	3.30521	3.35399	3.20357	3.17723	3.20247	3.22559	3.24872	3.28681	3.34394	3.28713	3.26683	3.27524	3.26496	3.36461	3.23895	3.18444	3.18444	3.19219	3.30941	3.23197	3.18902	3.22197	3.25008	3.25806	3.24807	3.22689	3.33671	3.23827	3.2621	3.27726	3.18579	3.36003	3.22395	3.22283	3.30468	3.27543	3.23068	3.28034
ADIPOR2	2.8818	2.88189	2.87158	2.83181	2.91617	2.84043	2.88569	2.94245	2.79712	3.05889	2.86908	2.90145	2.87666	2.89534	2.72053	2.95244	2.86021	2.88985	2.95246	2.91517	2.87095	2.91638	2.98662	2.90867	2.82138	2.91389	2.91795	2.87744	2.90912	2.95925	2.90448	2.90338	2.87586	2.99685	2.85538	2.97117	2.90112	2.88448	2.87509	2.79153	2.79582	2.95447	3.0516	3.00002	2.87403	2.89407	2.89233	2.95393	3.00757
UBE2Q2	1.73857	1.96136	1.68434	1.83653	1.78223	1.7014	1.77163	1.78592	1.88528	1.76633	1.69528	1.80334	1.6829	1.86844	1.51289	1.77143	1.91204	1.70143	1.72519	1.95856	1.66217	1.86644	1.66537	1.77218	1.98257	1.69668	1.72808	1.69368	1.68877	1.72783	1.79895	1.70704	1.86515	1.88333	1.76869	1.68113	1.6087	1.7628	1.83039	1.84677	1.69478	1.77277	1.73934	1.80146	1.79387	1.85289	1.70737	1.70137	1.88859
PFKM	2.85748	2.85958	2.85002	2.83738	2.81803	2.8561	2.75132	2.80977	2.79451	2.68935	2.70278	2.8316	2.84709	2.73618	2.80185	2.78299	2.80072	2.79196	2.74624	2.81748	2.82553	2.75511	2.77953	2.79194	2.84849	2.70239	2.87951	2.67045	2.85069	2.85271	2.82505	2.77232	2.896	2.74983	2.86475	2.79809	2.86983	2.82017	2.73687	2.73656	2.79328	2.78784	2.72815	2.80837	2.74272	2.79596	2.87812	2.81759	2.79091
MGP	2.92742	2.99895	2.98396	2.66634	2.82482	2.3302	3.16234	2.91735	2.83861	2.89403	2.69285	2.76124	2.94667	2.9958	2.58115	2.70509	2.88077	2.74822	2.77752	2.80581	2.98344	2.69266	2.72332	2.83494	2.79494	2.87335	2.59498	2.98872	2.76507	2.93146	2.75064	2.51402	2.74576	2.54491	3.15043	3.0614	2.70911	2.81099	2.69126	2.88817	2.86438	2.78302	2.88336	2.95779	2.51123	2.9461	2.97811	3.32783	2.89657
GET3	3.02033	3.05389	3.07371	3.12426	3.04933	3.03846	3.07706	3.12304	3.03835	3.03676	2.9083	3.03423	3.08403	3.01708	3.00055	3.08938	3.06831	2.93183	3.0859	3.06315	3.02582	3.04759	3.08987	3.14043	3.02473	3.07354	3.04293	2.92266	3.09032	3.08287	3.02291	2.97393	3.04585	3.05624	3.08493	3.09464	3.12433	3.00267	3.05702	3.02427	3.02529	3.02228	3.05264	3.08899	3.02438	3.10798	2.989	3.14189	3.09153
NDUFA8	3.47906	3.49416	3.44311	3.49176	3.47557	3.52261	3.48802	3.48354	3.45326	3.44804	3.50824	3.48234	3.50761	3.46401	3.5005	3.4853	3.49075	3.48903	3.48945	3.50561	3.49976	3.50484	3.48361	3.47607	3.4919	3.47334	3.48975	3.47837	3.48488	3.51724	3.4919	3.48083	3.47347	3.49606	3.49536	3.47401	3.49851	3.48348	3.49367	3.48165	3.47254	3.49139	3.47987	3.48012	3.49563	3.48802	3.46704	3.47808	3.49464
GLUD1	3.44288	3.5025	3.39507	3.47545	3.51942	3.42218	3.50113	3.50577	3.46102	3.4716	3.41895	3.47629	3.48982	3.41762	3.43335	3.49102	3.49292	3.48138	3.48446	3.45041	3.4464	3.5169	3.50081	3.47254	3.44241	3.45315	3.47268	3.49897	3.443	3.47691	3.48461	3.49431	3.46704	3.49352	3.44341	3.42019	3.45989	3.39678	3.46639	3.48683	3.47268	3.51343	3.46223	3.45442	3.51295	3.4734	3.45759	3.4621	3.54898
VPS28	3.24223	3.23379	3.30266	3.33816	3.29292	3.15358	3.28846	3.2852	3.20728	3.26182	3.19384	3.22728	3.28987	3.21831	3.17164	3.24812	3.23703	3.19077	3.26396	3.24156	3.25982	3.26396	3.28913	3.31984	3.24744	3.26055	3.25776	3.12636	3.31264	3.36545	3.27251	3.16677	3.25226	3.26534	3.30278	3.29218	3.29972	3.21975	3.30227	3.26219	3.26534	3.25374	3.27356	3.30917	3.21874	3.33707	3.26689	3.29489	3.30544
CITED2	3.26237	3.28765	3.19322	3.17935	3.21001	3.26264	3.22526	3.23458	3.24443	3.3179	3.21764	3.28458	3.19516	3.21003	3.21193	3.23542	3.21039	3.16276	3.19661	3.25514	3.18902	3.17658	3.17583	3.27865	3.26516	3.23822	3.23118	3.15724	3.22694	3.16843	3.25837	3.24017	3.20315	3.25922	3.23379	3.22283	3.25045	3.24388	3.25256	3.2631	3.24374	3.29496	3.20716	3.22813	3.29609	3.21103	3.2055	3.18985	3.22188
HIBADH	2.92309	3.01221	2.97102	3.03925	2.95174	2.70348	2.93345	2.93405	2.94864	2.99614	2.90808	2.95049	2.94324	2.91841	2.92011	2.97134	2.9251	2.83767	2.95302	2.97522	2.95389	2.98705	2.90727	2.99915	2.95674	2.95422	2.91061	2.96228	2.99839	2.88629	2.91994	2.98499	2.93681	2.94855	2.88993	2.9398	2.96447	2.94684	2.90131	2.92917	2.97121	3.0025	2.9004	2.91046	2.93646	2.94023	2.93387	2.92891	2.92993
PLXNB2	3.17606	3.13623	3.27756	3.20399	3.21284	3.29353	3.1899	3.13658	3.13701	3.2577	3.28108	3.17212	3.15342	3.17737	3.22884	3.21172	3.12128	3.25277	3.16794	3.12023	3.18608	3.18045	3.10511	3.18764	3.15422	3.19117	3.24735	3.23418	3.15317	3.2281	3.18139	3.16128	3.12538	3.19178	3.20774	3.12001	3.18769	3.17583	3.18279	3.22294	3.16633	3.19264	3.15744	3.14825	3.14934	3.13594	3.20924	3.15768	3.23197
PRPF3	2.69246	2.61703	2.78766	2.75496	2.68894	2.83262	2.80363	2.74125	2.65935	2.69635	2.74569	2.65858	2.714	2.73057	2.73478	2.67573	2.6451	2.69485	2.73501	2.67496	2.76855	2.62861	2.65381	2.73494	2.60994	2.72647	2.73275	2.67951	2.65826	2.80004	2.69114	2.78914	2.70285	2.61604	2.52774	2.67374	2.71183	2.66677	2.74551	2.73926	2.68951	2.72992	2.69232	2.63819	2.61054	2.64332	2.67209	2.67533	2.73154
E2F4	2.93869	2.93804	2.93242	2.9456	2.90416	3.00817	2.96875	2.92877	2.94568	2.90324	2.91652	2.90619	2.95613	2.92556	2.93613	2.90834	2.91763	2.87229	3.00225	2.94967	2.97804	2.8979	2.93366	2.992	2.94542	2.92195	2.93395	2.87192	2.97067	2.94011	2.92762	2.9079	2.94085	2.95486	2.96015	2.90357	2.94236	2.97509	2.94003	2.88884	2.95822	2.89668	2.91623	2.89975	2.88658	2.97559	2.89449	2.95586	2.90439
PRKAB1	2.63849	2.70037	2.54021	2.83157	2.75007	2.87004	2.83337	2.95986	2.70329	2.71716	2.81035	2.69463	2.83884	2.41821	2.75059	2.73422	2.74963	2.71675	2.90532	2.73343	2.81838	2.88418	2.8179	2.8662	2.7233	2.7539	2.87266	2.90871	2.7429	2.88579	2.7302	2.75842	2.78212	2.69912	2.86438	2.50165	2.77464	2.61734	2.79641	2.81552	2.8594	2.73968	2.70545	2.73367	2.71039	2.74923	2.61058	2.68133	2.78927
EIF2S1	3.10065	3.01945	2.91087	3.05744	3.073	2.99059	2.97534	3.06573	3.02845	2.97682	2.95207	3.04513	3.07192	3.09023	3.0416	3.02141	3.01031	3.05004	3.11147	3.0202	3.0565	3.04952	3.08691	3.01158	3.01378	2.92609	3.02133	2.99059	3.02838	2.97504	3.00413	3.04146	3.00775	2.98206	3.00705	3.02643	3.07525	3.03549	3.04123	2.99196	3.01971	2.98761	3.06116	3.02727	3.0444	3.05981	3.0183	3.03285	3.04089
RNASE1	3.21558	3.45877	3.45158	3.38177	3.44747	3.15887	3.32617	3.37587	3.33456	3.2314	3.10324	3.31773	3.45395	3.50081	3.25711	3.3053	3.3731	3.28785	3.27197	3.24161	3.21324	3.32553	3.29059	3.32714	3.45795	3.1273	3.32088	3.15222	3.32746	3.41623	3.25886	3.30629	3.29448	3.38841	3.30997	3.42176	3.32648	3.37545	3.26592	3.25289	3.37895	3.28208	3.35158	3.35287	3.28192	3.30695	3.38366	3.29272	3.34871
SEC61G	3.5822	3.57497	3.56317	3.60602	3.58759	3.55621	3.61254	3.60395	3.57082	3.62749	3.57567	3.59227	3.6017	3.56038	3.53604	3.63201	3.59634	3.56907	3.60937	3.57521	3.59347	3.58173	3.63111	3.57697	3.51857	3.61496	3.57211	3.53473	3.58736	3.61551	3.60834	3.62126	3.57146	3.6045	3.60031	3.58104	3.60259	3.56927	3.58948	3.54699	3.56038	3.57016	3.60552	3.58376	3.61801	3.60884	3.55707	3.61098	3.59608
CKAP5	2.75209	2.68371	2.54877	2.70287	2.61313	2.79323	2.56281	2.66128	2.6977	2.65137	2.62225	2.69444	2.63827	2.55055	2.72976	2.6736	2.67072	2.7022	2.7502	2.55965	2.64867	2.57447	2.61479	2.61454	2.67623	2.554	2.71172	2.52917	2.65782	2.5288	2.68053	2.71246	2.67312	2.63344	2.63988	2.61477	2.71921	2.75193	2.72745	2.61828	2.69588	2.69008	2.68468	2.5946	2.71307	2.60021	2.63634	2.63861	2.71101
LIMA1	3.03057	3.18529	3.12735	3.0008	3.14676	2.90607	3.08705	3.19715	3.06573	3.22289	3.09526	3.10557	3.07886	3.2125	2.85435	3.17821	3.181	2.94914	3.1207	3.09215	3.14579	3.18024	3.21928	3.11939	3.05689	3.17648	3.11352	3.05793	3.14039	3.06792	2.98969	3.17463	3.12368	3.12724	2.98365	3.18297	3.06857	3.08377	3.13087	3.08899	3.08173	3.10786	3.17977	3.15251	3.05186	3.13747	2.99832	3.12684	3.14902
MPDU1	3.26337	3.19198	3.26503	3.22033	3.21385	3.17501	3.2473	3.26757	3.20625	3.28228	3.19717	3.23793	3.22755	3.29871	3.17549	3.23171	3.21898	3.16926	3.24377	3.21339	3.185	3.18846	3.19774	3.23617	3.16867	3.25496	3.24954	3.16181	3.23348	3.16824	3.22831	3.2281	3.20945	3.18136	3.22744	3.29056	3.24969	3.22366	3.22494	3.20945	3.19228	3.24244	3.18184	3.21639	3.25312	3.22769	3.23972	3.2753	3.2465
TMEM167B	2.52486	2.4839	2.40657	2.4777	2.51983	2.21005	2.49213	2.60859	2.45999	2.44722	2.31448	2.41057	2.55642	2.48396	2.36234	2.45179	2.46571	2.41202	2.55228	2.38798	2.47147	2.48261	2.57208	2.49282	2.25831	2.59774	2.38556	2.42228	2.57298	2.42687	2.47319	2.43229	2.43951	2.43371	2.51928	2.5839	2.56464	2.48975	2.42021	2.37029	2.43194	2.45607	2.48242	2.55934	2.48299	2.5467	2.44115	2.48711	2.51999
CTNNBIP1	2.7324	2.78942	2.86996	2.80873	2.82297	2.85667	2.88869	2.89145	2.77747	2.83616	2.79168	2.76237	2.83439	2.69513	2.76017	2.82159	2.80705	2.80927	2.79622	2.78029	2.77738	2.82759	2.7612	2.8265	2.85086	2.90413	2.873	2.77284	2.76209	2.95584	2.83919	2.77147	2.77805	2.8389	2.82895	2.77321	2.8124	2.76261	2.83583	2.81502	2.89058	2.74972	2.79437	2.75404	2.76345	2.82138	2.81253	2.73931	2.86125
RAE1	2.6997	2.68913	2.71764	2.77558	2.70064	2.81028	2.64044	2.73739	2.6508	2.61285	2.61689	2.69894	2.71906	2.6651	2.70681	2.80135	2.62979	2.66933	2.72085	2.69037	2.71508	2.60192	2.66473	2.79576	2.70893	2.57312	2.71025	2.62333	2.74429	2.69065	2.75227	2.73278	2.70372	2.69613	2.72978	2.71882	2.80788	2.71051	2.76099	2.62774	2.74107	2.73392	2.67663	2.70901	2.71428	2.74979	2.71916	2.718	2.72737
MGAT1	3.0135	2.98699	3.07991	2.9947	2.99242	2.96636	2.99393	2.97226	2.96667	2.96453	2.91424	2.95238	2.99448	2.9626	2.92333	2.92552	2.97727	2.9129	2.95475	2.97566	2.8922	2.91884	2.93621	2.95368	2.97414	2.92065	2.9775	2.96104	2.96962	3.02861	2.97205	2.94218	2.94971	2.97277	2.97865	3.00632	2.95674	2.96531	2.98302	3.014	2.98889	2.95185	2.97652	2.98194	2.94719	2.94684	3.00626	2.9974	2.98913
ARHGAP1	3.02788	3.0234	3.0842	3.11256	3.03574	3.08989	3.093	3.0096	3.01744	3.07423	3.02572	3.02785	3.03008	2.92353	3.01438	3.02525	2.99891	2.93907	3.00154	2.97205	3.03462	2.94626	2.94047	3.03336	3.00743	3.0643	3.03514	2.95684	3.02987	3.01303	3.05013	3.02863	3.00944	3.00562	3.06905	2.97511	3.05642	2.99389	3.02742	3.0149	3.05587	3.04585	3.0234	2.99065	3.04536	2.97348	3.02096	3.00737	3.06089
PES1	2.73171	2.68224	2.76846	2.77583	2.69531	2.80251	2.71479	2.74276	2.66095	2.67862	2.74496	2.72353	2.83611	2.61295	2.74961	2.6711	2.65442	2.80038	2.77803	2.70958	2.70248	2.58211	2.67606	2.72034	2.64404	2.68014	2.78124	2.77603	2.76939	2.63849	2.67942	2.74452	2.70453	2.73512	2.74612	2.69126	2.78013	2.74461	2.74534	2.75302	2.76608	2.6858	2.63921	2.69271	2.74019	2.74569	2.70471	2.74812	2.72377
PPP1R16A	2.90232	2.88558	2.86739	2.9512	2.94152	3.02299	3.01614	2.92186	2.84379	2.83944	2.92259	2.90846	2.98952	2.80038	2.88671	2.95954	2.90644	2.91765	2.95783	2.89895	2.98105	2.94673	3.01219	2.90615	2.86815	2.98491	2.95305	2.80015	2.89945	2.97513	2.98605	2.84732	2.84711	2.89325	2.95645	2.84876	2.9285	2.90856	2.96172	2.92711	2.91812	2.90723	2.95536	2.85684	2.86106	2.93526	2.887	2.94577	3.0211
WASF2	3.12119	3.24954	3.15239	3.13454	3.14625	3.06326	3.17995	3.25675	3.19047	3.3053	3.14705	3.1986	3.13573	3.19682	3.03423	3.23289	3.22033	2.99402	3.11939	3.16872	3.21298	3.16377	3.21162	3.15294	3.17193	3.2527	3.15892	3.08103	3.18229	3.20379	3.13564	3.21451	3.17019	3.18449	3.15582	3.15625	3.12624	3.15244	3.17653	3.20273	3.17723	3.20184	3.20184	3.24311	3.17588	3.22755	3.11727	3.16377	3.17173
TOP2B	3.49794	3.4582	3.48138	3.44006	3.45983	3.55356	3.44874	3.43912	3.48503	3.42239	3.53568	3.4669	3.44972	3.48713	3.5353	3.4577	3.4464	3.50328	3.48543	3.45648	3.4471	3.4536	3.41814	3.45052	3.53492	3.43912	3.51505	3.51406	3.4744	3.43524	3.47906	3.51032	3.47783	3.45243	3.47684	3.48558	3.46014	3.52447	3.49705	3.48817	3.48975	3.47891	3.47569	3.47731	3.49102	3.41206	3.49705	3.45019	3.46289
TMED9	3.26475	3.22884	3.29319	3.23032	3.23046	3.15525	3.24024	3.21618	3.21034	3.22262	3.16211	3.24317	3.2281	3.3175	3.16765	3.22879	3.23277	3.14843	3.22774	3.18708	3.22229	3.23418	3.20919	3.19643	3.24752	3.18703	3.20669	3.12657	3.2177	3.22951	3.23146	3.10156	3.21124	3.25274	3.23223	3.32693	3.20919	3.24365	3.22924	3.19244	3.19259	3.20289	3.21669	3.2479	3.19694	3.29356	3.26579	3.27776	3.24362
RBFOX2	2.8884	2.90429	2.99598	2.92739	2.87908	2.89799	2.89135	2.81586	2.87137	2.94148	2.82774	2.89683	2.91169	2.82177	2.84551	2.90349	2.90152	2.7843	2.81473	2.8295	2.89701	2.85678	2.9188	2.8596	2.92139	2.8644	2.83501	2.78938	2.88066	2.99719	2.86526	2.90987	2.8547	2.86891	2.91055	2.87072	2.89367	2.83639	2.89744	2.87933	2.92081	2.86514	2.92957	2.82994	2.89262	2.87604	2.85316	2.86479	2.86327
ECE1	2.79645	2.94971	2.92416	2.95726	2.99832	2.92407	3.00538	2.92781	2.90607	3.01678	3.02423	2.93341	2.96019	2.91376	2.93132	2.9802	2.90671	2.93412	2.89251	2.93021	2.94119	2.96797	2.94369	2.96156	2.90522	3.02576	2.86903	2.93903	2.90078	3.00747	2.92985	2.84097	2.90997	2.92479	3.04524	2.8144	3.03449	2.9281	2.96519	2.94163	2.95428	2.98161	2.93354	2.84754	2.94902	2.97002	2.86571	2.89291	2.99731
RERE	2.86144	2.84948	2.81821	2.85448	2.82926	2.83958	2.97851	2.79381	2.88873	3.00372	2.92197	2.8836	2.69256	2.85983	2.77996	2.8694	2.88461	2.89354	2.89685	2.97664	2.84148	2.82579	2.78999	2.82978	2.85793	3.00215	2.88579	2.87264	2.93867	2.85916	2.95035	2.90247	2.90154	2.94944	2.84451	2.9132	2.92564	2.92674	2.90104	2.89332	2.68773	2.96828	2.83365	2.90595	2.82996	2.707	2.84272	2.7597	2.89358
RHEB	2.44714	2.27285	2.44182	2.31295	2.40441	2.35613	2.38793	2.40981	2.29253	2.37499	2.26314	2.38682	2.35526	2.42842	2.34444	2.34681	2.23553	2.32783	2.39469	2.42635	2.34978	2.18285	2.36695	2.32282	2.2813	2.38261	2.3037	2.35602	2.28031	2.42448	2.42466	2.36444	2.3305	2.28253	2.20537	2.36431	2.25303	2.29651	2.32277	2.33352	2.22189	2.31516	2.36016	2.41967	2.26836	2.34978	2.38405	2.24137	2.34956
AP2B1	3.30036	3.25723	3.27885	3.21858	3.24382	3.31008	3.24493	3.25048	3.24884	3.25137	3.29686	3.2634	3.22474	3.24818	3.25399	3.24971	3.27763	3.28287	3.25356	3.22684	3.25938	3.22431	3.23754	3.22593	3.3092	3.22194	3.21697	3.26878	3.24377	3.19821	3.24661	3.2483	3.20674	3.23907	3.2661	3.21975	3.24957	3.29696	3.24371	3.227	3.23265	3.24585	3.24481	3.21339	3.28041	3.22744	3.24571	3.25982	3.26304
LEPROTL1	3.28645	3.15239	3.07432	3.21516	3.16669	3.24185	3.1983	3.1646	3.23815	3.19441	3.2372	3.23259	3.1949	3.10252	3.22278	3.15868	3.19367	3.20806	3.16755	3.224	3.19719	3.21039	3.21001	3.21213	3.18648	3.21956	3.20635	3.23668	3.19327	3.18619	3.20341	3.20294	3.23102	3.1899	3.19122	3.15298	3.18663	3.18814	3.1601	3.23662	3.19704	3.19549	3.1983	3.22235	3.21852	3.18184	3.20696	3.12615	3.16004
UBE2A	3.37429	3.32714	3.29717	3.45219	3.45466	3.41423	3.43324	3.50792	3.41804	3.49146	3.36199	3.37795	3.40128	3.40041	3.33593	3.4546	3.37804	3.48234	3.45946	3.46514	3.39327	3.46626	3.51959	3.45624	3.26626	3.49866	3.42625	3.44461	3.48368	3.46527	3.4807	3.44382	3.41927	3.45858	3.41977	3.37458	3.4796	3.3602	3.36212	3.32629	3.35702	3.41234	3.41286	3.43856	3.45158	3.41286	3.32746	3.45201	3.41723
AK1	2.4608	2.79921	2.77216	2.71135	2.82077	2.69232	2.76023	2.83532	2.66974	2.69856	2.87099	2.41512	2.8742	2.81206	2.64144	2.8971	2.72616	2.89834	2.65866	2.76399	2.77977	2.58713	2.70381	2.89299	2.76823	2.88592	2.71704	2.87437	2.84954	2.75842	2.69877	2.75883	2.64934	2.89542	2.78281	2.71096	2.98943	2.8152	2.83367	2.47397	2.65427	2.75598	2.8026	2.48714	2.73433	2.81696	2.63998	2.75608	2.87884
KRTCAP2	3.32238	3.30504	3.36904	3.32969	3.31863	3.29769	3.31889	3.33097	3.29578	3.28316	3.2813	3.31623	3.33831	3.3226	3.28502	3.32138	3.31819	3.22052	3.3319	3.29911	3.31046	3.30968	3.30256	3.32617	3.31388	3.29366	3.33067	3.20967	3.33286	3.33793	3.31293	3.26485	3.28127	3.31366	3.35158	3.37655	3.33616	3.32812	3.33456	3.31374	3.36121	3.28678	3.30814	3.31956	3.31161	3.34473	3.34905	3.36254	3.33014
SLIRP	3.58613	3.56422	3.55496	3.55558	3.54452	3.53345	3.53881	3.55296	3.58521	3.60477	3.54262	3.56668	3.56862	3.62182	3.53754	3.55057	3.54999	3.55538	3.55912	3.56483	3.55155	3.55296	3.56167	3.52919	3.55174	3.57898	3.58711	3.52664	3.56124	3.53911	3.55135	3.59347	3.54316	3.54203	3.54817	3.60132	3.54898	3.57453	3.53251	3.51279	3.5468	3.53511	3.54051	3.56339	3.57211	3.55097	3.54978	3.57852	3.56754
POLR2E	2.03525	2.18691	2.15627	2.11033	2.15323	2.21745	2.19254	2.4406	1.92604	2.10594	2.13629	2.17473	2.13468	2.12608	2.13202	2.20685	2.06204	2.07453	2.10176	2.33309	2.21319	2.05679	2.29314	2.27822	2.27049	2.30898	2.05722	2.04661	2.06789	2.05402	2.09622	1.88988	2.22983	2.26853	1.99684	2.22224	2.24646	2.12381	2.29242	2.01088	2.14975	2.05371	1.96227	1.97172	2.04044	2.15927	2.3637	2.17972	2.22495
ENSA	3.47229	3.47796	3.43142	3.45648	3.43369	3.35597	3.44151	3.47261	3.45673	3.46326	3.43056	3.45858	3.4589	3.49881	3.42322	3.47607	3.45158	3.4054	3.43292	3.47557	3.45972	3.45871	3.49075	3.44862	3.44253	3.44219	3.41753	3.39065	3.45599	3.43164	3.46083	3.4477	3.45512	3.46184	3.44958	3.4919	3.44735	3.46283	3.44972	3.4517	3.45455	3.45795	3.45983	3.47054	3.45019	3.49161	3.44698	3.45315	3.46047
CBX5	2.18661	2.07245	1.88083	2.15209	2.01707	1.87946	1.941	1.95585	1.97079	1.85562	2.17527	2.09747	2.08672	2.0451	2.15608	2.02888	2.00051	2.15653	2.0441	2.02677	2.08405	2.03603	2.00258	2.11349	2.07656	1.88375	1.98119	2.07363	2.09405	2.08155	2.11382	2.11041	2.14651	2.05829	1.83863	2.07842	2.10929	2.1784	2.07221	2.05928	1.81045	2.13682	2.02506	2.01679	1.98342	2.02652	1.94899	2.01874	2.004
COL18A1	2.25986	2.30382	2.4497	2.48697	2.44743	2.43995	2.57144	2.40029	2.27804	2.19389	2.4097	2.39962	2.5377	2.403	2.5248	2.48768	2.50648	2.66443	2.48411	2.37659	2.47205	2.38369	2.28824	2.36907	2.24992	2.20073	2.43462	2.59696	2.39921	2.6285	2.35824	2.30388	2.18441	2.26552	2.64811	2.31251	2.43943	2.16931	2.58962	2.51145	2.37268	2.21919	2.47507	2.52868	2.52973	2.58544	2.56969	2.5903	2.3892
FURIN	2.71618	2.77138	2.92715	2.83269	2.80788	2.77791	2.84368	2.74715	2.8014	2.83307	2.81864	2.84798	2.79284	2.788	2.75805	2.73225	2.71716	2.71084	2.77257	2.81362	2.73003	2.75584	2.70005	2.83998	2.82085	2.77349	2.82613	2.70954	2.76165	2.87513	2.8123	2.7835	2.77905	2.78153	2.74169	2.81375	2.74337	2.76335	2.81558	2.80494	2.84855	2.80688	2.81148	2.70348	2.78255	2.75793	2.82116	2.72241	2.8239
TENT4A	3.07863	3.01369	3.08759	3.06092	2.99918	3.13961	3.04274	3.03474	3.01292	2.99495	3.11256	2.98825	2.9583	3.02295	3.12102	3.02897	3.0006	3.0603	2.99178	3.00618	3.00076	2.98823	2.9415	3.02665	3.07388	2.94183	3.12412	3.03914	2.99784	2.99698	3.05152	3.06206	3.01832	2.96987	3.0414	2.96172	3.0218	2.99685	3.05162	3.08678	3.06404	3.06404	3.02708	3.05036	3.03857	2.99202	3.01657	3.05126	3.02699
GLO1	3.29969	3.27517	3.24988	3.25675	3.27327	3.2915	3.26921	3.33263	3.2531	3.26213	3.30015	3.26062	3.25872	3.34039	3.27584	3.29421	3.32776	3.34652	3.28367	3.26947	3.30898	3.28064	3.36659	3.30359	3.26589	3.2339	3.23861	3.30064	3.25472	3.26825	3.29438	3.26819	3.29657	3.27956	3.29269	3.29402	3.28468	3.29312	3.26334	3.27352	3.26825	3.2585	3.26848	3.25502	3.24452	3.30608	3.29728	3.24812	3.31617
VAMP3	2.80403	2.87872	2.5425	2.75793	2.74403	2.43135	2.83765	2.7147	2.88051	2.78029	2.66991	2.81346	2.70056	2.78681	2.5954	2.78135	2.73819	2.75383	2.6373	2.81257	2.69429	2.88764	2.8788	2.73318	2.69814	2.82111	2.67683	2.69886	2.74216	2.64832	2.73731	2.80109	2.84579	2.79335	2.63097	2.77888	2.77241	2.80731	2.69075	2.75139	2.64609	2.84118	2.71761	2.71852	2.83346	2.8495	2.7189	2.70119	2.7113
RABAC1	3.31786	3.284	3.36834	3.34118	3.29931	3.20289	3.29542	3.27587	3.25315	3.26134	3.25809	3.29489	3.33305	3.30524	3.2151	3.26775	3.28832	3.22667	3.2839	3.29472	3.24046	3.27271	3.29408	3.29748	3.31859	3.23186	3.30666	3.14052	3.29233	3.34889	3.31227	3.22117	3.2561	3.33074	3.32418	3.37288	3.32283	3.32462	3.28014	3.27879	3.29858	3.28047	3.3179	3.33864	3.28008	3.327	3.34774	3.34504	3.36398
ESYT1	3.2055	3.1866	3.07671	3.1969	3.09511	3.24238	3.11781	3.14418	3.1869	3.17005	3.27714	3.21961	3.25034	3.15658	3.20131	3.11898	3.19617	3.21169	3.19719	3.22052	3.19474	3.22839	3.21451	3.14902	3.15135	3.15032	3.19506	3.17889	3.11105	3.23046	3.1599	3.19251	3.23674	3.18065	3.18885	3.0736	3.18487	3.19715	3.20674	3.19694	3.22157	3.17301	3.21964	3.23226	3.1848	3.24124	3.16474	3.20195	3.17885
BLOC1S1	3.34679	3.38107	3.44532	3.38121	3.40761	3.39468	3.37009	3.38057	3.37637	3.39149	3.37655	3.35878	3.42112	3.38919	3.36825	3.37683	3.37417	3.32823	3.37227	3.38311	3.36669	3.37954	3.36807	3.38803	3.38238	3.42514	3.44747	3.37061	3.3998	3.38403	3.36807	3.35158	3.35821	3.38274	3.41673	3.40393	3.37132	3.33485	3.39376	3.37171	3.3926	3.3707	3.38777	3.36859	3.34293	3.41022	3.36677	3.40968	3.38896
MRPL22	1.61799	1.69227	1.71959	1.67421	1.68101	1.75112	1.60218	1.69314	1.68487	1.76441	1.6683	1.73129	1.67955	1.58535	1.69089	1.68519	1.64397	1.66122	1.68119	1.65508	1.57607	1.69176	1.69369	1.74515	1.71039	1.53304	1.76401	1.68337	1.71302	1.63446	1.64426	1.65597	1.76359	1.63721	1.62801	1.73858	1.71337	1.66106	1.65852	1.6764	1.80844	1.61068	1.70117	1.59368	1.61829	1.76577	1.79389	1.50857	1.61963
HNRNPA0	3.25982	3.24752	3.2601	3.22294	3.23169	3.2729	3.19653	3.22177	3.27178	3.23861	3.24116	3.25484	3.24807	3.22667	3.27432	3.21304	3.26105	3.24854	3.24918	3.22761	3.2376	3.22486	3.24724	3.23005	3.26164	3.21895	3.22289	3.24664	3.26195	3.22303	3.23158	3.2343	3.2649	3.23703	3.25441	3.21694	3.23978	3.29469	3.27241	3.22755	3.28877	3.25099	3.23922	3.24516	3.2757	3.23502	3.24167	3.22728	3.1731
G6PD	2.62114	2.67942	2.77511	2.74443	2.73013	2.73926	2.77076	2.68177	2.68255	2.81224	2.62039	2.6962	2.72737	2.56324	2.72384	2.62588	2.67812	2.6547	2.68184	2.61689	2.66885	2.6356	2.74007	2.69132	2.66878	2.71004	2.66285	2.65345	2.63319	2.75347	2.69005	2.67981	2.57447	2.6055	2.68656	2.59169	2.64389	2.61191	2.69381	2.61026	2.66991	2.69028	2.70324	2.63233	2.6695	2.68663	2.66172	2.67185	2.75176
CARS1	2.90413	2.92494	2.86292	2.93989	2.94371	2.92539	2.96228	2.94731	2.88846	2.93142	2.82266	2.89875	2.93652	2.96189	2.91397	2.89423	2.86544	2.96675	2.92155	2.90599	2.89254	2.92543	2.96336	2.92141	2.93268	2.90255	2.94347	2.90347	2.89363	2.93502	2.88544	2.89007	2.89194	2.86658	2.90439	2.98792	2.9686	2.97889	2.88962	2.84088	2.89126	2.84732	2.91965	2.89746	2.92416	2.92193	2.95191	2.91369	2.98782
FLOT2	2.9132	2.88724	2.91501	2.95366	2.84415	2.93648	2.96108	2.91308	2.94426	2.79548	2.90434	2.96308	2.92683	2.80591	2.90774	2.93588	2.98831	2.82709	2.96445	2.9008	2.87296	2.87234	2.97782	2.89137	2.93535	2.9047	2.90177	2.79843	2.89909	2.9859	2.90755	2.87223	2.86833	2.92407	2.95805	2.78809	2.91397	2.93808	2.91177	2.92246	2.92742	2.87779	2.90934	2.94356	2.93177	2.95928	2.82562	2.9423	2.865
CLPTM1	2.69825	2.72107	2.78025	2.8373	2.80412	2.77621	2.76801	2.90838	2.77903	2.78628	2.68765	2.75654	2.80489	2.67946	2.76349	2.72062	2.71155	2.52537	2.85841	2.71668	2.8123	2.74918	2.80884	2.8022	2.70172	2.79114	2.83068	2.67937	2.78167	2.75872	2.78586	2.73781	2.70208	2.74374	2.80117	2.70864	2.84372	2.66953	2.77462	2.7114	2.77774	2.7136	2.71901	2.7289	2.79993	2.83503	2.74508	2.83237	2.84814
ITGAV	1.72009	1.80639	1.70509	1.76794	2.11271	1.77033	1.73865	1.86805	1.81101	1.78211	1.6678	1.92967	1.83606	1.70999	1.87113	2.08625	2.08935	1.89056	1.80341	1.81077	1.79698	1.80891	2.00015	1.78633	1.83947	2.09254	1.72976	2.06373	1.82877	1.74091	1.78558	1.82241	1.7796	1.81447	1.74761	1.68493	1.9705	1.76735	1.86797	1.84122	1.69921	1.79816	1.95659	1.78242	1.80259	1.78378	1.74069	1.88897	1.72406
ACSL1	2.8251	2.98265	2.85461	2.6616	2.88902	2.76835	2.83374	2.87171	2.7275	3.00041	2.68133	2.8196	2.73196	3.00849	2.92939	2.87457	3.00374	2.99173	2.4977	2.71413	2.86148	2.82105	2.90932	2.87765	2.73568	2.89352	2.8323	2.93138	2.89451	2.81607	2.88133	2.87872	2.62034	2.81016	2.96862	3.03583	2.69798	3.08198	2.68898	2.8764	2.77655	2.7855	2.98662	2.82397	2.86467	2.88975	3.12894	3.0545	3.10319
SRSF6	3.18391	3.18638	3.20341	3.16419	3.16701	3.27064	3.17559	3.11158	3.2681	3.16877	3.21994	3.18436	3.19973	3.16229	3.26564	3.17593	3.20069	3.28068	3.16597	3.20858	3.19727	3.19039	3.1797	3.15112	3.26326	3.21676	3.22117	3.26356	3.19285	3.12437	3.19719	3.23277	3.20633	3.21113	3.15489	3.11854	3.1665	3.25172	3.19699	3.10596	3.23091	3.1471	3.1435	3.1701	3.16086	3.20612	3.28799	3.2078	3.12675
ABHD14B	2.89218	3.19432	3.16892	3.15102	3.13359	3.20722	3.16042	3.16645	3.13063	3.12981	3.13124	3.15548	3.13729	2.91513	3.04689	3.16716	3.1666	3.02221	3.13646	3.16215	3.1282	3.12435	3.14672	3.11802	3.15406	3.16109	3.16477	3.08048	3.16416	3.14658	3.14346	3.1552	3.13216	3.14983	3.16955	2.9884	3.14487	3.1102	3.18266	3.14609	3.20297	3.13471	3.19016	3.13921	3.13761	3.18444	3.14767	3.14451	3.14107
ATXN10	2.85884	2.82173	2.93329	2.85665	2.77398	2.89308	2.79198	2.8155	2.84411	2.83482	2.85736	2.83919	2.81524	2.87284	2.89907	2.82846	2.79256	2.84246	2.79561	2.82694	2.79869	2.77391	2.78128	2.79921	2.86963	2.77859	2.74747	2.86058	2.88898	2.7429	2.82304	2.81721	2.82177	2.85809	2.84411	2.83034	2.7953	2.84767	2.83163	2.87217	2.74436	2.83175	2.80572	2.87167	2.87777	2.86701	2.80311	2.90374	2.77414
UQCR11	2.77496	2.73876	2.84267	2.81296	2.79137	2.83385	2.83241	2.7633	2.74477	2.83331	2.76746	2.79026	2.80076	2.84229	2.83527	2.80457	2.74001	2.70824	2.80652	2.84203	2.80485	2.82056	2.8007	2.7477	2.76489	2.79533	2.79055	2.77702	2.81484	2.83591	2.75183	2.72665	2.80474	2.80216	2.74958	2.79533	2.77752	2.71009	2.78987	2.72937	2.872	2.772	2.77035	2.84368	2.73823	2.78201	2.77712	2.78231	2.77498
CYBRD1	3.09139	3.08409	3.18619	3.05879	3.10684	3.3068	3.18405	3.17064	3.10406	3.1269	3.20406	3.17774	3.12666	3.03063	3.24551	3.11679	3.12732	3.16023	3.12467	3.05314	3.14602	3.12885	3.09386	3.07964	3.13895	3.17752	3.04394	3.20669	3.04164	3.1046	2.95111	3.01505	3.11632	3.12834	3.13678	3.05198	3.04534	3.08243	3.14835	3.27346	3.20513	3.21216	3.23118	3.02889	3.13452	3.31984	3.25427	3.2662	3.16088
LSM3	3.47518	3.41315	3.48125	3.39386	3.39497	3.38421	3.42471	3.34636	3.42586	3.38549	3.38849	3.34875	3.42195	3.52645	3.44862	3.41358	3.4286	3.4154	3.41276	3.41977	3.38283	3.4231	3.42796	3.41206	3.4339	3.43228	3.4223	3.40948	3.45978	3.40611	3.39121	3.39535	3.43164	3.38999	3.346	3.51724	3.38149	3.39706	3.36685	3.36073	3.40611	3.3627	3.40329	3.45158	3.36161	3.4449	3.45442	3.47691	3.43292
MRPS21	2.6593	2.62559	2.50856	2.57614	2.61749	2.4834	2.51223	2.64661	2.69254	2.53249	2.69035	2.56421	2.57768	2.78302	2.69463	2.63869	2.64965	2.62769	2.60352	2.73419	2.80472	2.69068	2.59116	2.58497	2.58052	2.64337	2.72118	2.50045	2.77892	2.82861	2.62429	2.75522	2.57073	2.53567	2.44333	2.7507	2.49252	2.55846	2.5171	2.4994	2.56319	2.53919	2.77138	2.62923	2.66508	2.48983	2.66576	2.75383	2.6447
MRPL15	1.89102	2.01157	1.87752	1.79689	1.79339	1.82147	1.78437	1.81105	1.8628	1.86695	1.7836	1.94332	1.73355	1.84851	1.73503	1.91321	1.79119	1.76639	1.72553	1.7393	1.84561	1.67604	1.83397	1.77088	1.78359	1.75871	1.86637	1.90211	1.93763	1.84784	1.80086	1.85992	1.83111	1.85315	1.72097	1.70948	1.90763	1.91579	1.85484	1.96257	1.77394	1.9677	1.8315	1.93193	1.90093	1.85277	1.86491	1.91342	1.81284
CYTH2	1.9306	2.16641	2.13307	2.16983	2.23819	2.54699	2.18612	2.26359	2.11954	2.11336	2.11346	2.15188	2.22138	2.12078	2.30639	2.31568	2.15068	2.17897	2.32248	2.04076	2.17361	2.23009	2.03102	2.17932	2.16201	2.02783	2.2672	2.18037	2.22407	2.22159	1.92683	2.11793	2.10701	2.14168	2.05768	2.10245	2.13662	2.15333	2.04618	2.14888	2.10211	2.16049	2.26466	2.16688	1.97834	2.05809	1.96846	2.07844	2.35719
MAP2K2	3.12313	3.09905	3.108	3.21339	3.15827	3.20528	3.21319	3.20571	3.09028	3.12536	3.13674	3.09966	3.18857	3.06498	3.14166	3.18781	3.12384	3.18842	3.18281	3.1052	3.17958	3.2009	3.19587	3.17593	3.08717	3.16329	3.13858	3.1261	3.11523	3.21751	3.17414	3.02348	3.12834	3.17757	3.19607	3.10014	3.18124	3.13139	3.14493	3.10949	3.11138	3.14274	3.14804	3.17356	3.1172	3.16853	3.1071	3.20161	3.1896
IGBP1	3.40451	3.50358	3.5073	3.50067	3.48132	3.5121	3.5095	3.47934	3.49521	3.44747	3.51279	3.48222	3.50934	3.43868	3.53438	3.49176	3.47135	3.48165	3.46664	3.494	3.48988	3.49809	3.47108	3.4877	3.50113	3.5073	3.50761	3.50282	3.50012	3.52903	3.49563	3.48012	3.47731	3.51488	3.50484	3.48697	3.48931	3.45007	3.49045	3.51375	3.49621	3.50067	3.51262	3.47268	3.50174	3.4896	3.51993	3.45413	3.50027
NAXD	3.12615	3.15174	3.16172	3.13973	3.17102	3.23622	3.17074	3.15966	3.15642	3.13334	3.20646	3.15786	3.15791	3.13719	3.20406	3.17892	3.14758	3.19037	3.14496	3.139	3.16377	3.17042	3.11547	3.15232	3.20427	3.15204	3.19685	3.17289	3.16344	3.17524	3.16547	3.17779	3.14588	3.17375	3.19592	3.15516	3.15829	3.14998	3.17728	3.17871	3.15032	3.18124	3.17419	3.13851	3.17834	3.15434	3.20216	3.14705	3.18055
CAVIN3	2.09846	2.07245	2.31293	2.13568	2.2867	2.03285	2.24067	2.06959	2.14232	2.194	2.10482	1.8735	2.34734	2.19398	2.3117	2.13435	2.17837	2.1067	2.20138	2.10631	1.95398	2.14227	2.1912	2.16125	2.319	2.18812	2.10685	2.03773	2.27194	2.27728	2.25758	2.28781	2.18636	1.85453	2.10079	2.34149	2.16524	2.29469	2.15147	2.28337	2.123	2.10162	2.18566	2.23025	2.25071	2.27483	2.30819	2.20811	2.2637
ICMT	3.13665	3.1273	3.15586	3.17885	3.12507	3.12969	3.08854	3.11928	3.04674	3.15185	3.11618	3.12601	3.08541	3.13146	3.12655	2.97727	3.08119	3.08283	3.09219	3.16582	3.13034	3.09373	3.1205	3.07637	3.12793	3.07865	3.16243	3.04287	3.07114	3.18095	3.10779	3.14455	3.14691	3.0966	3.13478	3.11823	3.13604	3.14058	3.11355	3.08737	3.10056	3.11232	3.12417	3.13157	3.1269	3.09942	3.1406	3.14357	3.2085
CLK1	2.84985	2.60739	2.97102	2.68072	2.78876	2.95867	2.948	2.76842	2.73867	2.84965	2.91133	2.81448	2.64832	2.83557	3.0024	2.87045	2.78309	3.01956	2.69149	2.72222	2.78366	2.69856	2.67888	2.77898	2.87275	2.88389	2.86008	2.93219	2.89103	2.76815	2.91366	2.85079	2.71729	2.74961	2.75624	2.94959	2.72334	2.83848	2.81908	2.87469	2.79267	2.90717	2.94286	2.81596	2.76138	2.71174	2.82779	2.6153	2.73374
GJA1	1.72123	1.96076	1.8115	1.77093	1.79109	1.77341	1.95353	1.82393	1.78559	1.92707	1.85813	1.72281	1.92426	1.88325	1.7622	1.78395	1.83873	1.81401	1.77894	1.80907	1.83426	1.80194	1.78131	1.90533	1.92304	1.80308	1.81105	1.71947	1.71742	2.11227	1.82201	1.75238	1.83149	1.73548	1.69567	1.68012	1.83274	1.84141	1.84506	1.77695	1.72828	1.62494	1.8804	1.69189	1.78465	1.91454	1.80455	1.92791	1.89138
DNAJB6	1.96606	1.86766	1.94255	2.04453	2.10783	1.73674	1.93906	1.83802	1.81355	1.83341	1.69834	1.90887	1.955	1.72646	1.77718	1.96015	2.07152	1.79598	2.17327	1.94741	1.9805	1.96583	1.99479	2.06742	1.75588	1.94151	1.91214	1.78943	1.98715	1.84953	1.89621	1.8679	2.20309	2.01063	1.93321	1.73687	1.87072	1.86731	1.94976	1.91956	1.80041	1.84834	1.87271	2.16798	1.99855	1.85311	1.84973	1.95372	1.92983
RBX1	3.52735	3.47041	3.53939	3.4649	3.49262	3.5233	3.52313	3.48193	3.5039	3.42754	3.54488	3.48179	3.49352	3.57433	3.55437	3.50769	3.50809	3.53345	3.4807	3.50761	3.49479	3.4896	3.48138	3.46107	3.52295	3.51959	3.49897	3.54241	3.5342	3.45599	3.5005	3.51654	3.5084	3.51772	3.48138	3.58078	3.44827	3.51456	3.47174	3.50656	3.49794	3.4877	3.49621	3.52143	3.49464	3.48874	3.52043	3.49606	3.47002
PRCC	2.95602	2.94542	2.97462	2.99256	2.91971	2.96885	2.95505	2.99715	2.88378	3.05972	2.90167	2.88491	2.97295	2.87583	2.96344	2.92966	2.94013	2.94416	2.99851	2.97256	2.97481	2.95792	2.98743	2.95381	2.96583	2.92948	2.90048	2.94165	2.88894	3.00777	2.96777	2.92378	2.98029	2.93009	2.96457	2.92707	2.96112	2.94546	2.95822	2.94383	2.93152	2.90494	2.96316	2.93956	2.89689	2.96207	2.94612	2.93408	2.97044
INSIG1	3.31235	3.20206	3.09134	3.07973	3.17275	3.21532	3.13185	3.20473	3.14161	3.32126	3.06324	3.21442	3.10354	3.28731	3.23418	3.15892	3.22708	3.24924	3.15432	3.03054	3.23525	3.139	3.16626	3.26676	3.18712	3.22188	3.11241	3.30206	3.07583	2.94066	3.11247	3.09509	3.20743	3.14143	3.20924	3.27807	3.09562	3.32984	3.03782	3.18854	3.11249	3.15902	3.15605	3.1299	3.1985	3.18376	3.3122	3.24982	3.42176
NDUFS4	3.43972	3.41601	3.46243	3.39706	3.39403	3.45278	3.45019	3.39158	3.48041	3.49563	3.43965	3.41042	3.45152	3.49017	3.4596	3.40838	3.4582	3.43556	3.41102	3.4807	3.42239	3.43379	3.43671	3.40869	3.4271	3.48454	3.45846	3.47203	3.46848	3.42363	3.42592	3.43421	3.45377	3.43791	3.41886	3.50453	3.41113	3.41037	3.39322	3.40373	3.42536	3.43501	3.4377	3.4328	3.39563	3.46159	3.42817	3.48125	3.45052
EFNA1	3.34508	3.35322	3.44862	3.31496	3.39313	3.29283	3.43228	3.41576	2.96576	3.34672	3.45599	3.40897	3.25134	3.4287	3.45395	3.38375	3.184	3.07907	3.1752	3.15375	3.25418	3.06831	3.14152	3.45972	3.35581	3.46377	3.25976	3.44563	3.40789	3.21524	3.36331	3.11459	3.27738	3.33018	3.3964	3.34465	3.42029	3.19503	3.31942	3.37511	3.40859	3.38812	3.3229	3.32984	3.37619	3.38669	3.21412	3.12279	3.26775
JUP	3.40266	3.4071	3.44849	3.47196	3.45783	3.50035	3.47167	3.44128	3.45208	3.47744	3.47582	3.4257	3.42259	3.38554	3.46796	3.42902	3.38687	3.46326	3.43035	3.41175	3.44586	3.41683	3.37218	3.46047	3.39593	3.48222	3.45896	3.45946	3.44827	3.47428	3.46814	3.41601	3.43681	3.45146	3.44213	3.35369	3.47388	3.37795	3.45372	3.42807	3.43856	3.44393	3.42741	3.41506	3.46301	3.36956	3.40226	3.40196	3.434
ZCCHC3	2.887	2.88832	2.86598	2.89349	2.88633	2.91156	2.81946	2.91269	2.84844	2.92281	2.92126	2.84555	2.89363	2.92881	2.91905	2.88189	2.91232	2.88782	2.92881	2.87962	2.90887	2.86577	2.86285	2.93823	2.89475	2.91541	2.90536	2.87316	2.88383	2.85895	2.86611	2.90435	2.90927	2.88601	2.87322	2.90723	2.91112	2.88766	2.91914	2.88612	2.88009	2.89797	2.9064	2.913	2.90057	2.86505	2.88728	2.8672	2.86573
BACE2	3.04387	2.78348	2.92678	2.90859	2.95697	2.87459	2.98803	2.86835	2.88724	2.83605	2.75862	2.91916	2.95965	2.75052	2.87962	3.02816	3.0147	2.97199	2.95798	2.65861	2.95366	2.91731	2.98596	3.00439	2.74942	2.90137	2.80639	2.8283	2.78074	3.03046	2.79858	2.79153	2.75238	2.8774	3.07473	2.81636	2.98223	2.81379	2.73254	2.83034	2.89613	2.81541	2.90737	2.87004	2.96714	2.8889	3.01332	2.9263	2.96183
EFCAB14	2.78507	2.86039	2.86251	2.79023	2.82659	2.74715	2.86835	2.82771	2.90694	2.97903	2.85031	2.85178	2.83273	2.83861	2.83337	2.89487	2.79645	2.72361	2.76869	2.8533	2.8225	2.84307	2.82418	2.85512	2.86739	2.85653	2.79959	2.86199	2.86208	2.78318	2.87869	2.83778	2.86188	2.86385	2.77892	2.89334	2.88077	2.87175	2.84702	2.81903	2.78909	2.86503	2.83281	2.84189	2.84659	2.81112	2.8498	2.78859	2.82878
TMEM214	2.85833	2.84603	2.9822	2.91057	2.90002	2.88865	2.76317	2.93159	2.86309	2.82234	2.85357	2.84052	2.89492	2.83503	2.84422	2.82514	2.85023	2.80595	2.94135	2.87361	2.82304	2.83204	2.91582	2.83549	2.84131	2.83424	2.938	2.81005	2.81897	2.91143	2.84698	2.82114	2.82629	2.81146	2.87653	2.84954	2.88381	2.92883	2.88592	2.80674	2.89188	2.82036	2.81914	2.82263	2.85755	2.87783	2.88461	2.88471	2.89621
TOMM34	2.82427	2.71992	2.9205	2.86008	2.8529	2.9149	2.83503	2.85372	2.77537	2.71732	2.88821	2.78008	2.92298	2.73538	2.87606	2.81737	2.84224	2.79189	2.9097	2.738	2.83209	2.7289	2.87455	2.89547	2.77149	2.74134	2.82946	2.82193	2.85088	2.89594	2.8571	2.82766	2.87237	2.79833	2.84946	2.81631	2.84125	2.73341	2.82967	2.78579	2.82802	2.80421	2.79351	2.828	2.82159	2.79978	2.79787	2.81264	2.74429
STARD3	2.7271	2.56872	2.76339	2.72348	2.6615	2.78209	2.82465	2.67254	2.66919	2.74005	2.7901	2.69056	2.70417	2.66953	2.76608	2.73451	2.60728	2.65257	2.64566	2.74357	2.68352	2.62941	2.6888	2.74027	2.64084	2.73964	2.68873	2.76116	2.62481	2.73876	2.72339	2.63719	2.71155	2.67565	2.66468	2.68596	2.62758	2.67325	2.68177	2.67821	2.66885	2.73742	2.70061	2.72201	2.6964	2.71202	2.68212	2.74125	2.74547
NDUFA11	3.42935	3.42322	3.42678	3.45807	3.41358	3.44404	3.43868	3.43153	3.40939	3.42602	3.43379	3.4227	3.47268	3.41265	3.42438	3.4437	3.42827	3.3926	3.45612	3.42525	3.44839	3.43313	3.44783	3.44544	3.43313	3.3998	3.43704	3.35863	3.42525	3.49911	3.45041	3.41012	3.42186	3.41958	3.47347	3.4349	3.47128	3.43087	3.45846	3.41668	3.43045	3.40878	3.44139	3.43693	3.42796	3.43433	3.41145	3.43947	3.43218
TMEM167A	3.33547	3.32797	3.37769	3.32696	3.34047	3.39037	3.31808	3.33159	3.35463	3.31439	3.37777	3.34607	3.3324	3.38338	3.39317	3.3572	3.36121	3.40665	3.33387	3.34825	3.36407	3.34341	3.3099	3.33585	3.37493	3.35206	3.34157	3.38896	3.34552	3.29748	3.36145	3.35463	3.34692	3.35677	3.33801	3.37061	3.32894	3.34893	3.33342	3.34591	3.32153	3.35314	3.33717	3.30511	3.34087	3.3319	3.39102	3.32714	3.38366
AHSG	1.94198	1.96588	1.86434	1.98464	1.84886	1.84746	1.95844	1.90717	2.03879	2.12796	1.94144	1.84089	1.91624	2.07724	2.01535	1.86242	1.98124	2.0563	1.90563	1.94244	2.13819	1.9453	1.89219	1.84138	1.93049	1.91325	2.00672	2.00296	1.92663	1.99723	1.97696	2.03873	2.00046	1.98733	1.85791	2.14417	1.87077	1.92876	1.99545	1.90445	1.87229	1.98949	1.93894	1.91126	2.063	1.96261	1.95424	1.94821	1.88284
PRC1	3.10557	2.94906	2.72856	2.87631	2.89547	2.98701	2.78076	2.90369	2.79323	2.74214	2.87551	2.83038	2.90925	2.91238	2.93368	2.87322	2.84952	2.948	3.00035	2.7571	2.87614	2.81524	2.92804	2.95902	2.82926	2.74309	2.91131	2.83177	2.87484	2.91539	2.89763	2.89664	2.91222	2.67397	2.83852	2.83337	2.94049	2.90405	2.77935	2.78743	2.91677	2.77207	2.86658	2.87116	2.86697	2.84351	2.80176	2.93613	2.9182
CIAO2A	3.37637	3.38767	3.29864	3.32909	3.33601	3.31096	3.33904	3.34434	3.34931	3.35305	3.33739	3.35005	3.36677	3.36714	3.3388	3.36607	3.36245	3.35354	3.33943	3.38121	3.38659	3.40611	3.39204	3.31713	3.37017	3.35668	3.36756	3.30818	3.37498	3.34836	3.34087	3.41433	3.40196	3.3724	3.35245	3.3926	3.35331	3.35663	3.36232	3.34465	3.34197	3.35229	3.38568	3.3784	3.35011	3.41072	3.33166	3.34714	3.34095
CNIH1	3.48348	3.48376	3.43467	3.44815	3.46415	3.46975	3.45308	3.48172	3.45735	3.47719	3.45146	3.47582	3.4517	3.50438	3.48627	3.47293	3.47174	3.51178	3.4765	3.48041	3.48669	3.47999	3.47851	3.45295	3.48587	3.50546	3.45501	3.48988	3.48517	3.43947	3.47557	3.4777	3.46237	3.4877	3.44652	3.50298	3.45442	3.47906	3.48587	3.47518	3.47067	3.47478	3.47731	3.47422	3.486	3.49563	3.49494	3.47636	3.49176
FAF1	2.89361	2.90257	2.78807	2.95982	2.86991	2.91414	2.8468	2.95304	2.88013	2.94513	2.85017	2.9054	2.92195	2.90089	2.85569	2.91827	2.93244	2.82482	2.95777	2.87575	2.94819	2.89932	2.90036	2.90353	2.9337	2.87697	2.87708	2.80577	2.94965	2.83019	2.91339	2.95792	2.91521	2.86813	2.89919	2.91385	2.94401	2.93905	2.93543	2.85833	2.95875	2.90542	2.92636	2.89423	2.92577	2.86942	2.87363	2.90613	2.93717
ASNS	3.03148	2.98538	2.74139	2.83416	2.88879	2.79991	2.8406	2.91383	2.94163	2.84724	2.83852	2.94443	2.87841	2.95688	2.90565	2.89202	2.74844	2.88423	2.90757	2.91926	2.72828	2.76577	2.83532	2.9359	2.86963	2.71225	2.87727	2.79325	2.95538	2.69299	2.91265	2.93757	2.95965	2.90228	2.77845	2.95009	2.97777	3.01341	2.83327	2.85283	2.91694	2.83812	2.72792	2.89003	2.86925	2.93033	2.94612	3.08493	2.96985
PRR13	3.568	3.56754	3.53473	3.57521	3.56521	3.59779	3.57632	3.56019	3.56483	3.56339	3.59657	3.57808	3.57543	3.56232	3.53679	3.56401	3.54033	3.58851	3.59586	3.57124	3.56648	3.58128	3.56059	3.57387	3.54184	3.58128	3.55253	3.58521	3.57366	3.56464	3.58959	3.5558	3.54958	3.56254	3.57632	3.54262	3.5638	3.55234	3.56949	3.55832	3.56949	3.58803	3.58104	3.56059	3.59109	3.58053	3.56502	3.55477	3.54509
FAM89B	2.7612	2.83118	2.81825	2.84169	2.78559	2.81721	2.89726	2.76689	2.77334	2.84187	2.76159	2.84305	2.79319	2.77888	2.77255	2.84989	2.79287	2.79414	2.79064	2.83059	2.75151	2.84908	2.85759	2.76409	2.81151	2.91475	2.85751	2.78241	2.74909	2.91795	2.78771	2.75261	2.7746	2.84229	2.87133	2.85344	2.80373	2.85318	2.85152	2.85108	2.82203	2.8144	2.87538	2.84639	2.8107	2.88151	2.86382	2.86238	2.8803
VPS26B	2.5344	2.53762	2.39754	2.60734	2.56429	2.5001	2.52551	2.52179	2.49461	2.66277	2.48398	2.53719	2.63315	2.48618	2.55292	2.55653	2.49987	2.42819	2.55356	2.45112	2.58689	2.55143	2.54126	2.52644	2.57356	2.55422	2.47719	2.33854	2.55849	2.65858	2.55033	2.4515	2.42126	2.5292	2.53825	2.54907	2.54999	2.54745	2.51263	2.53151	2.6381	2.56838	2.54019	2.51609	2.52661	2.57825	2.50103	2.46984	2.56785
PTK2	2.33553	2.41408	2.24347	2.5403	2.44594	2.21603	2.31949	2.52193	2.43197	2.23614	2.20032	2.39934	2.37336	2.30317	2.12232	2.27142	2.4103	2.34171	2.44256	2.29812	2.37424	2.40084	2.52516	2.43924	2.34681	2.16379	2.27139	2.42332	2.39549	2.25879	2.36188	2.44518	2.47936	2.27997	2.33086	2.43347	2.26164	2.36263	2.3587	2.33981	2.30052	2.31164	2.36005	2.36152	2.30816	2.26344	2.40519	2.11061	2.3552
PRKCZ	2.93183	2.91664	2.983	3.04773	2.99826	2.97099	3.03748	2.93084	2.78668	2.84831	2.94476	2.92798	2.97976	2.91714	2.90226	2.9658	2.92172	2.91414	2.95066	2.93278	2.96128	2.97538	2.97297	2.98427	2.9247	2.92025	2.96627	2.78395	2.89387	3.09551	2.96842	2.81573	2.92184	2.9291	2.99879	2.90763	2.92424	2.91805	2.95745	2.93428	2.938	2.93715	2.93713	2.90768	2.88059	2.97865	2.92685	2.9135	3.01445
SERPINA5	1.8027	1.8683	1.95482	1.84535	1.82659	1.73805	1.85092	1.90246	1.92267	1.77386	2.03613	1.84891	1.95171	1.68678	1.93527	1.93243	1.84026	1.78562	1.94269	1.83161	1.85713	1.79727	1.85602	1.93731	1.81271	1.83972	1.90779	1.9389	1.80658	1.7849	1.80793	1.89331	1.78472	1.92028	1.84123	1.76648	1.91028	1.84507	1.92929	1.90685	1.74632	1.8353	1.88898	1.98306	1.83243	2.01624	1.8813	1.82097	1.93082
GRN	3.25717	3.34212	3.37395	3.3596	3.3388	3.2721	3.34948	3.34189	3.32406	3.30128	3.25345	3.3326	3.34189	3.22492	3.26871	3.35796	3.31374	3.24481	3.29911	3.22479	3.3229	3.29184	3.36966	3.32439	3.34836	3.30714	3.28896	3.24802	3.29072	3.36415	3.27216	3.23034	3.26173	3.31942	3.35724	3.30071	3.36748	3.27385	3.36916	3.35601	3.32625	3.33992	3.34402	3.27426	3.33022	3.34224	3.3774	3.31019	3.35035
TOMM20	2.266	2.37394	2.03954	2.20317	2.23027	1.96901	2.04071	2.16362	2.37582	1.86612	2.10954	2.33535	2.07666	1.94784	1.95265	2.15114	2.27897	1.98855	2.02428	2.32153	2.20159	2.43471	2.31841	2.23835	2.27469	1.955	2.0555	2.02502	2.39806	1.99526	2.20755	2.20063	2.3609	2.30863	1.90856	1.94168	2.08016	2.19122	2.1262	2.18818	2.03316	2.20473	2.15415	2.16	2.34322	2.33925	2.18656	2.10619	2.08534
MPC2	3.42957	3.42827	3.44652	3.46514	3.44128	3.34454	3.46527	3.46777	3.38139	3.38568	3.3229	3.41462	3.43813	3.4536	3.36466	3.46704	3.41648	3.35141	3.42902	3.42082	3.41678	3.43647	3.44062	3.42947	3.3979	3.42503	3.45908	3.35559	3.44072	3.43579	3.42741	3.45289	3.39177	3.43545	3.44758	3.48785	3.44416	3.41113	3.42923	3.38849	3.38623	3.42301	3.42291	3.4393	3.44557	3.46873	3.41528	3.46639	3.42957
CCT3	3.30879	3.27879	3.2762	3.31743	3.31881	3.26415	3.23271	3.23989	3.25574	3.25211	3.23953	3.27333	3.30249	3.31927	3.25821	3.26719	3.2937	3.23927	3.33971	3.24508	3.28799	3.28672	3.33535	3.30376	3.28088	3.23519	3.28819	3.21324	3.26509	3.31446	3.27478	3.24449	3.28546	3.27115	3.30153	3.2601	3.27012	3.32328	3.31067	3.2746	3.31388	3.24272	3.28201	3.3175	3.25466	3.27899	3.23822	3.34236	3.27191
CCL2	2.8469	2.83059	2.68215	2.77341	3.12217	2.71687	2.828	2.78336	3.03671	2.83621	2.88366	2.80731	2.90792	3.06826	2.61652	2.70808	2.89773	2.8748	2.83199	2.75381	2.74479	2.73043	2.99466	2.79351	2.97332	2.73192	2.67819	2.74511	2.6759	2.71813	2.74663	2.92094	2.83778	2.79603	2.82414	2.80554	2.81192	2.95896	2.85532	2.92378	2.94313	2.63037	2.84194	3.00085	2.80979	3.08952	2.87935	2.96375	2.62499
TGFB1	1.98227	2.09279	2.00823	2.23876	1.91339	1.98559	2.06212	2.11016	2.15638	2.04464	2.011	2.1622	2.17401	2.12018	2.08099	2.27405	2.2111	2.0948	2.12464	2.01323	2.07778	2.10482	2.12136	2.11222	2.14855	2.24936	2.01531	2.02256	2.12164	2.03961	2.05326	2.01883	2.07519	2.05483	2.14494	2.01605	2.18305	2.07995	2.17708	2.16475	2.06874	2.07719	2.03573	2.28146	2.05707	2.28543	2.00917	2.26218	2.14743
RAB11FIP5	2.71648	2.65871	2.63515	2.72001	2.69397	2.72985	2.60588	2.68016	2.73649	2.79851	2.67516	2.68741	2.71523	2.53426	2.73122	2.67077	2.66267	2.86772	2.6453	2.64958	2.66871	2.72411	2.72516	2.75102	2.68418	2.64114	2.67786	2.5996	2.70405	2.86479	2.70847	2.72942	2.70109	2.66029	2.62607	2.56212	2.63923	2.50723	2.69323	2.71508	2.74701	2.659	2.6617	2.60672	2.73516	2.68342	2.65927	2.62549	2.73201
BAZ1B	2.99643	3.02763	3.04592	3.02419	2.97034	3.02087	2.97119	2.98463	3.06283	2.90938	3.00395	2.99011	2.99305	2.989	2.96036	2.97496	3.02074	2.87547	3.04244	2.99085	3.01814	3.01369	3.03641	3.00129	3.00175	2.97652	3.06657	2.82922	2.96771	2.98325	2.96091	2.99506	2.99675	2.9717	2.96974	2.97293	2.99125	3.0043	2.97869	3.02388	3.01105	2.94963	3.00021	3.07217	2.95656	3.00218	2.9593	3.0231	3.00624
BACE1	2.55387	2.57772	2.54456	2.5839	2.48662	2.71769	2.57215	2.49877	2.57245	2.29621	2.66953	2.51394	2.56251	2.57956	2.62562	2.63016	2.63285	2.74374	2.51156	2.4807	2.58077	2.61711	2.49815	2.57112	2.63567	2.57058	2.58396	2.63829	2.54016	2.61617	2.61491	2.50676	2.50732	2.60828	2.64771	2.55411	2.58658	2.55635	2.5945	2.68677	2.60769	2.42935	2.46805	2.49571	2.51123	2.51761	2.67455	2.50865	2.56308
ADH5	3.26037	3.24133	3.17429	3.2055	3.19756	3.20508	3.17703	3.25919	3.26516	3.1812	3.23259	3.23242	3.25	3.1664	3.22463	3.22565	3.28182	3.21697	3.20503	3.26237	3.29001	3.26283	3.24193	3.21676	3.23171	3.21143	3.22229	3.26219	3.27313	3.13977	3.24568	3.23395	3.25541	3.23839	3.25237	3.21586	3.19223	3.21476	3.22387	3.27012	3.32887	3.2348	3.24041	3.22962	3.24046	3.25292	3.18708	3.21988	3.16358
ADGRG1	3.09441	3.19133	3.15824	3.16351	3.10702	3.14339	3.13881	3.12684	3.13353	3.07144	3.07547	3.15437	3.12137	3.09089	3.11973	3.13884	3.12222	3.02423	3.14271	3.05335	3.13004	3.11718	3.09564	3.1208	3.18504	3.06387	3.14039	3.05226	3.08189	3.19761	3.1377	3.09397	3.12634	3.10933	3.12284	3.13825	3.1821	3.17275	3.16174	3.12652	3.12032	3.10187	3.11474	3.08543	3.15406	3.14084	3.20566	3.10592	3.13055
WBP1L	1.97111	2.23039	1.92973	2.18569	2.14188	1.93266	2.1773	2.02627	1.89426	2.07923	2.16559	1.95794	2.03084	1.83379	1.87495	2.18035	1.95297	1.91264	1.9061	2.23416	2.27081	2.29697	1.90298	2.18085	1.89442	1.92171	2.00608	1.81764	1.76844	1.97161	2.05203	2.10958	2.15328	2.05355	2.07733	2.07675	1.88638	2.13207	2.19328	1.88569	1.85475	2.27734	2.11954	1.98479	1.94681	2.13846	2.07541	2.09848	2.11508
AKR7A2	3.14281	3.19577	3.17876	3.27738	3.15088	3.17379	3.23751	3.20774	3.06302	3.18824	3.07624	3.17524	3.21983	3.112	3.144	3.20951	3.19704	3.13485	3.25792	3.14546	3.19653	3.18151	3.16602	3.19658	3.19214	3.09103	3.19122	3.04958	3.18005	3.30757	3.19249	3.11249	3.1514	3.23586	3.23149	3.17708	3.22011	3.13745	3.19291	3.19867	3.17107	3.16248	3.19771	3.27501	3.14107	3.29252	3.22799	3.25457	3.26463
MRPL1	3.29782	3.23248	3.25166	3.23129	3.23665	3.27481	3.27429	3.21076	3.26706	3.21847	3.28274	3.18307	3.23077	3.32738	3.25738	3.26086	3.28734	3.29728	3.26418	3.21709	3.27975	3.25262	3.2983	3.20067	3.21473	3.23922	3.26564	3.28704	3.28812	3.21203	3.21071	3.24621	3.25066	3.2785	3.22479	3.31287	3.20051	3.24741	3.20836	3.23169	3.27037	3.23827	3.22099	3.29259	3.20268	3.30015	3.22431	3.30887	3.22551
TP53INP2	3.08787	3.10737	3.07523	3.26487	3.27543	3.1699	3.19992	3.21849	3.23384	3.2166	3.20368	3.23108	3.23027	3.12507	3.08481	3.10542	3.1141	3.20352	3.15078	3.27385	3.18678	3.20887	3.14698	3.24365	3.09235	3.05369	3.24759	3.1788	3.12417	3.29411	3.15555	3.27423	3.19682	3.17554	3.16201	3.17922	3.30468	3.00525	3.14216	3.09012	3.17979	3.15353	3.1191	3.18297	3.19448	3.09564	3.18297	3.11858	3.20855
SELENBP1	3.59877	3.53791	3.50468	3.56401	3.55666	3.49946	3.55314	3.5121	3.52226	3.59518	3.56359	3.56502	3.55874	3.44116	3.57852	3.48306	3.469	3.45741	3.56444	3.57898	3.5262	3.51161	3.51619	3.64059	3.53844	3.46301	3.584	3.49677	3.59731	3.52261	3.64555	3.55195	3.61859	3.57366	3.47974	3.46664	3.54385	3.49591	3.58078	3.53251	3.57742	3.58352	3.54641	3.61801	3.59227	3.48817	3.44935	3.44219	3.52629
EIF4EBP2	2.78062	2.90093	2.87373	2.91719	2.87032	2.83027	2.9012	2.98647	2.86151	2.95479	2.82719	2.85954	2.79776	2.88004	2.80151	2.91719	2.80247	2.8039	2.82177	2.91719	2.86307	2.90976	2.87558	2.95172	2.77852	2.95919	2.97287	2.83626	2.93775	2.91905	2.8764	2.86462	2.87333	2.95153	2.89492	2.89722	3.02066	2.80922	2.91061	2.86637	2.84659	2.97907	2.86373	2.91669	2.94369	2.9188	2.84276	2.8756	2.89863
HTRA1	2.70056	2.68722	2.69875	2.6626	2.60313	2.40375	2.74578	2.74956	2.59616	2.65718	2.68622	2.67663	2.7432	2.72194	2.73426	2.49812	2.57351	2.43474	2.54629	2.69304	2.65211	2.52021	2.56858	2.5103	2.60651	2.45915	2.48876	2.61604	2.55849	2.55524	2.53641	2.56832	2.57391	2.48103	2.61809	2.7113	2.52328	2.55376	2.66382	2.60445	2.48245	2.55927	2.58949	2.7042	2.50036	2.75256	2.80563	2.88347	2.54357
LGALS9	2.83801	2.92167	2.90154	2.9249	2.93362	2.97408	2.92205	2.8767	2.94315	2.92573	2.88047	2.88332	2.91623	2.67799	2.87058	2.86764	2.85427	2.82293	2.89643	2.81526	2.90568	2.89625	2.89846	2.95887	2.84418	2.93529	2.94493	2.89388	2.85671	2.86415	2.85965	2.83996	2.92193	2.8804	2.92106	2.78137	2.89358	2.78942	2.97297	2.96297	2.92659	2.90427	2.87779	2.81946	2.8707	2.84684	2.79431	2.89816	2.86354
MET	1.92038	1.96149	2.04638	1.90443	2.10802	2.02234	2.14914	1.98277	2.08173	2.0423	2.09878	2.0013	2.11261	2.00703	1.89863	2.07511	1.98567	1.91526	2.13783	2.08773	1.97987	1.96954	2.00198	2.02818	2.0789	1.92423	2.0905	2.12178	1.9873	2.07274	2.05545	2.01241	2.07769	1.93994	2.11602	2.07119	2.0311	2.03454	2.0572	1.91798	2.12564	2.03286	1.9578	2.05859	2.01401	1.91213	1.97072	2.03108	2.10243
PKDCC	3.16784	3.12899	3.30234	3.16329	3.10455	3.21376	3.11532	3.158	3.1363	3.13919	3.15429	3.10481	3.15078	3.27077	3.15048	3.16443	3.15807	3.04236	3.14602	3.17076	3.18112	3.15181	3.21592	3.1086	3.22155	3.07044	3.16377	3.05801	3.20649	3.21762	3.10491	3.15422	3.19541	3.0504	3.11994	3.32925	3.15144	3.28303	3.21519	3.0984	3.16285	3.15971	3.12003	3.18492	3.1265	3.10326	3.08832	3.08991	2.99787
RPS4Y1	3.4877	2.34059	2.59736	3.4507	2.13639	3.4632	3.46943	3.46911	3.51456	3.47434	2.17416	2.55667	2.39766	2.0828	3.50887	2.36733	2.39271	3.4471	2.41705	3.46678	2.3652	2.36131	2.2038	3.46731	3.5121	2.58054	2.4705	2.12145	2.43071	2.20524	3.49249	3.51048	3.48713	2.20554	2.37185	3.5084	2.45035	2.20156	3.49584	3.47478	3.49649	3.46237	3.47891	3.48292	3.47095	2.30365	3.4853	3.47188	3.40461
ALDH18A1	3.39762	3.48125	3.4288	3.42667	3.47167	3.46289	3.45255	3.46223	3.44084	3.5169	3.48138	3.49292	3.46975	3.42072	3.50577	3.46364	3.39687	3.42592	3.3998	3.469	3.42796	3.43994	3.37485	3.4577	3.38704	3.47428	3.42186	3.47532	3.44335	3.41905	3.45501	3.49718	3.44723	3.43308	3.42972	3.36036	3.4677	3.38841	3.42051	3.41506	3.41836	3.46873	3.46184	3.4064	3.4732	3.41876	3.36781	3.36992	3.43433
MT1E	2.90748	2.86131	2.98657	2.27338	2.50856	2.65084	2.92952	2.85446	2.61817	2.77269	2.89378	2.64044	2.85848	2.65866	2.63298	2.83398	2.58054	2.50148	2.59746	3.00263	2.69032	2.63967	2.64671	2.86865	2.92431	2.757	2.65194	2.79643	2.7691	2.93208	2.83217	2.74583	2.65463	2.85342	2.81114	2.7968	2.87496	2.73399	2.63079	2.91914	2.86679	2.92416	2.70239	2.81942	2.69388	2.43592	2.85684	2.61311	2.72778
NDUFB8	3.27152	3.29201	3.26152	3.27097	3.27694	3.33732	3.28903	3.34201	3.27937	3.36709	3.32314	3.29252	3.2832	3.33901	3.31406	3.29944	3.31908	3.34164	3.29262	3.28148	3.32179	3.32245	3.33961	3.25544	3.32231	3.27404	3.284	3.2893	3.2756	3.31123	3.31595	3.37218	3.28958	3.3049	3.29414	3.2746	3.26068	3.33305	3.28632	3.28937	3.29496	3.27261	3.29671	3.26706	3.29178	3.34252	3.25226	3.26074	3.26813
C1QA	3.09353	3.16344	3.07035	3.11572	3.07495	2.89153	2.84343	3.02792	3.20163	3.0658	2.84652	3.10094	3.13923	3.05911	2.91574	3.02945	3.1086	2.89801	3.06345	3.03484	2.99713	3.1264	3.15717	3.13627	2.9786	2.97851	2.9994	2.93288	3.02853	3.06256	2.97121	3.01864	3.02521	3.08572	2.98474	3.12007	3.03233	3.04415	3.11574	3.1796	3.11083	3.04265	3.08828	3.16826	3.05633	3.23856	2.93343	3.13457	2.90405
UNG	2.92201	2.98969	2.58178	3.0449	2.92666	2.93569	2.90273	2.9314	2.93929	2.97044	2.89952	2.96513	2.99006	2.93412	2.85069	2.98699	2.99246	2.87192	2.96525	2.95257	3.01038	2.95912	3.02404	2.99011	2.95507	2.82219	2.91845	2.84041	2.96015	2.87892	2.94208	2.97369	3.00386	3.00183	2.96388	2.9293	3.00642	2.98926	2.96473	2.94804	2.97462	2.97279	2.97947	2.9731	2.9389	2.99499	2.88402	2.98409	2.92042
SPTBN1	2.86251	2.99639	2.99493	2.75652	2.92761	2.92492	2.99761	2.98784	2.92424	2.99131	3.05139	2.97798	2.83396	3.03013	2.85494	2.99069	3.02092	2.92226	2.92276	2.91341	2.98641	2.92812	2.96629	2.84769	3.05815	2.98365	2.97002	2.97183	2.89245	2.89534	2.9279	2.99254	2.94942	2.97354	2.79121	2.98703	2.85837	3.03964	3.00391	2.99215	2.90249	2.97814	3.09085	3.00538	2.93055	2.90702	2.9591	2.91961	2.95516
POMC	2.10417	1.8774	1.78917	1.92474	1.8648	1.85853	1.66558	1.8719	1.94718	1.98072	1.90835	2.00355	2.01498	2.03494	2.17778	1.93078	1.9605	1.83815	1.89902	1.89707	2.01737	1.84697	1.93262	2.07504	1.848	1.82509	2.02233	1.70605	2.00235	1.96403	1.97689	1.92268	1.77506	1.90429	2.05498	1.90626	1.91712	1.99407	1.91167	1.91563	1.94061	1.9515	1.96561	2.00248	1.97142	2.03678	1.9128	2.03899	2.15585
USP39	2.97352	2.94511	2.82125	2.99554	3.0503	2.95078	2.98886	2.9711	2.91545	2.97744	2.91108	2.92367	2.93331	2.92466	2.9396	2.93223	2.98081	2.94167	3.00382	2.91931	2.96554	2.96941	3.03067	3.00475	2.94906	2.90838	2.94358	2.93317	2.9503	3.04206	2.99478	2.95722	2.99267	2.9037	2.96833	2.9291	2.97999	2.97332	2.92067	2.9671	2.99702	2.94234	2.95842	2.98536	2.92869	2.9018	2.89147	2.92605	2.93061
SLC39A13	2.52173	2.41721	2.67692	2.53112	2.45534	2.58725	2.47719	2.4925	2.52885	2.50081	2.44239	2.45676	2.52344	2.32207	2.49079	2.40539	2.50693	2.51668	2.45461	2.32285	2.59478	2.38976	2.4117	2.36945	2.45475	2.53517	2.57967	2.38439	2.38457	2.56929	2.56875	2.46713	2.44272	2.36639	2.65915	2.44194	2.48961	2.55957	2.48308	2.49156	2.43347	2.36575	2.43153	2.5189	2.33993	2.4664	2.62476	2.47985	2.51
MNAT1	2.38045	2.481	2.48359	2.47515	2.42315	2.61263	2.40545	2.61668	2.38938	2.50333	2.40363	2.49511	2.32704	2.4547	2.56225	2.51272	2.51292	2.56301	2.50098	2.51756	2.4369	2.36164	2.49473	2.52568	2.49826	2.48194	2.48334	2.49693	2.54948	2.36971	2.53804	2.59555	2.43722	2.47053	2.45131	2.50467	2.52241	2.59336	2.4768	2.44348	2.55089	2.42154	2.36045	2.433	2.39795	2.48356	2.5316	2.4738	2.39497
SCD5	2.225	2.22422	1.96062	2.26175	2.19872	2.34385	2.23039	2.28071	2.32443	2.16721	2.50856	2.2559	2.32195	2.40147	2.3767	2.04028	2.18278	2.20345	2.11041	2.31973	2.1182	2.2693	2.30212	2.21375	2.22159	2.13335	2.13879	2.34559	2.30665	2.03559	2.0194	2.01819	2.19863	2.11899	2.23893	2.28504	2.19073	2.07154	2.33318	2.22615	2.1195	2.202	2.24608	2.3264	2.00101	2.31029	2.20236	2.27603	2.20851
RAPGEF1	2.95322	2.96223	2.96941	3.00796	2.98699	2.99182	2.99986	2.99744	3.02646	2.9704	2.95755	2.99711	2.97719	2.97425	2.95548	2.94901	2.96053	2.90171	2.95726	2.942	2.96338	2.93187	2.91562	2.96545	2.95117	2.98943	2.97618	2.95822	2.92172	3.02521	2.98469	2.93217	2.97462	2.94083	3.0047	2.91091	2.99198	2.95017	2.99805	2.99061	3.01801	2.97903	2.95824	3.04513	3.00024	2.98406	2.96996	2.95921	2.9533
RAD21	3.20131	3.33127	3.101	3.10455	3.15906	3.10082	3.1655	3.22345	3.2584	3.29904	3.16016	3.22722	3.12972	3.26935	3.1233	3.24161	3.28306	3.18678	3.1872	3.23611	3.26384	3.25833	3.29522	3.19332	3.22957	3.22557	3.1961	3.20763	3.24818	3.1892	3.1891	3.2928	3.29462	3.17444	3.15078	3.22147	3.16975	3.24884	3.18539	3.22199	3.20885	3.21592	3.23237	3.24621	3.23879	3.25286	3.19047	3.18365	3.1505
TAF7	3.37458	3.35463	3.38713	3.36966	3.35354	3.4003	3.35568	3.32977	3.36975	3.26273	3.40333	3.37849	3.36975	3.35695	3.43142	3.34079	3.34648	3.39706	3.34802	3.39442	3.35181	3.38057	3.34141	3.34103	3.40226	3.3565	3.37088	3.38905	3.38923	3.34817	3.36868	3.38959	3.37245	3.40363	3.34394	3.37781	3.34583	3.37804	3.36899	3.38678	3.32353	3.37959	3.3964	3.37908	3.36881	3.3515	3.41297	3.33696	3.368
USO1	3.30256	3.25622	3.29516	3.29408	3.30139	3.33182	3.25034	3.25753	3.27203	3.29482	3.31168	3.29098	3.27576	3.28313	3.37777	3.29101	3.2842	3.39735	3.31837	3.2631	3.25809	3.29086	3.24591	3.2915	3.33252	3.29489	3.31304	3.40147	3.29391	3.23226	3.28998	3.28744	3.29707	3.29118	3.30643	3.29589	3.2777	3.33395	3.30252	3.31019	3.31082	3.29951	3.28586	3.24994	3.26499	3.21933	3.3441	3.28478	3.3129
POLR2L	3.38352	3.33449	3.46834	3.44532	3.36077	3.38435	3.4477	3.39386	3.27346	3.30128	3.29802	3.31984	3.3981	3.40137	3.32216	3.38859	3.39092	3.20192	3.39204	3.28859	3.36365	3.3665	3.37949	3.39468	3.36262	3.32538	3.35031	3.3027	3.34931	3.44139	3.38338	3.28652	3.31568	3.35287	3.41012	3.39173	3.3679	3.38512	3.37395	3.3235	3.31307	3.35838	3.34317	3.39055	3.33864	3.3854	3.35593	3.38274	3.42612
RNF181	3.24901	3.22147	3.21999	3.26435	3.20728	3.14584	3.21569	3.23401	3.26683	3.26683	3.22951	3.21986	3.24161	3.24052	3.12919	3.23725	3.22656	3.15181	3.24511	3.24942	3.2113	3.23113	3.25119	3.25208	3.20258	3.2538	3.23342	3.13997	3.23192	3.27885	3.23362	3.2535	3.23856	3.22833	3.24261	3.28061	3.24264	3.2289	3.227	3.20785	3.2144	3.22744	3.223	3.2353	3.25166	3.26528	3.21494	3.2496	3.19071
KEAP1	2.96143	2.93506	2.92833	2.99654	2.95298	2.87928	2.98691	2.94864	2.88265	2.91376	2.94934	2.91339	2.9639	2.91341	2.91108	2.90578	2.92319	2.97702	2.92533	2.97585	2.97187	2.93636	2.93354	2.97218	2.90599	2.90267	2.92771	2.94245	2.88649	2.98861	2.94102	2.89202	2.97365	2.93958	2.9506	2.90429	2.9465	2.94658	2.94326	2.94876	2.92598	2.91241	2.95792	2.91845	2.93826	2.97767	2.90416	2.98105	2.92898
PRAF2	2.26421	2.06302	2.11908	2.06122	2.29283	1.86205	1.94499	2.10954	2.08653	2.18439	2.06765	2.04365	2.17265	2.2483	2.16142	2.12284	2.18359	2.07058	2.09684	2.06917	1.94712	2.04319	2.06562	2.20718	1.92259	2.13485	2.106	1.93099	2.09766	2.09073	2.16668	1.96969	2.05959	2.03767	2.03676	2.01276	2.01449	2.00429	1.95705	2.05179	2.19227	2.07	2.25955	2.16429	2.07124	2.08897	2.00275	2.19774	2.01891
COMT	1.79684	1.81057	1.93056	2.02867	1.80075	1.73856	1.83216	1.86039	1.846	1.81695	1.71697	1.79806	1.95455	1.7635	1.83251	1.88375	1.93747	1.75764	1.83437	1.67895	1.68975	1.94408	1.9698	1.7911	1.86462	1.78449	1.87923	1.83155	2.03997	1.89982	1.80542	1.76983	1.97121	1.86599	2.0035	1.86089	1.91408	1.8281	1.87252	1.72237	1.79601	1.68215	1.71678	1.85116	1.90903	1.80012	1.8596	1.93687	1.91057
NUDT9	3.22845	3.24528	3.21255	3.29871	3.23895	3.23475	3.29622	3.2746	3.20411	3.26042	3.24818	3.26576	3.29679	3.27505	3.19377	3.2496	3.23594	3.2234	3.29596	3.29239	3.30085	3.30163	3.29516	3.22513	3.284	3.28865	3.2549	3.22722	3.25108	3.31235	3.26045	3.1898	3.27378	3.28241	3.28549	3.26947	3.31736	3.29979	3.28108	3.1892	3.19214	3.27491	3.28241	3.30544	3.26769	3.29994	3.20489	3.31963	3.30124
DDX56	3.01273	2.94556	3.0432	2.97262	2.96071	3.04034	3.0251	2.96569	2.92829	2.95174	2.91277	2.94993	2.99841	2.97151	3.00365	2.9729	2.94426	2.879	2.99231	2.93899	2.96153	2.95046	2.97513	2.93674	2.97767	2.89336	3.02259	2.86628	2.94532	2.99596	2.96465	2.90444	2.94681	2.99023	2.9582	2.9149	2.98651	3.00159	2.95483	2.93523	2.96883	2.94339	2.96434	3.01705	2.95003	2.94749	2.97256	2.95021	2.94171
RFTN1	2.85651	2.76869	2.86383	2.90925	2.84579	2.89932	2.81148	2.78605	2.98755	2.62323	2.86666	2.84293	2.87388	2.89571	2.76205	2.80761	2.90028	2.82692	2.75555	2.84521	2.86553	2.90416	2.79083	2.85612	2.79431	2.82703	2.89718	2.80038	2.85152	2.92099	2.83141	2.86486	2.73296	2.83668	2.88625	2.79667	2.89981	2.7813	2.93796	2.85041	2.80079	2.73254	3.02652	3.19392	2.8254	2.94077	2.76753	3.05152	2.70191
MYO1C	2.93123	2.97685	2.94107	3.02427	2.9786	2.98788	2.94476	2.96075	2.93836	3.00915	2.96868	2.99766	3.03046	2.91181	2.9433	2.95635	2.93729	2.93256	2.99803	3.00891	2.9644	2.98317	2.96561	3.01112	2.91829	2.98678	2.94321	2.93644	2.95385	2.99904	2.94997	2.97496	2.94796	2.95982	3.01428	2.86729	2.97063	2.96552	2.95834	2.95033	2.92428	2.96854	2.98331	2.95122	2.96932	2.97825	2.97054	2.9628	3.02768
RHOBTB3	3.15019	3.18643	3.08625	3.10352	3.10319	3.27184	3.15484	3.10588	3.143	3.11065	3.21671	3.17222	3.09344	3.09043	3.2777	3.1701	3.16784	3.28088	3.13919	3.15119	3.17762	3.19669	3.14391	3.08787	3.23333	3.10874	3.17588	3.25436	3.1996	3.1387	3.185	3.21121	3.13789	3.17094	3.10865	3.03295	3.08669	3.18839	3.17979	3.17117	3.17123	3.18174	3.14662	3.07804	3.16848	3.11566	3.1407	3.05791	3.08665
MRPS35	3.15228	3.23793	3.20121	3.21151	3.19845	2.90583	3.18452	3.2113	3.18559	3.20276	3.10816	3.20806	3.17806	3.17668	2.93795	3.21116	3.26243	3.12921	3.18415	3.18877	3.25134	3.21371	3.29137	3.1898	3.19918	3.19097	3.15817	3.10234	3.19855	3.11002	3.17089	3.26158	3.22996	3.20368	3.18985	3.18548	3.1986	3.18529	3.21991	3.19037	3.17149	3.18608	3.25645	3.16309	3.20189	3.21736	3.12126	3.18628	3.20158
TUBA4A	3.18972	3.07511	3.23328	3.10551	3.1113	3.08577	3.13646	3.05615	3.06153	3.09101	3.0664	3.12724	3.18405	3.23922	3.05735	2.98406	3.09599	3.09818	3.14134	3.17503	3.10763	3.15863	3.15868	3.10949	3.14948	3.0267	3.15382	3.02627	3.07783	3.25551	3.10256	3.01038	3.1727	3.06677	3.10415	3.1599	3.11791	3.21874	3.11245	3.08434	3.14216	3.07626	3.07151	3.14542	3.09469	3.1846	3.13549	3.18703	3.18019
NELFB	2.7264	2.74567	2.80857	2.79692	2.79383	2.79825	2.84424	2.78	2.75772	2.71244	2.80057	2.76385	2.81349	2.70829	2.82173	2.73708	2.68196	2.77226	2.76465	2.78599	2.79321	2.81053	2.78281	2.80234	2.84934	2.80674	2.81122	2.71388	2.75551	2.86912	2.75156	2.70674	2.79363	2.80222	2.80412	2.7115	2.77714	2.80981	2.81894	2.8164	2.82606	2.7977	2.71046	2.78013	2.72015	2.78408	2.80461	2.72024	2.78486
RFXANK	2.96924	2.97458	2.86397	3.11241	2.95639	2.93975	3.0147	2.9549	2.94013	2.96633	2.94819	2.96296	3.01149	2.85684	2.93465	2.98013	2.97151	2.82625	2.9687	2.97949	2.99067	3.02033	2.99182	2.94079	2.88964	2.93859	2.95499	2.82403	2.96465	3.07525	3.00766	2.88592	2.93681	2.96342	2.94107	2.84779	2.99866	2.90631	2.99912	2.98926	2.98373	2.94593	2.99736	2.98474	2.95473	3.04208	2.87951	2.99854	2.97933
GBA2	2.79066	2.73206	2.86947	2.90093	2.82111	2.92771	2.85751	2.83742	2.73041	2.89325	2.92754	2.72222	2.84588	2.77996	2.85184	2.74429	2.8213	2.85281	2.89447	2.76084	2.88904	2.87803	2.8643	2.83624	2.75025	2.84039	2.89291	2.78151	2.79823	2.99097	2.80434	2.79884	2.76012	2.67088	2.81673	2.76252	2.79469	2.83372	2.82143	2.74589	2.74415	2.80102	2.82348	2.69572	2.7853	2.76219	2.79743	2.79414	2.9045
SIAE	3.4511	3.51343	3.46452	3.4682	3.50259	3.4647	3.4999	3.49663	3.48234	3.51472	3.48903	3.5039	3.4639	3.48874	3.47015	3.5064	3.52059	3.47505	3.46276	3.46134	3.52025	3.46841	3.47334	3.45007	3.53455	3.50035	3.49132	3.46784	3.46975	3.48083	3.46146	3.54146	3.43924	3.53061	3.48874	3.49146	3.48802	3.47293	3.49621	3.51898	3.51587	3.52176	3.48931	3.46452	3.51554	3.482	3.56464	3.42426	3.49262
NIF3L1	3.12462	3.08052	3.12545	3.093	3.12276	3.07362	3.06489	3.09719	3.0741	3.12756	3.03722	3.04522	3.07689	3.18931	3.0717	3.09041	3.09764	3.08283	3.09575	3.09441	3.06478	3.04402	3.08425	3.09742	3.09528	3.10398	3.09829	3.05515	3.12703	3.04909	3.08719	3.1129	3.06061	3.08753	3.03988	3.18103	3.0813	3.07716	3.06945	3.04153	3.09747	3.05249	3.06536	3.08814	3.06735	3.06835	3.08969	3.0673	3.10851
ISCA1	2.80812	2.8578	2.65442	2.78034	2.74525	2.66252	2.80111	2.76145	2.84	2.92365	2.75477	2.83983	2.78892	2.90482	2.80679	2.84377	2.76648	2.81993	2.79758	2.93142	2.78605	2.86049	2.86788	2.76682	2.75126	2.81786	2.74844	2.76365	2.788	2.70506	2.7503	2.8706	2.80615	2.85795	2.80229	2.79431	2.78947	2.78126	2.79411	2.76194	2.79566	2.82151	2.77935	2.7707	2.81475	2.84064	2.74117	2.75338	2.77568
UQCRB	3.40968	3.43228	3.41997	3.36834	3.41549	3.37271	3.42019	3.39209	3.45612	3.50423	3.43589	3.42353	3.41201	3.46502	3.42383	3.41331	3.42482	3.42657	3.39412	3.41506	3.41612	3.41358	3.42689	3.33888	3.44224	3.47478	3.4326	3.43704	3.46089	3.39195	3.38431	3.43902	3.38713	3.40201	3.39102	3.48027	3.39376	3.43159	3.37912	3.38896	3.40295	3.41401	3.42353	3.36403	3.41581	3.41743	3.4339	3.41467	3.39697
GNL2	3.1484	3.10544	3.12205	3.105	3.0896	3.04472	3.06648	3.10898	3.07221	3.04857	3.08451	3.10666	3.13087	3.14313	3.06732	3.04367	3.12068	3.03709	3.08974	3.05078	3.09653	3.01101	3.13129	3.08775	3.08225	3.04415	3.07824	3.04917	3.0873	3.06094	3.0875	3.09822	3.07543	3.11343	3.11986	3.11696	3.09617	3.11054	3.07305	3.09467	3.0976	3.04121	3.06389	3.11168	3.04461	3.15347	3.12642	3.11864	3.05524
RAF1	2.91922	2.89909	2.93383	2.99252	2.97668	2.98206	2.95773	2.99364	2.95115	3.051	2.94463	2.91008	2.96381	2.91773	2.95412	2.96631	2.92448	2.93562	2.99757	2.89048	2.99011	2.9706	2.94985	2.9616	2.88508	2.98026	3.0047	2.99288	2.94389	3.04731	3.00837	2.95954	2.93989	2.9309	3.00374	2.90322	3.05069	2.88461	2.98703	2.94007	2.9828	2.96733	2.96987	2.94431	2.93597	2.89648	2.91773	2.92407	2.96379
PUM1	3.2785	3.27814	3.25333	3.26249	3.23568	3.23737	3.27025	3.29917	3.2871	3.2377	3.32256	3.29782	3.2634	3.24233	3.26143	3.27517	3.29211	3.23491	3.28889	3.28189	3.27905	3.26986	3.28944	3.2611	3.30172	3.25217	3.29312	3.26493	3.29049	3.29079	3.24802	3.28806	3.29414	3.27083	3.23674	3.2496	3.26372	3.30468	3.2654	3.27436	3.273	3.29134	3.31168	3.27261	3.31463	3.25622	3.27152	3.24411	3.24591
STRAP	3.34817	3.36868	3.22356	3.34709	3.36428	3.31654	3.32492	3.35878	3.33089	3.37088	3.2852	3.35487	3.35863	3.36171	3.34157	3.37744	3.37124	3.36537	3.37693	3.39131	3.35895	3.39069	3.38942	3.30814	3.31773	3.33904	3.35197	3.33089	3.34488	3.31721	3.34559	3.3307	3.34394	3.35935	3.3273	3.29755	3.34418	3.36003	3.35377	3.30135	3.35395	3.32932	3.37876	3.33407	3.35274	3.38274	3.33912	3.33912	3.33823
LARP1	2.74921	2.81739	2.79584	2.83567	2.75649	2.88127	2.75812	2.84254	2.82891	2.80797	2.74933	2.8342	2.82256	2.74072	2.69507	2.7528	2.80983	2.72842	2.76496	2.77598	2.77221	2.7839	2.79057	2.71911	2.76428	2.75676	2.81694	2.65388	2.7094	2.89105	2.76353	2.77327	2.77675	2.79963	2.77975	2.66757	2.76444	2.80373	2.82254	2.73625	2.83974	2.70736	2.84863	2.78375	2.85795	2.80703	2.73786	2.81942	2.74091
F13A1	2.77454	2.8939	2.89828	2.92808	2.92287	2.9631	2.81075	2.75851	3.18564	3.1568	2.87975	3.0172	3.02631	2.91944	3.10684	2.89517	2.86557	2.86792	2.92027	3.02431	2.8626	3.02866	3.09534	3.01634	3.07244	2.71012	2.95009	3.10991	2.99704	2.89542	2.95035	3.0157	3.1519	2.83962	2.63998	3.11933	2.94445	3.01468	2.89356	3.04508	2.86084	2.97361	2.81782	3.05928	2.88937	2.94846	2.82606	2.72792	2.86644
SPINT1	3.25072	3.29717	3.35387	3.34055	3.35354	3.302	3.33961	3.26552	3.31138	3.31819	3.26626	3.32029	3.32656	3.25944	3.2645	3.25131	3.27666	3.24713	3.30391	3.28499	3.29864	3.29198	3.32492	3.31352	3.29066	3.34752	3.32783	3.27346	3.30163	3.37858	3.26258	3.27091	3.31592	3.30601	3.34688	3.23972	3.32969	3.27892	3.31927	3.31038	3.3099	3.3294	3.30348	3.25304	3.29343	3.26947	3.29714	3.27401	3.30443
GRINA	2.87706	2.79021	2.97717	2.9483	2.84029	2.85614	2.89685	2.8067	2.90923	2.85476	2.902	2.87024	2.82583	2.76945	2.78259	2.79479	2.81934	2.8596	2.84316	2.8411	2.84794	2.75426	2.84944	2.74842	2.86886	2.96232	2.79284	2.87555	2.79546	2.94544	2.84064	2.82268	2.83947	2.83052	2.88263	2.82566	2.77013	2.8287	2.85248	2.88032	2.80572	2.80274	2.89838	2.83488	2.74652	2.8316	2.83402	2.88307	2.83082
UNC119B	3.21116	3.16349	3.22505	3.21174	3.211	3.3235	3.23622	3.20828	3.14043	3.14047	3.29272	3.16271	3.18464	3.15791	3.27927	3.21407	3.21494	3.26973	3.18277	3.20018	3.25514	3.21352	3.158	3.19165	3.21575	3.20869	3.24744	3.25196	3.19541	3.2206	3.23674	3.24272	3.21076	3.19446	3.23406	3.16587	3.19694	3.16512	3.24	3.24881	3.20279	3.24336	3.17183	3.1674	3.20847	3.15744	3.1302	3.14478	3.18864
STK38	3.20743	3.24116	3.1226	3.26801	3.21944	3.20913	3.28765	3.21521	3.23118	3.24314	3.22088	3.22384	3.24138	3.09896	3.12717	3.25466	3.22534	3.14913	3.22565	3.2278	3.24334	3.26703	3.24046	3.23948	3.17755	3.24428	3.24719	3.17144	3.18804	3.29955	3.2364	3.24029	3.20649	3.20796	3.24901	3.11638	3.28058	3.13761	3.22554	3.21494	3.18829	3.21697	3.26127	3.19541	3.25741	3.20357	3.13886	3.21706	3.24278
FCGBP	3.72176	3.6123	3.68629	3.67696	3.72503	3.75509	3.72896	3.6638	3.68755	3.70556	3.65717	3.71081	3.73075	3.57319	3.73959	3.70094	3.68586	3.7584	3.70955	3.71687	3.66739	3.70825	3.62182	3.71603	3.72397	3.665	3.68879	3.74437	3.71512	3.72664	3.7195	3.72308	3.71512	3.71993	3.73726	3.60809	3.68505	3.70473	3.67974	3.72896	3.70303	3.69881	3.7039	3.63449	3.71185	3.6147	3.78532	3.62688	3.75462
WDR59	2.86893	2.87137	2.94502	2.91675	2.82136	3.00864	2.85361	2.79802	2.86508	2.7642	2.9255	2.85767	2.89186	2.78985	2.93819	2.83547	2.85907	2.81951	2.84409	2.86589	2.8175	2.85226	2.81775	2.86289	2.91443	2.83376	2.97606	2.8377	2.88095	2.93584	2.91752	2.86694	2.87127	2.81814	2.88366	2.79976	2.87399	2.82266	2.87673	2.87484	2.94577	2.89262	2.89145	2.85952	2.83624	2.80258	2.85866	2.82744	2.89332
PIGT	3.21226	3.26472	3.26629	3.21983	3.20273	3.2558	3.23469	3.26573	3.21558	3.23486	3.15358	3.2353	3.21255	3.20365	3.23237	3.24585	3.17155	3.20131	3.24528	3.18203	3.2085	3.185	3.21087	3.23887	3.2591	3.21486	3.2597	3.1568	3.223	3.25779	3.24693	3.22361	3.20994	3.21636	3.28108	3.22431	3.25869	3.25645	3.24771	3.23533	3.26185	3.24122	3.20576	3.1665	3.28491	3.20229	3.30707	3.2189	3.28782
STATH	1.69269	1.66755	1.77709	1.76324	1.62811	1.82932	1.70019	1.74512	1.66542	1.77675	1.72454	1.70745	1.72042	1.71719	1.7035	1.61826	1.60658	1.7059	1.74988	1.62738	1.73724	1.69714	1.76415	1.78874	1.65879	1.57472	1.61833	1.71823	1.72183	1.62505	1.72105	1.63723	1.64941	1.68891	1.68149	1.70857	1.66052	1.68959	1.60393	1.74424	1.63171	1.64624	1.75627	1.81961	1.66575	1.69808	1.63624	1.71658	1.90268
SERPINA3	2.06023	1.9499	2.02103	1.98954	2.09528	1.86516	2.00303	1.97927	2.35993	2.03903	1.92327	2.00046	2.03236	2.21768	2.03895	2.0203	2.01562	1.9441	2.12365	2.09821	1.87936	1.98227	1.96036	1.93344	1.87062	1.88468	1.97344	1.97409	1.91602	1.96281	2.05351	1.97502	1.96946	1.97903	2.11314	2.09941	2.0577	2.0211	2.02939	1.83531	1.84335	1.92149	2.14911	2.02384	1.94703	2.04858	1.84439	2.29373	1.88424
SIVA1	3.18337	3.09833	3.17047	3.09335	3.11876	3.11502	3.08447	3.11304	3.07583	3.05374	3.05885	3.09751	3.16281	3.19971	3.05826	3.11683	3.10579	3.10949	3.11829	3.09556	3.08876	3.0822	3.12574	3.14203	3.10931	3.09321	3.1377	3.05074	3.10038	3.13096	3.0994	3.10835	3.13391	3.06057	3.13379	3.19309	3.13441	3.1391	3.11668	3.07423	3.13089	3.04939	3.07172	3.15444	3.1036	3.13632	3.09996	3.18589	3.11492
MAP4	2.87361	2.82197	2.87012	2.82271	2.79202	2.88737	2.83919	2.73823	2.76051	2.84036	2.80694	2.84013	2.84599	2.81807	2.84667	2.80243	2.86311	2.83478	2.87184	2.81351	2.86533	2.79141	2.86327	2.87171	2.77689	2.74551	2.77474	2.78672	2.74596	2.87612	2.76396	2.77467	2.82361	2.77671	2.82944	2.81975	2.81638	2.82613	2.77547	2.77471	2.86413	2.76075	2.83064	2.75383	2.79921	2.85503	2.79202	2.83878	2.89617
CHMP4B	3.20902	3.28951	3.24208	3.31589	3.27313	3.10117	3.2757	3.31377	3.24752	3.33992	3.24196	3.26055	3.28121	3.24464	3.12903	3.29823	3.25102	3.20544	3.24217	3.21931	3.28852	3.27872	3.32306	3.28877	3.215	3.30342	3.22318	3.22915	3.2711	3.33724	3.28196	3.29522	3.28452	3.26509	3.2894	3.24672	3.31025	3.20902	3.28353	3.2795	3.23342	3.26261	3.26276	3.2617	3.25869	3.30544	3.20137	3.2235	3.27726
ADRM1	3.33639	3.3168	3.36714	3.38329	3.37271	3.33335	3.34571	3.33663	3.31956	3.37519	3.31595	3.33422	3.38139	3.3484	3.30338	3.32648	3.34922	3.26769	3.37444	3.33252	3.32372	3.34244	3.36895	3.35019	3.28373	3.32149	3.35593	3.26182	3.3273	3.39892	3.34349	3.28871	3.3294	3.31934	3.34769	3.31949	3.32761	3.32928	3.36069	3.32656	3.34394	3.30557	3.34672	3.36816	3.3261	3.37132	3.33992	3.39158	3.37395
PIR	2.68475	2.62643	2.2828	2.68765	2.61825	2.65432	2.6941	2.75647	2.69161	2.775	2.47208	2.66357	2.63166	2.77456	2.66393	2.74864	2.82796	2.81232	2.70405	2.65257	2.74885	2.62686	2.6374	2.79932	2.39898	2.72616	2.65383	2.70517	2.60875	2.48723	2.71871	2.74614	2.71372	2.65729	2.56363	2.65129	2.68913	2.59902	2.64642	2.5604	2.59102	2.6744	2.73767	2.62169	2.63719	2.70775	2.4139	2.66928	2.66318
CRMP1	1.91653	1.88853	1.88673	1.87605	2.06353	1.84298	1.68931	1.80587	2.03005	2.0425	1.90679	1.97862	1.9179	1.75975	2.0133	1.71312	1.90832	1.94795	1.91233	1.79982	1.83426	1.83176	1.94632	1.76563	1.86066	1.87169	1.98155	1.86983	1.94535	1.89492	1.92387	1.90757	1.91247	1.91653	1.85063	1.85963	1.92491	1.95035	1.78658	1.98324	1.78289	1.93809	1.96112	1.8152	1.93381	1.90494	1.85504	1.83758	2.00157
CUL3	3.1175	3.18005	3.05446	3.13389	3.21885	3.13004	3.15377	3.15935	3.15809	3.26378	3.13034	3.16999	3.16905	3.14339	3.2287	3.17776	3.19117	3.25267	3.19884	3.17559	3.21054	3.18589	3.1773	3.16723	3.16917	3.15382	3.1479	3.21034	3.13872	3.14546	3.11408	3.2206	3.15739	3.18095	3.15896	3.0697	3.17254	3.18469	3.21018	3.14336	3.16389	3.16684	3.17861	3.12592	3.17851	3.1534	3.14686	3.10437	3.14127
AKR1A1	3.27801	3.2381	3.25418	3.28527	3.25333	3.19808	3.22884	3.28619	3.22414	3.24208	3.18307	3.23102	3.29714	3.22312	3.1994	3.25699	3.24643	3.139	3.25048	3.19152	3.25057	3.25669	3.24865	3.2471	3.2085	3.20791	3.24416	3.14341	3.237	3.28491	3.24878	3.22777	3.18837	3.20929	3.26657	3.32984	3.26534	3.23589	3.24666	3.22996	3.21825	3.25773	3.2519	3.24859	3.25944	3.27807	3.28565	3.2707	3.33206
GTF2E2	3.09476	3.03735	3.08949	3.07129	3.0554	3.0757	3.05748	3.055	3.0006	3.01262	3.06602	3.01212	3.07179	3.0896	3.07215	3.04714	3.04765	3.0542	3.06138	3.03895	3.05407	3.08545	3.0637	3.06213	3.03754	3.02388	3.03198	3.06693	3.05803	3.14098	3.05194	2.89062	3.00991	3.03553	3.05385	3.08945	3.04722	3.03436	3.00143	3.04815	3.03221	3.03349	3.0795	3.05271	3.04888	3.05893	3.08777	3.05301	3.08372
SRRM2	2.9315	2.81925	3.07888	3.01292	3.04007	3.20404	3.07066	2.97572	2.99973	2.90813	3.13693	2.95495	2.92283	2.90936	3.14027	2.99119	2.89251	3.14985	2.98711	2.86382	2.98703	2.96761	2.91473	2.96837	3.04642	2.96294	3.13189	3.08581	2.95189	2.99248	2.98922	2.99466	2.9187	2.92251	3.01726	2.87763	2.96807	2.96273	3.00399	3.02883	3.03004	2.99604	2.99459	2.88962	2.96395	2.78777	2.95295	2.88937	2.91765
MOCS2	2.93633	3.00171	2.83359	3.01749	2.91193	3.0126	2.92666	3.04007	2.98777	2.96252	2.83494	2.98055	3.00227	2.96473	2.90591	3.00363	2.97408	2.88562	2.9904	2.97538	2.93543	2.93577	2.99669	2.96515	2.96505	2.9474	3.03916	2.85991	3.00833	2.97715	2.90299	2.9852	2.93999	2.96769	2.98886	3.00898	2.95932	2.96908	2.96183	2.92564	3.01855	2.87282	2.96854	2.98478	2.97687	3.01279	2.97636	3.02806	2.99795
ADD1	3.31575	3.31911	3.30362	3.34889	3.31757	3.35737	3.31631	3.28111	3.3251	3.29086	3.35601	3.32595	3.31639	3.25042	3.31945	3.29728	3.29636	3.3258	3.31554	3.30557	3.33971	3.33761	3.32119	3.31757	3.30855	3.29769	3.31721	3.29734	3.26657	3.3784	3.31568	3.30687	3.30898	3.31417	3.33244	3.25031	3.30524	3.31117	3.33508	3.34632	3.32252	3.31977	3.33593	3.27268	3.3175	3.32029	3.29286	3.27729	3.30778
VPS37B	3.28458	3.30524	3.39008	3.3445	3.3625	3.36195	3.37342	3.35327	3.28839	3.37249	3.35813	3.33823	3.33036	3.31467	3.32746	3.34648	3.30651	3.34615	3.32944	3.33639	3.33897	3.3346	3.31801	3.36121	3.31874	3.32962	3.35935	3.34205	3.30855	3.36305	3.36085	3.32336	3.34875	3.33857	3.3388	3.30729	3.37475	3.31131	3.32549	3.33275	3.35502	3.34438	3.3338	3.32521	3.34973	3.29489	3.32617	3.30278	3.33135
SDR39U1	2.81539	2.83141	2.91985	2.83697	2.86505	2.88364	2.90206	2.77759	2.79267	2.72752	2.86753	2.82865	2.80545	2.79494	2.87675	2.84917	2.78887	2.7998	2.82459	2.76299	2.83949	2.79184	2.83848	2.78584	2.8756	2.72698	2.88211	2.81649	2.84084	2.85444	2.86268	2.81459	2.83725	2.86884	2.82101	2.87769	2.84601	2.8335	2.8586	2.80258	2.79308	2.81962	2.79941	2.89445	2.84652	2.83511	2.87026	2.85814	2.83756
DEPP1	2.4561	2.32251	2.29349	2.45499	2.43543	2.05215	2.52414	2.36386	2.60609	2.4846	2.29116	2.53951	2.21963	2.60641	2.37061	2.16696	2.28632	2.01415	2.2249	2.26731	2.35193	2.10896	1.92347	2.63026	2.39199	2.36254	2.33622	2.45289	2.33925	2.26444	2.60132	2.26797	2.23665	2.07461	2.27125	2.6239	2.37856	2.31949	2.32084	2.38906	2.4061	2.42101	2.07831	2.40352	2.3638	2.37659	2.64404	2.44177	2.15517
S100A9	2.51425	2.30388	2.08155	2.44311	2.60204	2.0421	2.28557	2.28902	2.63161	2.56642	2.18145	2.37188	2.50128	2.32655	2.2808	2.51718	2.66876	2.52488	2.72222	2.24665	2.40332	2.59877	2.64661	2.54205	2.20363	2.12374	2.42315	2.22461	2.21921	2.49996	2.32282	2.44437	2.33604	2.3934	2.43482	2.68928	2.63983	2.45881	2.32282	1.92281	2.32328	2.2389	2.44736	2.54061	2.33047	2.59333	2.61233	2.55733	2.34701
PFDN2	3.04091	3.0086	3.07226	3.05327	3.01488	2.85037	2.93567	3.01515	2.98954	2.97999	2.94724	2.99782	3.11854	3.05318	2.99971	3.01003	3.01962	2.90947	3.01971	3.03006	3.03033	3.01221	3.09809	3.01627	2.96049	3.03633	3.00051	2.9024	3.03486	3.0174	3.02165	2.9012	3.00657	2.96128	2.99618	3.0741	3.06374	3.02605	2.98478	2.98244	3.02501	2.97676	3.02594	3.08368	2.91652	3.05503	3.00101	3.05536	3.03929
GSTK1	3.51898	3.50407	3.4807	3.53268	3.4996	3.55117	3.53549	3.56317	3.49088	3.52502	3.49946	3.51095	3.52664	3.41633	3.51359	3.52903	3.5087	3.48446	3.52279	3.48418	3.52167	3.49946	3.49823	3.53382	3.48543	3.49823	3.51095	3.49536	3.49464	3.5169	3.52867	3.50453	3.49897	3.50983	3.54898	3.47095	3.53791	3.47478	3.54089	3.49634	3.51619	3.5243	3.527	3.49576	3.51145	3.51279	3.48874	3.50776	3.51889
ELAVL1	2.03997	2.08767	2.00025	2.03933	2.1102	2.10951	2.01516	2.0841	2.16956	1.91767	2.25133	2.1109	2.07209	1.99124	2.17413	1.8514	2.10127	2.149	2.09015	1.92602	2.06854	2.13591	1.94349	2.0416	2.11804	1.87815	2.20829	1.98061	2.04063	1.97663	2.11502	2.02009	2.15286	1.93929	1.95752	2.03441	2.17317	2.20979	2.08088	2.1231	2.17334	2.13757	2.04069	2.18862	2.12266	2.13825	2.26948	1.91034	2.12243
EGFL6	1.8435	1.83309	1.89228	1.89092	1.8817	1.96865	1.80432	1.86031	1.83954	1.82961	1.91064	1.83444	1.93109	2.13395	1.95029	1.80288	1.85475	1.91599	1.87586	1.90013	1.78088	1.92829	1.75471	1.68952	1.74345	1.77797	2.0235	1.94434	1.72517	1.81561	1.82901	1.7329	1.89913	1.84695	1.91566	1.90741	1.79215	1.78049	1.92361	2.08536	1.90153	1.78061	1.95321	1.86698	1.7991	1.77074	2.02057	1.99405	1.82895
PPT1	2.97654	3.07114	2.87431	2.94025	2.92539	2.86049	2.85584	2.92999	3.10265	2.87602	2.89956	2.95923	3.00496	2.92209	2.88766	2.94542	3.0399	2.90993	2.9379	2.89349	2.90729	2.97986	2.97685	2.9358	2.85797	2.88737	2.9102	2.95649	2.98411	2.86092	2.89807	2.90169	2.99288	2.9788	2.91787	3.01359	2.95261	2.9929	2.99719	2.96486	3.02126	2.92498	2.95777	3.04866	2.93713	3.05491	3.00173	3.03502	2.85728
SZRD1	2.59736	2.58526	2.59281	2.7115	2.62753	2.56043	2.45197	2.66145	2.63829	2.52639	2.43402	2.6356	2.71901	2.68324	2.51254	2.67985	2.60529	2.44194	2.71568	2.57636	2.65412	2.62439	2.77177	2.62316	2.54073	2.6094	2.55428	2.48017	2.50537	2.66382	2.64837	2.54112	2.58971	2.61887	2.64646	2.69377	2.64009	2.60958	2.72146	2.51059	2.54567	2.62496	2.68731	2.68515	2.73668	2.72549	2.49004	2.7809	2.7031
PRSS8	3.41916	3.41401	3.47691	3.4477	3.4877	3.44484	3.47707	3.41225	3.39432	3.42373	3.50019	3.4423	3.42935	3.41788	3.3996	3.40166	3.39839	3.39451	3.40314	3.37832	3.44758	3.42741	3.42092	3.41713	3.42301	3.45122	3.42854	3.41391	3.39223	3.47663	3.38356	3.40314	3.41886	3.41443	3.4677	3.38494	3.41947	3.4055	3.43715	3.43824	3.4349	3.43276	3.40928	3.37628	3.38759	3.38558	3.43902	3.41916	3.44747
TNNI1	1.6842	1.79902	1.8025	1.81844	2.16294	1.94814	1.92314	1.83502	1.95152	1.82145	1.97003	1.92041	1.89096	1.77474	1.78274	1.96216	1.79233	1.87121	1.8964	1.97121	1.94315	1.81394	1.90095	1.90542	1.74355	1.934	1.92477	1.69985	1.71451	1.8685	1.9	1.81726	1.98907	1.80632	1.97361	1.90191	1.95659	2.00989	1.79077	1.84895	1.91347	1.97661	1.89681	1.85844	1.78318	1.87437	1.92715	1.88218	1.90687
PSMC1	3.211	3.20566	3.23091	3.19653	3.22171	3.1983	3.20769	3.21923	3.19087	3.1811	3.21049	3.19756	3.22656	3.2275	3.21874	3.17816	3.21709	3.18163	3.2519	3.19915	3.2265	3.20523	3.27191	3.23024	3.19879	3.1811	3.20325	3.19484	3.22155	3.21071	3.20607	3.17449	3.2364	3.17476	3.18879	3.19414	3.22621	3.20602	3.22667	3.18554	3.202	3.17375	3.20649	3.22777	3.19042	3.2318	3.19787	3.23113	3.20305
DRAP1	3.05481	3.01567	3.00197	3.08394	3.0041	2.90518	3.01649	3.01134	3.03019	3.00439	2.9272	3.01503	3.01733	3.03641	2.97933	2.95651	3.00463	2.90625	3.03608	3.02064	2.95962	3.01653	3.03185	3.03235	3.02278	2.98142	3.04638	2.91914	3.02539	2.99752	3.00864	2.95848	2.99731	3.02325	3.04481	3.03857	3.02521	3.03846	3.01653	2.99607	3.05049	2.99683	3.02024	3.07236	2.99516	3.07105	2.99095	3.10712	3.05117
TLR9	1.93445	1.80953	1.89717	1.86615	1.92277	1.84003	1.78998	1.91394	1.77038	1.91604	1.69384	1.69847	1.63703	1.91722	1.79353	1.75498	1.90955	1.73979	1.68542	1.82959	1.79432	1.83965	1.83441	1.72063	1.75342	1.79078	1.78447	1.86237	1.89543	1.84944	1.7789	1.8662	1.76977	1.75695	1.80168	1.83855	1.82166	1.778	1.86152	1.93396	1.77324	1.76698	1.7656	1.69099	1.69076	1.80716	1.69839	1.90629	1.78462
FGFR1	1.91413	2.1236	2.17887	1.85343	2.14874	1.98739	2.20554	1.90838	2.07237	2.05007	2.08002	1.90849	2.07711	2.1914	2.21	1.84161	2.04427	2.03512	1.9083	1.87268	1.91934	1.83141	2.06655	1.8655	1.90322	1.69571	1.90167	1.8693	1.96822	2.00058	2.06325	2.10631	1.99876	2.04232	2.24337	1.9891	1.99478	2.122	1.78504	2.03252	1.9028	1.92862	2.01102	2.20055	1.99704	2.1383	2.22245	2.185	2.05925
ISLR	1.51211	1.83156	1.86493	1.69795	1.80558	1.73172	1.85457	1.60295	1.8839	1.55093	1.62968	1.61007	1.88247	1.59016	1.69786	1.63148	1.66826	1.76069	1.61719	1.56042	1.4653	1.71538	1.75741	1.82366	1.75706	1.75895	1.80718	1.82148	1.69442	1.77013	1.65308	1.71966	1.68556	1.7365	1.76605	1.65949	1.65476	1.80638	1.91796	1.65587	1.6947	1.58831	1.81227	1.90815	1.69286	1.80169	1.54189	1.88673	1.82206
HES1	2.89871	2.8996	3.00718	2.89095	2.93588	2.86624	2.96234	2.91926	2.83962	2.90377	2.86008	2.87884	2.94017	2.91671	2.8473	2.94753	2.94932	2.83848	2.95322	2.86464	2.99652	2.90947	3.03669	2.96775	3.08563	2.84281	2.89742	2.85584	2.81309	2.9863	2.87264	2.85411	2.91059	2.91497	2.90106	2.86289	2.94062	2.9714	2.9272	2.99512	2.92097	2.86553	2.93777	2.89099	2.91677	2.91511	2.90597	2.83179	2.88211
LRRC49	2.10123	2.12814	2.19851	1.77524	2.12823	1.99915	2.12509	1.86031	1.81517	2.05163	2.0886	2.07808	2.02036	2.30342	2.19073	2.09827	1.97105	1.9899	2.02336	1.98766	1.97047	1.81373	1.99129	2.04461	2.18495	2.10842	2.06891	2.00586	1.99633	1.71775	1.8959	1.77954	1.82495	1.92024	1.90484	2.11968	1.89652	2.14251	1.95525	2.04229	1.98622	2.05838	1.94831	1.95183	2.14989	1.897	2.12214	1.89383	2.04802
RHBDD2	2.84	2.85937	3.01089	2.96289	2.92594	2.85234	2.97563	2.94102	2.85013	2.93416	2.84133	2.93811	2.91892	2.91892	2.82709	2.92029	2.88164	2.84829	2.94406	2.92598	2.85371	2.87867	2.87684	2.95459	2.84272	2.80015	2.86289	2.82913	2.92446	2.98078	2.93533	2.87133	2.88915	2.87504	2.90871	2.83029	2.95013	2.90284	2.91414	2.91459	2.94985	2.89489	2.90308	2.90095	2.87586	2.93309	2.89538	2.97709	2.94946
HLA-DMA	3.29844	3.10632	3.01847	3.09747	2.99489	2.86792	2.84562	3.00824	3.18434	2.96648	2.92399	3.06345	3.0892	2.94087	2.85728	2.98474	3.0905	2.92411	3.00006	2.94472	3.03173	3.02832	3.11674	3.21714	2.93905	2.9658	2.98296	2.86505	3.00674	3.00968	2.86581	2.88026	2.96945	3.05562	3.09313	3.09604	3.07313	3.00141	3.09058	3.01069	3.05724	2.95326	3.08091	3.24032	3.02215	3.13789	2.92369	3.21182	2.82967
PSMG3	2.80532	2.81092	2.95936	2.86106	2.84802	2.78661	2.90984	2.80041	2.79247	2.85532	2.76257	2.83271	2.93973	2.87429	2.80494	2.87779	2.84569	2.7916	2.88149	2.91497	2.76735	2.892	2.86229	2.86692	2.80483	2.83209	2.75065	2.65623	2.84122	2.97432	2.83234	2.75102	2.79409	2.87727	2.86914	2.94794	2.84092	2.89413	2.82946	2.79243	2.85318	2.79676	2.85046	2.94616	2.8636	2.92302	2.88947	2.95863	2.89778
TNS1	2.279	2.38912	2.28847	2.24665	2.24496	2.32675	2.28913	2.26326	2.296	2.31068	2.40511	2.2688	2.2354	2.27287	2.42412	2.21357	2.32073	2.34626	2.30618	2.43966	2.25836	2.2556	2.12571	2.30735	2.36537	2.4002	2.25102	2.27728	2.27813	2.38726	2.46949	2.30307	2.37721	2.28311	2.36695	2.41337	2.25805	2.29253	2.37701	2.27091	2.1821	2.31949	2.39789	2.26015	2.20619	2.21275	2.28458	2.30116	2.29636
STRN4	2.75046	2.79221	2.96277	2.85969	2.84274	2.8638	2.82008	2.82297	2.78779	2.88979	2.79831	2.84407	2.90263	2.77729	2.78025	2.76008	2.77478	2.69438	2.8039	2.8189	2.78293	2.76453	2.80974	2.84747	2.79064	2.85872	2.85978	2.72208	2.80593	2.83763	2.79923	2.74248	2.85909	2.8158	2.85252	2.7603	2.81982	2.8465	2.78279	2.8139	2.89312	2.85971	2.77577	2.77124	2.81951	2.76554	2.82822	2.82676	2.78761
AIMP2	2.87571	2.91677	2.72194	3.00636	2.95283	2.74396	2.90755	2.99815	2.84804	2.98404	2.77024	2.85816	3.01545	2.85763	2.73395	2.86264	2.9325	2.79888	2.94234	2.88795	2.97841	2.93252	3.01136	2.93599	2.79884	2.81142	2.92485	2.79513	2.94734	2.91104	2.92545	2.91131	2.90413	2.87129	2.97361	2.8397	2.95439	2.88345	2.94572	2.85618	2.94844	2.85288	2.91723	2.90508	2.85993	2.98559	2.84497	2.92827	2.93019
ENTR1	2.76351	2.78486	2.74831	2.84106	2.81404	2.83469	2.77184	2.81901	2.70017	2.71707	2.8439	2.76903	2.81024	2.76473	2.86397	2.73282	2.69449	2.8206	2.80061	2.77085	2.74137	2.79989	2.62895	2.79356	2.79819	2.6302	2.81701	2.73273	2.77725	2.72011	2.78615	2.72897	2.81351	2.78207	2.65979	2.74315	2.70134	2.76875	2.79287	2.73453	2.8114	2.76084	2.79959	2.78525	2.77221	2.80674	2.7913	2.72815	2.76799
PRRC2C	2.53388	2.71671	2.50198	2.26043	2.40394	2.25276	2.43854	2.66914	2.69097	2.79954	2.64314	2.68117	2.20053	2.60953	2.21574	2.72344	2.71254	2.4575	2.47293	2.40711	2.68956	2.63854	2.71309	2.38105	2.64956	2.67832	2.61328	2.40602	2.55183	2.47944	2.42519	2.78978	2.6529	2.70417	2.09616	2.66512	2.46805	2.75831	2.51884	2.62684	2.50103	2.60529	2.78052	2.65352	2.64525	2.42086	2.48331	2.41857	2.46864
NOTCH3	2.10182	2.10949	2.20412	2.15176	2.00879	2.15308	2.07407	1.86709	2.15538	2.11896	2.2079	2.08617	2.07058	2.10933	2.01562	1.91964	1.95666	2.18195	2.00917	1.80481	2.14906	2.02665	1.80437	2.08103	2.13497	2.20677	2.20966	2.29381	2.07164	2.03756	2.14065	2.12365	1.6699	2.03338	2.04726	2.1497	2.00089	2.09123	2.06266	1.92101	2.11465	1.89885	2.04516	2.09764	1.80402	2.14468	1.99081	2.24491	1.8437
RPA1	2.09395	2.18331	2.07819	2.20172	2.17351	2.38864	2.15897	2.03458	2.07217	2.1285	2.33745	2.14076	2.20976	2.05121	2.32488	2.30687	2.14906	2.3044	2.05913	2.18261	1.98647	2.12997	2.13017	2.1276	2.22399	2.13659	2.07148	2.19326	2.11102	2.24238	2.21603	2.18119	2.18354	2.11984	2.15864	2.16855	2.07814	2.20081	2.10722	2.10834	2.17275	1.9905	2.14637	2.09959	2.01344	2.05375	2.15405	2.19748	2.19222
KDM3A	2.82804	2.94848	2.90282	2.76718	2.97634	2.85914	2.81721	2.81511	2.83886	2.97251	2.99495	2.96238	2.75383	2.97804	3.05652	2.85144	2.83389	2.90854	2.82917	2.81768	2.87573	2.79997	2.7684	2.93221	2.99227	2.9507	2.88637	3.05768	2.92298	2.64127	2.77518	2.91068	2.90288	2.84553	2.84235	2.8652	2.92359	2.78788	2.86024	2.96792	2.92733	2.9474	2.86422	2.85207	2.90549	2.75661	2.8494	2.68399	2.88389
CCDC6	1.84521	1.99576	1.80207	1.7862	1.75593	1.94068	1.86514	2.02394	1.80295	1.89531	1.72386	1.75995	1.70917	1.74016	1.70467	2.04424	1.88963	1.86814	2.02916	1.8681	1.9392	1.86655	1.95024	1.85565	1.827	1.82803	1.83859	1.70844	1.87772	1.84429	2.03338	1.93355	1.86914	2.06008	1.91556	1.88018	1.90313	1.97531	1.90721	1.96417	1.77953	1.82197	1.88	1.89893	2.12944	1.81559	1.80521	1.90739	2.09716
SDC1	3.06766	3.0851	3.09564	3.13968	3.08493	3.10462	3.14323	3.10127	3.06382	3.11385	3.06149	3.11162	3.09631	3.04748	3.09335	3.13061	3.09251	3.09326	3.12516	3.04283	3.08687	3.10458	3.02799	3.12151	3.08436	3.05181	3.11177	3.04722	3.05194	3.13937	3.07844	3.01889	3.12133	3.0915	3.14455	3.07322	3.08991	3.0823	3.13004	3.11766	3.05594	3.14634	3.06206	3.08978	3.08805	3.15377	3.10174	3.10564	3.19392
TMEM43	2.68294	2.86908	2.93138	2.58052	2.82926	2.81596	2.77037	2.67777	2.86004	2.88832	2.85474	2.87208	2.87515	2.85608	2.81211	2.71687	2.72999	2.57665	2.59517	2.84855	2.87781	2.68024	2.83124	2.8422	2.77138	2.81701	2.72301	2.69065	2.87137	2.76012	2.67088	2.7259	2.7598	2.50373	2.41854	2.73516	2.63092	2.68089	2.68697	2.90506	2.70335	2.87733	2.85131	2.8377	2.84709	2.68961	2.78987	2.75169	2.81894
CYSTM1	3.75373	3.77182	3.79035	3.80827	3.80237	3.82657	3.81539	3.82988	3.76344	3.7842	3.79231	3.7986	3.78593	3.78963	3.80314	3.82829	3.80397	3.80237	3.80397	3.78719	3.80079	3.80079	3.80237	3.7971	3.76344	3.80933	3.77684	3.80237	3.78719	3.825	3.80159	3.78661	3.74855	3.79231	3.81017	3.80159	3.80933	3.80314	3.7964	3.7796	3.75938	3.78777	3.80237	3.7971	3.79424	3.80006	3.79925	3.79198	3.81017
G3BP2	3.07617	3.11363	3.02352	3.16765	3.12735	3.14243	3.15749	3.15239	3.13239	3.14141	3.07865	3.10828	3.11557	3.09452	3.10689	3.10333	3.104	3.17887	3.14607	3.11716	3.112	3.16455	3.13162	3.15848	3.06598	3.18312	3.09346	3.19057	3.08934	3.16438	3.14772	3.13547	3.08561	3.12286	3.13457	3.03837	3.12901	3.03502	3.06871	3.06873	3.00669	3.13018	3.08306	3.10402	3.14667	3.11168	3.05795	3.13359	3.24227
DYNLT1	3.67222	3.62297	3.65645	3.65253	3.64123	3.65391	3.63415	3.62126	3.629	3.62961	3.65219	3.60834	3.64255	3.665	3.65219	3.64427	3.6139	3.65317	3.62271	3.61179	3.61605	3.63698	3.64092	3.65463	3.61414	3.64361	3.63556	3.65074	3.63138	3.64834	3.6252	3.63573	3.60425	3.63667	3.64092	3.64255	3.62473	3.62213	3.62351	3.62749	3.59562	3.63667	3.62297	3.62837	3.63111	3.61524	3.6619	3.65074	3.65858
PDZD11	3.26127	3.28958	3.24896	3.28161	3.27747	3.24574	3.27865	3.27175	3.26775	3.27165	3.2281	3.28092	3.29191	3.28978	3.2527	3.26365	3.26841	3.21933	3.26283	3.26216	3.2591	3.26597	3.26784	3.27859	3.25598	3.26146	3.27051	3.21021	3.27497	3.31421	3.28619	3.26509	3.25149	3.26466	3.28205	3.30051	3.28819	3.25818	3.25686	3.25496	3.24193	3.25362	3.2763	3.22848	3.29539	3.28691	3.29776	3.28001	3.287
AXL	2.01863	2.13335	2.09197	2.03227	1.96946	1.92048	2.19915	2.11299	2.12426	2.21483	2.07649	2.00032	2.21593	2.11301	2.02036	2.02239	2.05318	2.07664	2.15188	2.01536	1.96178	1.9696	2.12854	2.08467	1.9151	1.85503	2.12816	2.06428	2.01968	2.02071	2.07795	2.10004	1.92253	1.94565	2.14475	2.16968	2.04541	2.09547	2.10156	2.07131	2.08761	1.9811	2.04281	2.05966	1.94213	2.21488	2.12958	2.11784	2.08385
TMEM165	3.32111	3.29589	3.33112	3.21412	3.30213	3.34769	3.20872	3.26204	3.29643	3.30433	3.27617	3.3145	3.27255	3.38476	3.3547	3.27349	3.31038	3.39488	3.29366	3.28449	3.30427	3.31359	3.3092	3.25079	3.32252	3.31546	3.26986	3.36323	3.28852	3.20498	3.27714	3.3049	3.28825	3.32051	3.29878	3.35577	3.27286	3.35813	3.29629	3.3099	3.30105	3.31082	3.2854	3.26108	3.30608	3.29039	3.36929	3.28104	3.28944
BTBD1	3.37412	3.3707	3.43087	3.36846	3.38403	3.41517	3.3854	3.38803	3.40156	3.38266	3.44652	3.42168	3.3634	3.37693	3.43727	3.38549	3.39497	3.40571	3.41528	3.42061	3.38203	3.36825	3.36369	3.37097	3.41234	3.38605	3.40324	3.45833	3.42647	3.37026	3.434	3.43445	3.41798	3.40908	3.38338	3.38568	3.38651	3.41215	3.41846	3.4078	3.40761	3.40373	3.38458	3.4066	3.40324	3.38713	3.4272	3.40771	3.39362
SLC44A1	3.63481	3.63232	3.63605	3.61657	3.63667	3.68057	3.6102	3.65074	3.63605	3.6714	3.66739	3.63573	3.61605	3.62154	3.70135	3.64623	3.62098	3.68713	3.62182	3.61098	3.61741	3.63201	3.58971	3.63232	3.64975	3.63111	3.64224	3.71161	3.6391	3.6147	3.62098	3.65858	3.64123	3.62749	3.6147	3.61801	3.629	3.63354	3.63636	3.63732	3.62098	3.64592	3.62412	3.56927	3.64322	3.61801	3.65253	3.56927	3.63322
SEC24B	3.16887	3.15534	3.13779	3.13373	3.15266	3.24052	3.15468	3.15843	3.18983	3.14833	3.237	3.16758	3.1752	3.13119	3.24156	3.12102	3.17856	3.30757	3.19715	3.19724	3.1578	3.21078	3.17883	3.14221	3.18839	3.18743	3.17564	3.27031	3.18827	3.10056	3.1644	3.20991	3.19417	3.17856	3.16562	3.16318	3.16368	3.20161	3.21337	3.2376	3.1599	3.19152	3.17028	3.12603	3.17076	3.14818	3.22494	3.0859	3.19108
CHMP1A	3.21108	3.13261	3.21644	3.25063	3.22017	3.23522	3.26841	3.21365	3.15853	3.09867	3.17774	3.21103	3.23209	3.08187	3.17299	3.19674	3.12319	3.16655	3.22584	3.1529	3.17299	3.22177	3.20758	3.22251	3.10328	3.25244	3.21513	3.16884	3.16931	3.2531	3.22072	3.15045	3.13243	3.19133	3.24684	3.18327	3.21746	3.17675	3.19377	3.1105	3.13693	3.2172	3.2425	3.18725	3.21687	3.21655	3.20258	3.26176	3.27862
KBTBD2	2.43427	2.50434	2.39121	2.50051	2.45297	2.34623	2.47921	2.55899	2.44691	2.45364	2.41217	2.48571	2.41792	2.35921	2.41274	2.41196	2.40738	2.38252	2.46455	2.48078	2.46394	2.49204	2.47908	2.66588	2.52417	2.39184	2.53469	2.46635	2.43672	2.5321	2.50957	2.56371	2.5359	2.48441	2.38074	2.47024	2.47927	2.52513	2.52917	2.51263	2.47285	2.52787	2.40914	2.42143	2.43455	2.55087	2.42457	2.49027	2.50013
ADAM12	1.91046	1.94125	2.03762	2.09872	2.00657	1.91147	1.92493	1.98022	1.85586	1.90553	1.79867	1.86399	1.98562	1.98303	1.95649	1.96468	2.01898	1.8871	1.93127	2.07956	1.93592	2.04197	1.88858	1.93117	1.90146	1.9676	1.98904	1.88499	1.83144	1.79557	2.09106	1.883	2.031	2.01481	1.79384	2.02136	1.76134	1.88433	1.89779	1.93499	1.97769	1.80643	1.85641	1.97987	1.8441	1.84461	1.77979	1.81682	1.97721
STOML2	3.27576	3.21676	3.26607	3.27365	3.25837	3.27991	3.27885	3.2489	3.23447	3.23312	3.21639	3.23992	3.29529	3.2535	3.23453	3.25277	3.23094	3.24824	3.28877	3.25392	3.27875	3.25315	3.28632	3.25149	3.24969	3.22915	3.26039	3.22361	3.24827	3.28208	3.28445	3.22951	3.2608	3.23577	3.26119	3.25005	3.27235	3.28471	3.26158	3.223	3.26966	3.23135	3.24807	3.27407	3.24227	3.26365	3.22484	3.29894	3.2689
ELOB	3.55459	3.55437	3.58352	3.59539	3.57787	3.58828	3.62297	3.6139	3.55356	3.57765	3.57039	3.57387	3.58545	3.57124	3.55097	3.59755	3.58971	3.57443	3.57422	3.57343	3.60006	3.59979	3.58307	3.57061	3.5638	3.59276	3.58151	3.58828	3.57319	3.62005	3.58613	3.5476	3.57167	3.58545	3.61044	3.58497	3.59321	3.57146	3.58922	3.55933	3.57411	3.57632	3.57253	3.58995	3.57677	3.59131	3.56102	3.60395	3.56401
PFDN5	3.47823	3.49204	3.56885	3.50685	3.5087	3.50136	3.49392	3.4864	3.53268	3.51554	3.51993	3.49794	3.53025	3.5719	3.50374	3.48918	3.50374	3.51193	3.49928	3.51805	3.51789	3.51375	3.50019	3.50358	3.55215	3.53364	3.53305	3.51906	3.54662	3.5025	3.49226	3.51772	3.52447	3.51724	3.51857	3.58352	3.50761	3.53511	3.52502	3.5308	3.53438	3.49548	3.50746	3.54709	3.47347	3.53511	3.52295	3.53863	3.48138
CRABP2	1.90626	1.83587	1.95288	1.79323	2.06797	1.86841	2.03576	1.79764	1.81255	1.97353	1.78882	1.77191	1.8335	1.79369	1.88138	1.81703	1.76537	1.82787	1.72819	1.81652	2.0258	1.81926	1.77656	1.83586	1.78194	1.79039	1.8138	1.96176	1.84603	1.745	1.90792	1.84111	1.72034	1.94787	1.69209	1.7884	1.73283	1.76163	1.83484	1.84408	1.85435	1.85182	1.79989	1.83909	1.86674	1.83866	1.95218	1.8905	1.8153
AP2S1	3.28513	3.28189	3.30979	3.30757	3.30454	3.28413	3.30707	3.27385	3.23875	3.26921	3.21429	3.24411	3.32179	3.22451	3.24296	3.27596	3.28225	3.20664	3.31631	3.25639	3.28182	3.27796	3.28998	3.30968	3.26353	3.24693	3.30997	3.16381	3.26787	3.3261	3.28629	3.21674	3.25862	3.29018	3.29529	3.25628	3.3111	3.26243	3.30299	3.26249	3.29157	3.27924	3.26921	3.29724	3.26255	3.32557	3.24591	3.33785	3.33628
ABCF3	3.04411	3.02022	3.04503	3.04986	3.04367	3.11648	3.02912	3.04236	3.00159	3.05268	3.03831	3.03477	3.08445	2.98825	3.03939	3.03549	3.03406	3.02514	3.03358	3.02576	3.05008	3.00948	2.99307	3.02861	3.04346	3.04274	3.04045	2.98107	3.00898	3.05997	3.04819	2.98771	3.03076	3.01899	3.0945	2.98563	3.03345	3.03544	3.04804	2.9974	3.04522	3.02068	3.01114	3.0325	3.07412	3.03306	3.04751	3.03531	3.00078
TSPO	3.46873	3.4999	3.46314	3.486	3.46364	3.49851	3.51764	3.49851	3.44616	3.46557	3.39535	3.4464	3.50343	3.4602	3.42291	3.48019	3.50498	3.46107	3.49576	3.4596	3.50561	3.49794	3.48573	3.52043	3.47254	3.46223	3.51262	3.43681	3.48587	3.4736	3.48838	3.41927	3.49576	3.47815	3.51772	3.47334	3.53623	3.45846	3.5073	3.46301	3.49335	3.45326	3.4807	3.47999	3.45833	3.53139	3.46764	3.51724	3.55356
REEP5	3.36344	3.40226	3.44028	3.35919	3.40187	3.41145	3.39678	3.35206	3.35986	3.38951	3.43302	3.39573	3.39706	3.39358	3.43439	3.37511	3.4003	3.38568	3.34761	3.4053	3.37192	3.38468	3.35001	3.32021	3.4477	3.3707	3.38257	3.3964	3.38799	3.36292	3.36816	3.36262	3.3992	3.36624	3.36492	3.39412	3.31019	3.40669	3.38426	3.36012	3.41134	3.3679	3.37536	3.4005	3.35635	3.40412	3.44264	3.39717	3.36373
MRPL36	3.48041	3.44783	3.40581	3.441	3.44868	3.44451	3.42176	3.44669	3.43556	3.44569	3.40432	3.42492	3.47216	3.45754	3.41145	3.44311	3.43671	3.42061	3.4339	3.47677	3.43737	3.47837	3.47222	3.41215	3.42186	3.42195	3.46731	3.37351	3.42218	3.49536	3.43936	3.45477	3.4122	3.43764	3.44898	3.47823	3.46502	3.46052	3.43994	3.41051	3.48027	3.40561	3.45466	3.47505	3.43835	3.46415	3.43856	3.47347	3.47229
SS18L2	3.23836	3.15906	3.25051	3.14734	3.19309	3.21928	3.17663	3.13375	3.17757	3.13387	3.2043	3.13148	3.20192	3.24845	3.19052	3.16261	3.18879	3.21868	3.18526	3.25424	3.21898	3.227	3.22005	3.1796	3.18439	3.20566	3.21852	3.19394	3.20189	3.25031	3.18619	3.18395	3.18635	3.20106	3.18422	3.26614	3.15027	3.15444	3.13905	3.16693	3.19324	3.14607	3.18819	3.24362	3.13604	3.18454	3.23815	3.24219	3.20325
TNPO1	3.07362	3.20195	3.12551	3.08852	3.09586	3.07645	3.11256	3.14446	3.16365	3.18144	3.08261	3.15814	3.13182	3.1695	3.07888	3.1542	3.1806	3.10437	3.15887	3.15916	3.10105	3.14175	3.14913	3.12235	3.15619	3.14753	3.12023	3.09747	3.10896	3.08865	3.12811	3.19001	3.15668	3.16109	3.13997	3.13441	3.14001	3.18761	3.16926	3.15181	3.13266	3.13341	3.13879	3.14643	3.1807	3.13471	3.18107	3.16607	3.1446
CDK2AP2	3.21898	3.12761	3.18095	3.28697	3.2294	3.1513	3.2032	3.18594	3.10434	3.15172	3.17134	3.16285	3.23945	3.05628	3.09119	3.14809	3.15931	3.06796	3.24326	3.12164	3.23367	3.25922	3.26255	3.21494	3.05004	3.09899	3.15586	3.03646	3.17922	3.25798	3.20536	3.08304	3.15733	3.15088	3.20945	3.08304	3.18467	3.09184	3.19816	3.15768	3.1109	3.20935	3.20983	3.16945	3.12551	3.20203	3.10305	3.22946	3.25959
XPO1	2.90677	2.79062	2.72939	2.73163	2.78421	2.78227	2.6881	2.69194	2.84734	2.85538	2.77648	2.80901	2.72861	2.81511	2.73774	2.79376	2.78336	2.91152	2.84347	2.80183	2.84274	2.84086	2.79337	2.72123	2.82401	2.79026	2.77435	2.82077	2.73059	2.63194	2.76815	2.84297	2.79805	2.78754	2.7648	2.74896	2.75263	2.84836	2.77007	2.77709	2.75796	2.79941	2.79262	2.72944	2.75402	2.66738	2.70068	2.70808	2.77563
ANAPC13	3.31687	3.30366	3.35158	3.302	3.31474	3.32525	3.35189	3.33864	3.3474	3.34372	3.32006	3.32656	3.29092	3.35099	3.31736	3.31743	3.33135	3.27398	3.28771	3.32499	3.31911	3.24818	3.24469	3.32141	3.34205	3.37	3.34656	3.33335	3.33358	3.26267	3.30483	3.23594	3.24093	3.31691	3.29693	3.30551	3.2662	3.30934	3.29844	3.31546	3.32119	3.30701	3.30544	3.33531	3.31333	3.26957	3.31672	3.36966	3.29144
KIF3B	3.11894	3.12816	3.13886	3.1046	3.01305	2.92833	3.0417	3.0673	3.1226	3.10398	3.01881	3.12921	3.07499	3.08071	2.96156	3.05176	3.0871	2.88316	3.08914	3.14068	3.04344	3.063	3.10216	3.00408	2.98994	3.0823	3.06725	2.99719	3.01105	3.16104	3.06796	2.9905	3.0822	3.07895	3.03635	3.03931	3.09375	3.03625	3.05885	3.04705	3.01268	3.04185	3.11002	3.0385	3.10105	3.13094	3.0953	3.12453	3.11528
IER5	2.89473	2.99233	2.96136	2.96386	3.03697	2.876	2.88245	3.04278	3.03319	3.04935	2.9272	3.04423	2.88372	3.06941	3.01123	2.90744	2.9406	2.91409	2.98526	2.97891	2.97933	2.86544	2.96121	3.07257	2.97471	2.93379	2.9858	2.94761	3.03158	3.00304	3.05234	3.00912	2.97094	2.961	2.9045	3.06761	3.04753	3.01965	2.94263	2.97568	2.98061	3.02667	2.93783	3.0386	2.97481	2.92959	2.96684	2.94757	2.82238
ANGPTL4	2.08454	2.20559	2.14112	2.16748	2.21812	2.20226	2.27319	2.13407	2.15198	2.2729	1.96692	2.20468	2.11854	2.17397	2.18141	2.2412	2.24069	2.17897	2.2153	2.18869	2.11414	2.01837	2.11143	2.09863	2.1821	1.97334	2.10783	2.09852	2.10766	2.0854	2.30857	2.11141	2.1432	2.29969	2.40851	2.20958	2.1849	2.15797	2.1819	1.99252	1.96181	2.18582	2.11666	2.1072	2.1333	2.21244	2.18897	2.2685	2.03752
SERPINB2	1.76705	1.61049	1.73593	1.67839	1.713	1.74641	1.65929	1.9335	1.61949	1.63351	1.60128	1.78	1.71233	1.65574	1.64984	1.83506	1.76692	1.76691	1.72387	1.69122	1.80674	1.73957	1.59113	1.79744	1.66175	1.67676	1.79389	1.64779	1.72158	1.74747	1.71935	1.76692	1.74623	1.71854	1.97916	1.59411	1.8939	1.7231	1.70597	1.7338	1.87628	1.72126	1.63559	1.76655	1.68323	1.87437	1.61555	1.79556	1.93281
FXR2	2.81829	2.85718	2.84056	2.86283	2.85987	2.94761	2.92483	2.82173	2.88385	2.86798	2.892	2.82261	2.86417	2.8191	2.86912	2.80554	2.80833	2.90403	2.88252	2.86842	2.86419	2.87429	2.86367	2.83341	2.90095	2.86673	2.82147	2.88525	2.80512	2.91978	2.90544	2.86162	2.87307	2.87357	2.83898	2.83385	2.79496	2.86697	2.8781	2.82175	2.84756	2.84171	2.8697	2.78135	2.85592	2.82217	2.83461	2.81991	2.86598
TMEM50A	3.24884	3.21292	3.23605	3.20978	3.26249	3.18844	3.181	3.20015	3.23265	3.2585	3.2871	3.27248	3.21639	3.21505	3.22094	3.16582	3.19006	3.20279	3.17241	3.26719	3.19803	3.23628	3.16295	3.28148	3.22297	3.1916	3.22275	3.19359	3.21794	3.19006	3.21354	3.2611	3.2343	3.21746	3.20174	3.20401	3.24936	3.17071	3.28605	3.26973	3.23217	3.24227	3.19575	3.16018	3.25262	3.21553	3.22943	3.17703	3.20924
AARS1	2.90768	2.69513	2.81318	2.77677	2.82536	2.80348	2.74257	2.76101	2.7787	2.79783	2.69907	2.78388	2.82109	2.81567	2.76079	2.74214	2.84191	2.85318	2.84798	2.73481	2.78773	2.79319	2.75016	2.82484	2.73936	2.64564	2.73656	2.72011	2.72842	2.87004	2.77053	2.70234	2.82588	2.79028	2.84749	2.77079	2.83776	2.92932	2.77402	2.78969	2.87765	2.76259	2.76058	2.78461	2.70557	2.76908	2.82514	2.91814	2.80568
EMC7	3.32193	3.30476	3.32006	3.3197	3.29851	3.28313	3.30101	3.32625	3.32175	3.31176	3.2698	3.32606	3.32406	3.32887	3.29568	3.2964	3.2928	3.26267	3.31783	3.29482	3.30186	3.2913	3.30806	3.31403	3.32439	3.29374	3.28274	3.26832	3.29421	3.30249	3.30855	3.3126	3.29513	3.30725	3.30234	3.34426	3.3022	3.31977	3.30782	3.28916	3.30334	3.28228	3.30483	3.29503	3.30924	3.31874	3.33765	3.31032	3.2854
COL4A1	3.1289	3.09631	3.16997	3.05258	3.18277	3.16243	3.2043	3.12722	3.11532	3.16812	3.20389	3.02015	3.18889	3.1165	3.30439	3.13959	3.19285	3.20253	3.08002	3.08773	3.08818	3.10572	3.07459	3.07875	3.09196	3.05989	3.02933	3.25069	3.17556	3.13146	3.14902	3.13085	3.10261	3.01281	3.19392	3.12159	3.09732	3.10634	3.12408	3.13803	3.10588	3.07221	3.06027	3.10212	3.13004	3.11596	3.24971	3.24585	3.09785
PSMB10	3.46237	3.25496	3.32163	3.37227	3.28799	3.21796	3.30947	3.23351	3.30412	3.27847	3.27624	3.26884	3.32644	3.26453	3.19219	3.24434	3.29296	3.22972	3.30517	3.26635	3.26378	3.28293	3.34293	3.41881	3.24434	3.2913	3.25747	3.22728	3.23773	3.36929	3.30944	3.21841	3.30862	3.28095	3.33445	3.2989	3.30698	3.26353	3.27962	3.31008	3.2765	3.26074	3.28513	3.30891	3.23424	3.30983	3.23226	3.33843	3.27511
DTYMK	2.86023	2.73954	2.66974	2.71536	2.65109	2.70223	2.59609	2.66463	2.56785	2.78846	2.50847	2.67707	2.75195	2.84934	2.77924	2.71866	2.7112	2.7352	2.81108	2.65069	2.75982	2.68284	2.8261	2.76755	2.67782	2.67678	2.74761	2.60651	2.73145	2.66958	2.76616	2.6295	2.69825	2.67433	2.67482	2.71769	2.70531	2.75162	2.66262	2.66145	2.7439	2.58486	2.67509	2.74371	2.66813	2.76278	2.67931	2.85234	2.73306
ERLEC1	3.36103	3.34134	3.43715	3.31668	3.3474	3.41895	3.34736	3.31366	3.34309	3.32372	3.34496	3.34134	3.31867	3.37545	3.41571	3.33992	3.37931	3.42181	3.34672	3.33864	3.30849	3.33074	3.28836	3.32925	3.38887	3.33554	3.3551	3.39692	3.34793	3.29025	3.36432	3.35253	3.32954	3.35887	3.3613	3.41102	3.30732	3.37587	3.33365	3.36466	3.37939	3.34212	3.31927	3.30636	3.34228	3.3332	3.41678	3.37149	3.36545
TTC19	3.32876	3.30078	3.33992	3.3226	3.32858	3.3323	3.39583	3.36641	3.35972	3.35487	3.35287	3.33609	3.30778	3.30447	3.30376	3.38385	3.32783	3.34567	3.34648	3.3187	3.26902	3.33952	3.35274	3.35166	3.3197	3.32663	3.32009	3.30695	3.38274	3.33947	3.37706	3.31769	3.32679	3.31493	3.3454	3.26657	3.3587	3.27776	3.30659	3.33346	3.41916	3.34705	3.31687	3.34014	3.39726	3.32141	3.29994	3.36677	3.32637
HM13	2.93779	2.87496	3.02126	2.98801	3.01747	2.89466	2.88471	2.99725	2.84629	3.00772	2.87742	2.90345	3.00078	2.99013	2.79598	2.97563	2.94546	2.93721	2.99845	2.8082	2.91623	2.91164	3.02004	2.93163	2.87382	2.98101	2.92935	2.88932	2.96244	2.97342	2.94055	2.81092	2.86846	2.91175	2.98001	2.98879	2.99048	2.99081	2.93252	2.86833	2.91108	2.95798	3.00011	2.966	2.91273	3.01771	2.94127	3.06389	3.00586
DHX40	3.01341	3.10747	2.97491	3.09014	3.03043	3.03811	3.03516	3.06171	3.05333	3.04926	3.05062	3.06934	3.01107	2.98587	3.07499	3.04185	3.07804	3.03181	3.01967	3.07248	3.06919	3.05642	3.05797	3.04777	3.11818	3.0691	3.05327	3.05855	3.04761	3.11186	3.03412	3.112	3.02338	3.0849	3.01223	3.01187	3.07539	2.97807	3.09089	3.03414	3.07107	3.07946	3.07379	3.01993	3.11419	3.06043	3.01712	3.00551	3.00985
UBE2Z	3.16445	3.10533	3.16945	3.16316	3.15114	3.19421	3.15473	3.14212	3.1329	3.18259	3.16614	3.14161	3.16807	3.09636	3.19143	3.12191	3.125	3.18653	3.13527	3.12876	3.09273	3.10371	3.11293	3.15487	3.14518	3.13044	3.11428	3.1886	3.11026	3.18194	3.15256	3.14783	3.14888	3.12601	3.12455	3.1141	3.10505	3.14804	3.12279	3.15073	3.14111	3.13418	3.15352	3.12834	3.13425	3.10194	3.16144	3.1002	3.14364
EML4	2.14705	2.13071	1.85698	2.00522	1.9847	2.16359	1.99026	2.13774	2.22587	1.94495	2.11677	2.19263	2.20073	1.9125	2.12333	2.19165	2.15608	2.26625	2.11146	2.10329	2.07418	2.26864	2.12684	1.99329	2.03749	2.09324	2.21262	2.20724	2.05869	1.88063	2.03869	2.22579	1.96371	2.22813	2.06248	1.85773	2.10217	2.0918	2.09174	2.00367	2.00761	2.17039	2.15498	2.11113	2.05185	2.17461	1.97714	2.04229	2.14532
TRAF4	3.32096	3.27441	3.37167	3.3784	3.37628	3.39223	3.38623	3.3674	3.28586	3.32769	3.36519	3.30701	3.31991	3.30821	3.33174	3.35695	3.3335	3.31934	3.35846	3.38745	3.33082	3.33279	3.35015	3.35213	3.33808	3.3689	3.37701	3.31927	3.33609	3.38247	3.36407	3.32746	3.33144	3.34793	3.34825	3.32887	3.34867	3.32693	3.31345	3.33781	3.35117	3.32999	3.34889	3.34334	3.32111	3.29734	3.32679	3.34488	3.35346
HNRNPH3	3.00333	3.04699	2.86877	3.01424	2.93044	2.9132	2.96573	2.96355	2.975	2.90532	2.88815	2.98352	2.98327	3.04676	2.9243	2.97869	3.01445	2.94198	3.04817	2.98887	3.01505	3.04975	3.04789	2.98182	3.00344	2.95078	2.92188	2.91847	2.98024	3.01747	2.99393	2.91093	2.98227	2.99442	2.96252	2.99631	3.01716	3.00551	2.97008	2.99423	3.00163	2.97176	2.96523	2.99048	2.96408	2.97591	2.91918	2.98087	2.87208
GRAMD4	1.77413	1.76486	1.95689	1.78325	1.70151	1.55117	2.07852	1.75154	1.86784	1.78455	1.83103	1.78604	1.62924	1.597	1.64598	1.78935	1.90852	1.82569	1.67915	1.97256	1.81697	1.85473	1.77151	1.71768	1.68268	2.04504	1.79243	1.73794	1.73497	1.83082	1.81511	1.75367	1.82967	2.05986	1.85992	1.73587	1.61822	1.95574	1.72686	1.7628	1.88296	1.62202	1.80143	1.71134	1.78993	1.76331	1.70153	1.67551	1.74965
SUSD6	3.3627	3.29782	3.27853	3.36846	3.37139	3.36365	3.32406	3.34544	3.3838	3.36975	3.42156	3.37114	3.31997	3.30412	3.34197	3.3197	3.27563	3.33904	3.33868	3.36195	3.33585	3.32948	3.29809	3.39158	3.30983	3.39251	3.36216	3.36766	3.36336	3.38283	3.3784	3.35395	3.3692	3.3267	3.34402	3.29325	3.37578	3.30342	3.34205	3.3748	3.36834	3.37728	3.34952	3.34418	3.34889	3.28765	3.33732	3.34111	3.30736
GDF15	2.70329	2.74686	3.02885	2.72913	2.85516	2.59032	2.70901	2.7469	2.75729	2.72516	2.64006	2.54405	2.611	3.05881	2.63442	2.68289	2.60147	2.63762	2.79937	2.7467	2.8162	2.79544	2.88573	2.66223	3.145	2.58968	2.51073	2.40411	2.83256	2.6698	2.61869	2.53724	2.62966	2.76565	2.73819	2.92966	2.81888	3.02006	2.83536	2.88323	2.77734	2.74553	2.64728	2.79997	2.65388	2.87914	2.93781	2.69044	2.68241
ID3	3.36432	3.38338	3.27398	3.39507	3.3565	3.39395	3.43313	3.41165	3.36946	3.34922	3.4006	3.39865	3.43715	3.3338	3.3674	3.40097	3.44072	3.37583	3.42239	3.43507	3.39047	3.38932	3.42135	3.37208	3.46619	3.39112	3.37079	3.37912	3.35373	3.41286	3.38076	3.34997	3.36348	3.38691	3.35887	3.33433	3.38595	3.45636	3.36812	3.39507	3.40751	3.36781	3.46134	3.40492	3.38494	3.42438	3.32714	3.35463	3.26086
MTHFD1	3.19821	3.09016	3.02521	3.0881	3.06063	2.9764	2.93217	3.07265	3.03962	3.00037	2.87731	3.08005	3.04062	3.05026	2.98994	3.0389	3.03621	2.96143	3.12756	3.01326	3.08158	2.9852	3.095	3.10238	2.99879	2.93923	3.05322	2.91359	3.07383	2.99748	3.05376	3.04896	3.09469	2.99337	3.06534	2.98003	3.09242	3.10366	3.03198	2.99379	3.11202	2.95919	3.04203	3.05232	3.07197	2.99119	3.00885	3.11024	3.04922
RAB1B	2.91185	2.9416	3.06688	3.01805	2.97416	3.01653	3.01684	2.95347	2.91868	2.98415	2.95499	2.93796	3.00417	2.91757	2.94431	2.95775	2.94747	2.94883	3.02204	2.93236	2.95912	2.9366	2.9768	3.04138	2.93529	2.98327	2.93777	2.92952	2.94459	3.00117	2.99815	2.91284	2.91744	2.97149	3.01332	2.90739	2.98203	2.93239	2.96593	2.93977	3.00064	2.95483	2.94313	2.94025	2.94202	2.93459	2.93161	3.00919	3.02572
ACIN1	3.1731	3.17851	3.23933	3.20054	3.19057	3.32492	3.2	3.16052	3.16919	3.2469	3.26353	3.16957	3.2	3.11092	3.28326	3.18266	3.15553	3.22414	3.17935	3.12522	3.18965	3.1402	3.1061	3.20669	3.16607	3.17171	3.24701	3.21751	3.15353	3.15971	3.17606	3.15041	3.14613	3.14546	3.18405	3.1116	3.20584	3.19037	3.18163	3.20534	3.16999	3.16516	3.18425	3.14265	3.19027	3.07195	3.13915	3.15577	3.17653
ZNF106	3.08343	3.11858	3.05229	3.11063	3.08418	3.10596	3.04121	3.03718	3.15159	3.06229	3.11557	3.09208	3.06032	3.07828	3.0948	3.05176	3.09487	3.12286	3.07219	3.08534	3.08276	3.10811	3.06336	3.10295	3.11424	3.06001	3.12953	3.10023	3.03183	3.11926	3.06852	3.13075	3.07231	3.08761	3.08317	3.07024	3.09773	3.11676	3.11024	3.11741	3.08191	3.08368	3.07718	3.0648	3.08449	3.07175	3.07955	3.10408	3.07989
SLC39A9	1.80155	1.97758	1.72586	1.85565	1.77746	1.69865	1.82023	1.78599	1.68225	1.70746	1.7237	1.91896	1.90906	2.00951	1.80226	1.7021	1.98319	1.67713	1.7995	1.73994	1.85503	1.75225	1.8745	1.81351	1.8253	1.91239	1.62717	1.80002	1.93996	1.70593	1.72999	1.86283	1.86766	1.7348	1.6176	1.88131	1.86417	1.7766	1.85938	1.76797	1.79568	1.91064	1.82992	1.90997	1.95019	1.85921	1.87011	1.76748	1.83863
MYO1D	3.43824	3.49765	3.36369	3.46646	3.47347	3.49262	3.46249	3.46326	3.48918	3.4844	3.52109	3.47999	3.43271	3.39376	3.54089	3.48332	3.46107	3.49718	3.46937	3.47582	3.48405	3.48918	3.46377	3.46757	3.44958	3.47307	3.45064	3.48945	3.4906	3.46639	3.49464	3.5061	3.50438	3.47347	3.45934	3.38266	3.48405	3.45261	3.49117	3.47999	3.4906	3.49928	3.48057	3.42827	3.49479	3.46664	3.45587	3.3964	3.47347
ABR	2.16751	2.13041	2.1014	1.91432	2.02904	1.94005	2.03259	2.13532	2.12365	2.20861	2.05487	2.15624	2.07435	1.89229	2.06541	2.00971	1.79696	1.76827	1.93977	2.18171	2.10317	1.924	2.12473	2.02984	1.81086	2.16583	2.11002	2.07632	1.96357	1.90581	2.07108	2.01765	2.05537	1.91721	2.07685	1.89876	2.19073	2.11152	1.86016	1.8398	2.0493	1.96174	2.1753	2.09242	2.24869	2.02781	1.97005	2.12742	2.1767
GOLGA3	2.82312	2.86213	2.961	2.88681	2.92325	2.87959	2.87953	2.94212	2.87154	2.95528	2.9648	2.96513	2.84971	2.88064	2.87129	2.96981	2.88898	2.87204	2.89826	2.86991	2.81775	2.79761	2.84505	2.85864	2.88139	2.90087	2.90927	2.95215	2.92975	3.03165	2.92015	2.90078	2.86424	2.92681	2.82433	2.9407	2.90022	2.8954	2.78766	2.85203	2.78668	2.94193	2.95368	2.92422	2.94115	2.8007	2.93234	2.8094	2.90286
NPEPPS	3.14219	3.09509	3.12981	3.16848	3.17284	3.26757	3.13893	3.13363	3.13503	3.15724	3.18353	3.13774	3.1383	3.12726	3.22619	3.14355	3.13745	3.26049	3.13697	3.12551	3.1556	3.11908	3.05339	3.11464	3.16577	3.15429	3.17038	3.26841	3.15832	3.12016	3.09256	3.15802	3.1342	3.10453	3.15209	3.15824	3.14258	3.13731	3.15372	3.18327	3.13059	3.18678	3.14774	3.0937	3.1302	3.05459	3.13384	3.08627	3.19874
TSPAN6	3.48332	3.36572	3.42176	3.3551	3.39934	3.29056	3.31859	3.36145	3.37732	3.27717	3.35846	3.39612	3.32446	3.33275	3.25904	3.30412	3.33043	3.26	3.34317	3.40187	3.32103	3.3133	3.34615	3.36766	3.4389	3.31521	3.37573	3.31823	3.41753	3.27058	3.37052	3.38832	3.38149	3.35986	3.32357	3.37912	3.33256	3.36859	3.37858	3.37227	3.36137	3.37895	3.32013	3.33119	3.37706	3.26409	3.37619	3.32298	3.34516
FABP4	2.75952	2.5892	2.46195	2.6547	2.92502	2.81782	2.78802	2.69852	2.73658	2.48158	2.83519	2.71463	2.53669	2.64454	2.59955	2.56866	2.50339	2.64733	2.71963	2.69402	2.61876	2.85152	2.49365	2.48921	2.71061	2.88675	2.49132	2.85444	2.78263	2.50241	2.60535	2.64699	2.80951	2.53577	2.63097	2.74942	2.65846	2.71207	2.34307	2.62997	2.5019	2.62805	2.46424	2.52059	2.50241	2.80545	2.82499	3.54241	2.55244
HBP1	3.3081	3.29802	3.32625	3.35225	3.34858	3.35711	3.36492	3.33213	3.28944	3.37208	3.3639	3.3251	3.28353	3.30159	3.37017	3.34736	3.29424	3.37149	3.30862	3.32573	3.32252	3.33267	3.26143	3.34527	3.33769	3.35568	3.31665	3.35854	3.32234	3.3748	3.33793	3.36492	3.29441	3.36323	3.31617	3.33628	3.34536	3.2854	3.31085	3.34567	3.33609	3.37466	3.3542	3.30986	3.32263	3.25557	3.31956	3.29789	3.31786
CMAS	3.30139	3.31699	3.28255	3.35189	3.34527	3.31106	3.32343	3.38951	3.26438	3.34268	3.3146	3.31956	3.30855	3.30608	3.33007	3.3543	3.33365	3.36305	3.34438	3.30778	3.31439	3.30958	3.33535	3.33166	3.28626	3.35197	3.3133	3.33554	3.34031	3.36137	3.35635	3.33022	3.31049	3.29561	3.34095	3.27339	3.34378	3.28274	3.284	3.28602	3.28267	3.32707	3.30687	3.29976	3.32746	3.30729	3.27584	3.3767	3.38003
SNAPIN	3.1289	3.11994	3.0933	3.16007	3.11662	3.10993	3.12592	3.12029	3.11186	3.16109	3.04172	3.09858	3.14528	3.08579	3.122	3.09247	3.08744	3.04337	3.10927	3.10417	3.09827	3.12147	3.10274	3.11818	3.0855	3.06602	3.11112	3.02293	3.10714	3.17811	3.10763	3.0998	3.09032	3.14149	3.11962	3.10646	3.16071	3.08618	3.11063	3.07042	3.12205	3.12977	3.14421	3.17792	3.12231	3.15382	3.12168	3.17809	3.09922
CCNDBP1	3.36466	3.41633	3.42019	3.42019	3.42625	3.41836	3.38951	3.4081	3.42525	3.46975	3.36288	3.40196	3.38329	3.41326	3.45098	3.39403	3.37502	3.40461	3.36113	3.41391	3.36195	3.37485	3.34752	3.43164	3.41297	3.41391	3.43119	3.44253	3.42156	3.43056	3.40607	3.44084	3.3926	3.42291	3.38274	3.45846	3.4071	3.37736	3.39507	3.40088	3.41391	3.4464	3.40046	3.42124	3.43035	3.38687	3.43737	3.38159	3.42072
SEMG1	1.74096	1.59027	1.7473	1.65774	1.72811	1.66806	1.68571	1.63564	1.63339	1.68554	1.57649	1.63499	1.56545	1.78038	1.66772	1.55608	1.6425	1.84887	1.59342	1.596	1.58268	1.62182	1.64384	1.67611	1.70162	1.63697	1.75927	1.68215	1.6486	1.66049	1.56847	1.57123	1.56996	1.51788	1.73163	1.68113	1.6362	1.62032	1.58493	1.76631	1.64527	1.57318	1.65142	1.59577	1.6797	1.65219	1.86174	1.63653	1.57963
PRKACB	3.61829	3.59854	3.65426	3.60809	3.62297	3.69505	3.61414	3.57477	3.58423	3.60579	3.67733	3.60157	3.59109	3.6177	3.67321	3.63111	3.60937	3.67378	3.60463	3.64361	3.59827	3.61363	3.60678	3.59634	3.66657	3.60395	3.62535	3.6638	3.60628	3.62297	3.61741	3.64699	3.62034	3.63415	3.59539	3.61206	3.58104	3.59952	3.62385	3.65822	3.60678	3.64361	3.6147	3.60314	3.61179	3.59158	3.63291	3.56733	3.58948
TRIM44	1.98875	1.99715	2.33355	1.95309	2.02233	2.03207	2.16946	2.0041	2.03664	1.97148	2.14843	2.06181	1.96189	2.07545	2.04979	2.194	2.11401	2.04605	2.07389	2.03661	1.99237	2.00559	2.09684	2.0438	2.00255	2.10607	1.98225	2.04697	2.01842	1.88505	1.96741	2.12065	2.09565	2.05064	2.13314	2.09382	2.01123	2.15574	2.037	2.03986	2.04227	2.10395	2.13985	2.08542	2.02352	2.12726	1.98492	2.08524	2.09078
ARL2BP	2.80066	2.8874	2.94899	2.82676	2.86188	2.61731	2.86697	2.86737	2.85322	2.81618	2.75142	2.85886	2.8484	2.84072	2.60471	2.84942	2.92357	2.65151	2.8473	2.81636	2.86369	2.78144	2.84043	2.87647	2.87078	2.84021	2.7599	2.69365	2.86029	2.80781	2.84739	2.80165	2.83341	2.86901	2.77439	3.02135	2.78593	2.88774	2.82522	2.80485	2.79622	2.81136	2.86737	2.92498	2.86331	2.92462	2.87902	2.90589	2.92737
ADM	3.27125	3.16215	3.35181	3.11572	3.17081	3.17319	3.18368	3.14725	3.14595	3.1601	3.15883	3.21306	3.05467	3.30704	3.14346	3.01621	3.06413	3.12505	3.07779	3.02529	3.179	3.04536	3.19719	3.16582	3.40333	3.15843	3.17162	3.21831	3.15135	3.06324	3.12003	3.0732	3.1979	3.1094	3.23328	3.26986	3.16547	3.24464	3.12752	3.23676	3.123	3.13355	3.13819	3.0862	3.15931	3.07049	3.21882	3.14496	3.15534
TCEAL8	3.36825	3.33609	3.39488	3.34931	3.33635	3.27776	3.34161	3.3208	3.31323	3.29118	3.26644	3.31765	3.35076	3.33961	3.30098	3.33387	3.3258	3.27146	3.29469	3.34688	3.27584	3.32663	3.31123	3.30771	3.33761	3.31706	3.35658	3.25862	3.35944	3.33769	3.32614	3.30788	3.32521	3.35425	3.28659	3.3986	3.29072	3.32021	3.30947	3.30101	3.34205	3.31287	3.34079	3.37106	3.29008	3.33358	3.38031	3.35854	3.35044
ARHGAP17	3.03958	3.07481	3.02989	3.07077	3.04822	3.01708	3.03302	3.13016	3.08669	2.98969	3.02801	3.03516	3.0271	3.00946	3.0453	3.03341	3.03443	3.06202	3.05662	3.0443	3.06628	3.07436	3.09787	3.08616	2.97114	3.08095	3.01885	3.05813	3.05042	3.12357	3.09511	3.0541	3.06466	3.03608	3.0068	2.98087	3.10007	3.03933	3.03438	3.06466	2.99292	3.04991	3.04219	2.99998	3.01513	3.00737	2.9942	3.01141	3.01906
CTSB	3.45983	3.50856	3.45088	3.46646	3.46652	3.40973	3.4328	3.47582	3.53698	3.4736	3.47174	3.49322	3.47401	3.43077	3.43813	3.44235	3.5061	3.43977	3.48152	3.42195	3.4677	3.46989	3.47974	3.48433	3.45576	3.39403	3.43066	3.43136	3.44557	3.51976	3.42625	3.4669	3.50468	3.45408	3.46107	3.494	3.4919	3.46745	3.44056	3.50019	3.44139	3.46626	3.46745	3.48234	3.45284	3.50513	3.41762	3.46731	3.39881
NINJ1	2.61378	2.7407	2.43626	2.72625	2.72241	2.5941	2.74745	2.61786	2.7467	2.65457	2.63248	2.71808	2.74844	2.55677	2.69023	2.63785	2.66722	2.62625	2.69524	2.73618	2.69008	2.63942	2.72819	2.67777	2.65401	2.44736	2.63564	2.62246	2.71404	2.64591	2.7194	2.63439	2.69205	2.65126	2.60015	2.69697	2.71409	2.69236	2.73528	2.73973	2.73379	2.6451	2.6329	2.77707	2.62784	2.7055	2.62097	2.7631	2.69789
GLA	2.65887	2.66988	2.6369	2.75261	2.64414	2.62292	2.69441	2.77537	2.69016	2.76221	2.49601	2.62019	2.68991	2.68227	2.64094	2.59907	2.69332	2.55505	2.76549	2.63905	2.62758	2.67916	2.78169	2.69809	2.58037	2.70535	2.57815	2.56853	2.6596	2.68491	2.67057	2.63077	2.61171	2.68219	2.66811	2.66415	2.67107	2.60895	2.60692	2.64892	2.65495	2.64089	2.60358	2.61894	2.66189	2.70191	2.5111	2.60764	2.6416
AKT1S1	2.16758	2.15033	2.25899	2.37143	2.11342	2.23239	2.32009	2.3719	2.17471	2.41244	2.20043	2.38771	2.29737	2.30553	2.40346	2.35289	2.2398	2.37928	2.35036	2.36377	2.11292	2.28166	2.27122	2.39259	2.23781	2.33971	2.32838	2.30738	2.31976	2.51286	2.23263	2.3421	2.21381	2.28966	2.48146	2.24339	2.47114	2.12067	2.32895	2.09054	2.22367	2.37291	2.29481	1.9997	2.36301	2.28925	2.21565	2.20368	2.31883
PHF1	1.81376	1.94313	1.99675	1.99245	1.84821	1.89645	1.83183	1.8883	1.84781	1.84893	1.72436	1.92536	1.93325	1.8576	1.8596	2.05231	1.8579	1.9389	1.91763	2.03855	1.98475	1.92414	1.88505	1.99598	1.87153	1.89212	1.82737	1.6891	1.76049	1.86693	1.89395	1.84968	1.86258	2.08868	1.87715	1.88621	1.82677	2.06657	1.93154	1.83153	2.08815	1.98354	1.88529	2.05267	1.80922	2.06377	1.94672	2.05574	1.77188
DPY19L1	2.55441	2.63859	2.53699	2.54761	2.58792	2.64327	2.55002	2.50941	2.5955	2.69005	2.58131	2.62225	2.65345	2.64728	2.66106	2.63542	2.54918	2.64761	2.56475	2.49787	2.59276	2.59035	2.55637	2.54247	2.53514	2.5721	2.59281	2.66333	2.50595	2.55016	2.51297	2.53669	2.56026	2.55831	2.57182	2.43643	2.58013	2.55564	2.54423	2.57804	2.62486	2.60408	2.61176	2.5248	2.60204	2.61243	2.60029	2.60672	2.65794
ADCY6	2.88094	2.90333	2.94936	3.00033	2.95569	2.93113	2.93808	2.93326	2.94043	3.00261	2.89579	2.92906	2.92483	2.87636	2.95625	2.89212	2.82764	2.8665	2.97702	2.94009	2.89587	2.89455	2.87171	2.96627	2.93027	2.9583	3.00855	2.87693	2.87902	2.92792	2.94902	2.95822	2.90917	2.91089	2.89217	2.85396	2.95402	2.8781	2.95191	2.87294	2.95265	2.89816	2.90382	2.85588	2.93138	2.851	2.92184	2.91234	2.92891
PLK1	2.53469	2.48288	2.29979	2.62256	2.45352	2.49334	2.31932	2.44382	2.43598	2.53146	2.30429	2.43675	2.31519	2.38527	2.33223	2.42527	2.40363	2.40636	2.49758	2.22576	2.34199	2.27928	2.48762	2.35783	2.28458	2.32495	2.44422	2.3575	2.32578	2.29714	2.40575	2.39815	2.34981	2.2071	2.49437	2.24546	2.46083	2.38705	2.33678	2.37143	2.46461	2.3035	2.44282	2.34456	2.36401	2.49288	2.31432	2.56458	2.49242
TPM1	3.49591	3.49684	3.49946	3.47691	3.52555	3.47188	3.49204	3.45636	3.46427	3.4896	3.43072	3.49479	3.51554	3.486	3.49621	3.42322	3.48138	3.46527	3.49385	3.4996	3.45697	3.44923	3.47054	3.48247	3.49946	3.4677	3.45013	3.43379	3.48713	3.48945	3.49262	3.5108	3.53679	3.48918	3.52094	3.52209	3.45648	3.48874	3.50188	3.48348	3.49088	3.48729	3.46276	3.49507	3.50097	3.46351	3.55856	3.44995	3.52831
EMC3	3.28383	3.30128	3.30023	3.31852	3.30979	3.2543	3.29696	3.31323	3.28068	3.27959	3.2608	3.30405	3.30673	3.30085	3.2649	3.28445	3.29402	3.21228	3.30749	3.29503	3.30931	3.30124	3.30098	3.29118	3.30433	3.28721	3.29299	3.23049	3.29629	3.34079	3.29157	3.28274	3.2671	3.27398	3.31067	3.30172	3.29482	3.26567	3.30001	3.26086	3.28839	3.28393	3.29924	3.28413	3.28027	3.32478	3.29851	3.31059	3.32887
ERH	3.65285	3.59562	3.59929	3.57697	3.58971	3.6139	3.60234	3.58104	3.58899	3.55459	3.61153	3.58128	3.60395	3.64525	3.61975	3.6045	3.61414	3.60259	3.60552	3.62385	3.60314	3.60425	3.59562	3.58331	3.6102	3.57543	3.60058	3.58769	3.61206	3.56339	3.60283	3.57453	3.61098	3.60579	3.58078	3.63764	3.58031	3.60031	3.59395	3.58899	3.61071	3.57986	3.6091	3.62778	3.57898	3.60425	3.60678	3.61859	3.58497
SPSB3	2.79032	2.79325	2.93493	2.8571	2.84621	2.96498	2.92456	2.79596	2.74905	2.90574	2.80543	2.76701	2.7861	2.7671	2.89318	2.80884	2.80992	2.83884	2.79582	2.80245	2.77572	2.77496	2.72568	2.88299	2.85394	2.84919	2.88199	2.82492	2.80505	2.86084	2.78965	2.81063	2.77714	2.84865	2.86278	2.85165	2.83309	2.77391	2.86294	2.83923	2.87012	2.83273	2.83226	2.79898	2.85187	2.73645	2.81984	2.80185	2.80688
CRYBA4	1.69491	1.68315	1.92694	1.71653	1.61745	1.72944	1.65267	1.75054	1.70099	1.72859	1.80973	1.70177	1.6687	1.58759	1.67625	1.66992	1.72368	1.74949	1.6342	1.57366	1.70192	1.53531	1.59268	1.69671	1.689	1.53536	1.72808	1.69617	1.68877	1.8696	1.66421	1.63472	1.68166	1.65665	1.71342	1.71141	1.77028	1.59666	1.51621	1.73081	1.79869	1.86809	1.65353	1.61141	1.63658	1.54452	1.63711	1.61241	1.71255
IRF1	3.40939	3.07432	3.14226	3.25535	3.2265	3.22542	3.22935	3.15516	3.23737	3.14235	3.18774	3.17014	3.15258	3.12516	3.10324	3.15623	3.19562	3.28098	3.20653	3.14786	3.22005	3.19769	3.31848	3.27814	3.08725	3.15181	3.17631	3.24314	3.14643	3.2377	3.17217	3.11584	3.20184	3.17851	3.24202	3.18035	3.22489	3.19635	3.17588	3.23687	3.18839	3.16843	3.24278	3.18574	3.16531	3.11209	3.08084	3.2348	3.18434
RNF185	2.66071	2.67692	2.80176	2.67592	2.72701	2.73996	2.71677	2.75772	2.70838	2.67801	2.74859	2.69026	2.77076	2.72218	2.62153	2.67209	2.60739	2.64886	2.72698	2.69505	2.77509	2.65524	2.73726	2.73887	2.73971	2.68575	2.68561	2.70543	2.73424	2.84341	2.75146	2.73867	2.72372	2.72847	2.75529	2.76097	2.71791	2.72863	2.70367	2.73311	2.6974	2.70764	2.68682	2.6395	2.72332	2.78692	2.77772	2.73357	2.78961
PRPF19	3.22788	3.20511	3.25956	3.17821	3.20983	3.19632	3.17851	3.23574	3.20206	3.16358	3.19697	3.1975	3.24208	3.21804	3.14285	3.16865	3.19539	3.1542	3.25895	3.20801	3.17909	3.18574	3.21828	3.19679	3.22489	3.09635	3.21906	3.12267	3.19987	3.16714	3.20664	3.18386	3.24565	3.21065	3.19417	3.21252	3.23914	3.25651	3.23129	3.14304	3.28765	3.13951	3.20015	3.29572	3.22017	3.20148	3.20555	3.29741	3.18502
PDRG1	2.99373	2.94457	3.01123	3.05515	3.01038	3.02592	3.03116	2.98576	2.91896	2.92063	2.94352	2.93717	2.98169	2.92727	2.96548	2.93907	2.96478	2.93441	2.96945	2.94946	2.95219	2.97668	2.94614	3.02096	2.93236	2.92683	2.93223	2.86811	2.96648	3.04674	2.95443	2.88227	2.95902	2.96807	3.00525	2.98348	2.93441	2.89141	2.99284	2.95393	2.98288	2.96066	2.94985	2.99391	2.94043	2.99601	2.96172	2.95443	3.00254
MSRB1	3.35425	3.25418	3.25931	3.2989	3.30835	3.27911	3.34111	3.26173	3.26004	3.2915	3.27676	3.29554	3.30771	3.28114	3.22957	3.25801	3.24666	3.26691	3.25941	3.31205	3.25454	3.35146	3.30342	3.27714	3.23869	3.28506	3.32707	3.23253	3.267	3.39213	3.28785	3.22127	3.25809	3.28101	3.2765	3.33471	3.26077	3.30504	3.31019	3.25628	3.20424	3.27378	3.2675	3.27426	3.29414	3.31683	3.26626	3.27944	3.33342
GRAMD1A	2.03185	2.06096	1.97532	1.95812	1.82116	2.08542	2.06858	2.0645	1.88677	1.98818	1.93512	1.98165	2.06269	1.88216	2.16745	1.85805	2.10615	2.06109	1.94888	1.98904	1.89838	2.00524	2.12883	2.11179	2.02257	2.02783	2.13698	1.97556	2.07624	1.90001	2.10165	1.96489	2.02046	2.02284	1.9089	2.03997	2.05214	2.01291	2.16259	2.06674	2.05171	2.14458	1.99573	2.08667	1.9153	2.14504	2.02071	2.12906	1.98858
SLC6A8	3.15333	3.22664	3.33522	3.19602	3.2213	3.22659	3.16172	3.11916	3.15675	3.24452	3.23725	3.24626	3.22893	3.2473	3.24235	3.11511	3.05124	3.07445	3.06659	3.09681	3.13803	3.12957	3.00378	3.20142	3.20368	3.18758	3.14681	3.17767	3.14835	3.19649	3.11348	3.1131	3.13266	3.05387	3.28432	3.14013	3.22927	3.04892	3.20574	3.20239	3.11763	3.26116	3.17663	3.12288	3.19612	3.18658	3.19438	3.15522	3.34948
TJP2	3.27707	3.21939	3.22278	3.23978	3.23034	3.27432	3.26207	3.30655	3.28926	3.27701	3.28958	3.25143	3.26328	3.19537	3.28024	3.26654	3.26579	3.26641	3.25812	3.26582	3.23074	3.23395	3.24576	3.24469	3.22077	3.23751	3.27484	3.24771	3.26921	3.23424	3.29329	3.32036	3.26466	3.22661	3.20951	3.23074	3.25619	3.27172	3.28697	3.25856	3.28346	3.25898	3.25292	3.20328	3.25922	3.19557	3.26525	3.15911	3.26807
SINHCAF	2.89834	3.01543	3.07547	2.88368	2.94564	2.95072	2.96767	2.9875	2.94614	3.06315	2.98333	2.95161	2.92944	3.04592	2.94259	2.96438	2.97234	2.9219	2.91572	2.97695	3.03829	2.99725	2.98563	2.9282	3.04359	3.02958	2.97775	2.98926	3.01255	2.9851	2.99375	3.00225	3.00229	3.04445	2.91145	3.04479	2.88187	3.0069	3.01286	3.00183	3.00428	2.99343	3.00694	2.96821	2.93244	2.96009	2.92205	2.87686	2.89517
AFF1	1.97908	1.97801	1.82338	1.89949	2.03312	1.73311	2.03341	2.087	1.84402	2.03669	2.2185	2.02006	1.88485	1.95748	1.92614	2.07233	2.04373	2.07223	1.90926	2.02352	2.15931	1.98038	1.98646	1.99201	1.84943	1.73577	1.99209	1.90055	2.06444	1.80727	1.98816	2.09863	1.90258	2.02135	1.91525	2.0007	1.93777	2.13492	1.97235	1.9547	1.95705	2.063	2.24552	2.0962	2.04742	1.88858	2.03171	1.88472	2.02506
CD99L2	1.9063	1.79154	1.63558	1.78905	1.81252	1.72821	1.91818	1.80722	1.75505	1.86761	1.62989	1.91668	1.74488	1.87108	1.78417	1.81176	1.73999	1.68184	1.81068	1.75489	1.88688	1.70827	1.80802	1.80362	1.7977	1.67225	1.71706	1.70499	1.82722	1.76489	1.79143	1.67398	1.72068	1.83624	1.73376	1.68961	1.70593	1.86153	1.83557	1.69633	1.76812	1.81484	1.7215	1.71025	1.81724	1.72259	1.71905	1.86601	1.88011
GNS	2.03035	1.93559	1.77546	1.81678	1.75877	1.66158	1.88262	1.7473	1.90625	1.90167	1.80621	1.84317	1.85072	1.80451	1.87208	1.865	1.90886	1.76929	2.10265	1.90979	1.89838	1.72727	1.84988	1.91212	1.64258	1.5909	1.8873	1.77345	1.77744	1.78385	2.00161	1.84421	1.84717	1.78522	1.93478	1.81467	1.91608	1.80565	1.76553	1.95068	1.7064	1.77189	1.77688	1.78124	1.82831	1.95426	1.78942	1.78906	1.90618
TPGS2	3.12581	3.09452	2.93975	3.03358	3.11268	3.07468	3.0614	3.14034	3.04047	3.07186	2.99186	3.08127	3.06277	2.95668	3.10491	3.14555	3.07704	3.0601	3.01538	3.01008	3.11472	3.07513	3.13789	3.14348	3.08812	2.94591	3.09771	3.00203	3.09742	3.12859	3.08059	3.03842	2.93493	3.03325	3.17859	2.96697	3.02499	3.05576	3.12394	3.03689	2.96996	2.95842	3.05715	3.05236	3.07643	3.1387	3.0662	3.16102	3.10947
RNF7	3.2275	3.29124	3.21564	3.28639	3.28697	3.20758	3.25232	3.31242	3.27268	3.30771	3.2113	3.26127	3.24977	3.30145	3.2608	3.28626	3.2519	3.25472	3.25544	3.23322	3.26099	3.26503	3.24695	3.28235	3.24994	3.31235	3.26865	3.2425	3.27359	3.21239	3.28694	3.27077	3.25789	3.28235	3.25143	3.2535	3.30825	3.2224	3.28274	3.25726	3.20592	3.28309	3.27061	3.27181	3.28502	3.28064	3.26912	3.2506	3.29802
DHX30	2.66919	2.51364	2.6526	2.57646	2.48662	2.69828	2.60519	2.55005	2.51469	2.54615	2.59527	2.56431	2.66498	2.55728	2.6126	2.5599	2.51961	2.31406	2.62529	2.51914	2.5368	2.50293	2.54164	2.48635	2.56098	2.49106	2.52618	2.4526	2.52629	2.62148	2.63089	2.46501	2.64481	2.59097	2.53098	2.53455	2.67916	2.64937	2.62549	2.53085	2.56301	2.58377	2.58339	2.65508	2.54078	2.59756	2.57176	2.58096	2.61662
CASP4	2.63827	2.71533	2.66712	2.55962	2.68422	2.69323	2.60254	2.77494	2.71648	2.3326	2.62826	2.72296	2.73652	2.79486	2.65797	2.65994	2.74434	2.7147	2.65823	2.67797	2.71376	2.76178	2.73129	2.72556	2.75531	2.61578	2.77516	2.70867	2.72796	2.60318	2.71732	2.71111	2.63312	2.70292	2.74993	2.70689	2.69651	2.65149	2.71176	2.72403	2.74014	2.68832	2.79671	2.73744	2.63485	2.87322	2.71482	2.76006	2.73604
PGC	1.74489	1.92469	1.92781	1.98271	2.23752	2.07158	1.93406	2.04731	2.10024	2.05758	2.101	2.0231	1.97248	1.95658	1.9125	1.86138	1.955	1.95609	1.83305	2.00418	1.95068	1.93839	1.94107	1.94693	2.11768	1.82939	1.99769	1.95043	2.1683	2.12839	2.00669	1.93588	2.11988	2.02771	2.15009	1.96259	1.9534	2.10985	2.05976	1.94814	2.11	1.96676	2.0585	1.91329	1.95241	1.92422	1.95615	1.90515	1.88476
IQGAP1	3.48874	3.49003	3.48488	3.49837	3.48111	3.47582	3.47459	3.49161	3.50498	3.51359	3.48348	3.51906	3.4807	3.45884	3.54289	3.48653	3.4896	3.51976	3.50529	3.47268	3.46704	3.46452	3.46745	3.47478	3.50188	3.48845	3.51161	3.53285	3.49692	3.47491	3.49621	3.49226	3.51619	3.46918	3.46848	3.4682	3.50625	3.47719	3.50934	3.4891	3.52502	3.48012	3.50561	3.43098	3.48193	3.45759	3.54817	3.43186	3.54184
UBQLN2	2.94614	2.9999	2.81367	2.92407	2.887	2.98386	2.92015	2.907	2.97166	2.89153	2.97273	2.94855	2.92804	2.88878	3.00428	2.87627	2.98664	3.07846	2.96478	2.90135	2.95026	2.94406	2.95877	2.91418	3.02213	2.96287	2.91383	3.00405	2.93061	2.85569	2.9275	3.01729	2.96238	2.93159	2.94825	2.92923	2.9483	3.02126	2.96842	2.9713	2.91926	2.92004	2.9436	2.84769	2.94552	2.88819	2.97226	2.83387	2.92713
CHERP	1.90034	2.0599	1.84827	1.90135	1.89762	1.99225	2.11258	1.87777	1.9267	1.9656	1.97241	1.95696	1.97165	1.97911	1.90201	1.94921	1.87969	1.97666	1.86667	1.87713	1.87942	1.94397	1.96376	1.99491	1.97402	1.81854	1.99858	2.14176	1.91292	2.11655	1.97079	1.85412	1.89536	1.9216	2.05522	1.83565	2.0054	1.9732	2.10834	1.96625	2.14549	1.9181	1.95775	1.89754	2.03913	2.0923	1.96739	2.01848	1.82206
SIK1	2.3849	2.2302	2.088	2.50837	2.37047	2.38186	2.36642	2.31378	2.49617	2.29565	2.31074	2.36428	2.25601	2.47353	2.35101	2.2171	2.35352	2.55855	2.58505	2.16	2.26903	2.54999	2.18249	2.32748	2.91443	2.20355	2.58566	2.48084	2.31721	2.33223	2.24384	2.28568	2.25834	2.30915	2.43335	2.46062	2.42825	2.5546	2.41659	2.53168	2.51134	2.32309	2.31309	2.47194	2.41512	2.3357	2.58382	2.57888	2.28858
C11orf68	2.40177	2.53166	2.64844	2.57447	2.34139	2.49084	2.40023	2.55534	2.52241	2.57777	2.5204	2.4748	2.58341	2.45263	2.46803	2.44345	2.52197	2.40903	2.46721	2.50302	2.46735	2.38466	2.49979	2.58128	2.48884	2.60243	2.39236	2.40076	2.53329	2.61894	2.52318	2.42722	2.4737	2.53626	2.53033	2.43465	2.56889	2.55087	2.45929	2.46993	2.56514	2.54974	2.45394	2.4279	2.52447	2.45935	2.46987	2.49883	2.54516
SORBS3	3.04984	3.06759	3.05776	3.10225	3.1086	3.13812	3.082	3.0535	3.07723	3.13405	3.06805	3.00648	3.09905	3.03398	3.01212	2.95602	3.02427	3.05417	3.03495	3.10662	3.05881	3.05399	3.04095	3.07875	3.10816	3.09215	3.14054	3.00254	3.0884	3.10828	3.11035	3.06176	3.09487	3.0601	3.06928	3.02949	3.01866	3.02384	3.10288	3.0468	3.08712	3.09045	3.02983	3.03925	3.0846	3.05335	3.01543	3.01501	3.09483
RAI14	1.80191	1.97844	2.01723	1.74856	2.12735	1.80446	2.06327	1.99326	2.00947	1.98619	2.04279	1.95878	1.90859	2.09182	1.93168	2.04866	1.62121	1.74328	1.99308	2.25604	1.98572	1.98278	1.98387	1.91881	1.93731	2.12581	2.10291	2.08939	2.16527	2.04283	1.94143	1.94974	1.86681	2.10277	1.92653	1.95282	1.91574	2.00237	1.77571	1.95058	1.93412	2.05458	1.97499	1.86487	2.1799	2.09554	1.85758	1.86601	2.35205
EPS8L2	2.24877	2.43214	2.4406	2.27278	2.14989	2.20128	2.31094	2.34867	2.26684	2.35518	2.2036	2.31914	2.30315	2.22275	2.27709	2.33538	2.23034	2.20554	2.35907	2.43954	2.34701	2.27908	2.3941	2.38165	2.25672	2.40784	2.33263	2.17336	2.3798	2.47498	2.42074	2.35801	2.27746	2.49382	2.22637	2.43147	2.39795	2.21724	2.49685	2.27691	2.25289	2.25087	2.16465	2.37227	2.23713	2.09357	2.37732	2.33835	2.24869
EIF1AX	3.09796	3.23108	3.15647	3.00997	3.15577	3.19572	3.08354	3.00564	3.12587	3.08854	3.18794	3.20774	3.12916	3.22133	3.156	3.16569	3.24253	3.22272	3.1366	3.1443	3.20033	3.21815	3.18391	3.04598	3.17625	3.20571	3.11134	3.27537	3.22448	3.11532	3.0976	3.13905	3.12509	3.20069	3.1501	3.07488	3.12319	3.23314	3.15256	3.16524	3.13556	3.09096	3.09287	3.10789	3.04935	3.23833	3.10651	3.07882	3.00586
CLDN4	3.43959	3.45395	3.49634	3.49928	3.49335	3.4286	3.46121	3.48918	3.46197	3.43732	3.48179	3.49684	3.47677	3.4304	3.43983	3.4669	3.42239	3.41006	3.43902	3.45431	3.46052	3.4452	3.4471	3.50776	3.47081	3.44139	3.44416	3.4389	3.46808	3.49262	3.48165	3.41473	3.48474	3.45337	3.46589	3.42912	3.46757	3.46096	3.47128	3.48292	3.45612	3.44461	3.46626	3.46704	3.42935	3.4122	3.50484	3.42796	3.47216
TBL1XR1	3.56422	3.51262	3.52919	3.54262	3.55558	3.63926	3.54604	3.53604	3.54071	3.53173	3.62297	3.54051	3.50856	3.52295	3.6091	3.55718	3.55856	3.63449	3.54108	3.53549	3.55686	3.53863	3.51756	3.51	3.56608	3.5682	3.55036	3.62749	3.55621	3.54978	3.53958	3.56521	3.56167	3.56521	3.56711	3.53173	3.53716	3.55996	3.54958	3.56038	3.54051	3.57039	3.55155	3.52176	3.53863	3.50856	3.52718	3.4919	3.52611
TRAK2	3.19484	3.19958	3.19204	3.1731	3.1648	3.30835	3.19699	3.1487	3.18024	3.1587	3.2772	3.20649	3.1916	3.1995	3.28201	3.18985	3.19884	3.28373	3.19511	3.24116	3.17864	3.17402	3.16817	3.10316	3.24579	3.07695	3.21543	3.21655	3.22127	3.16626	3.19707	3.23972	3.22479	3.19835	3.19329	3.21401	3.16863	3.23879	3.19143	3.20988	3.20131	3.18105	3.2151	3.15614	3.2078	3.17052	3.25359	3.15482	3.15666
B4GAT1	2.40317	2.35915	2.35806	2.51313	2.30391	2.1785	2.2987	2.47095	2.27221	2.38662	2.24693	2.38145	2.36634	2.32956	2.40539	2.34233	2.31812	2.26136	2.28977	2.30799	2.36701	2.27341	2.26803	2.33289	2.41294	2.29305	2.31106	2.22009	2.41726	2.43886	2.37645	2.42292	2.37493	2.33	2.33095	2.34763	2.2891	2.37867	2.30921	2.30746	2.39596	2.40848	2.26597	2.29941	2.38692	2.45878	2.33363	2.33301	2.36161
TARS1	3.35091	3.33174	3.28832	3.3068	3.31531	3.28175	3.28836	3.29289	3.32693	3.33876	3.27378	3.31403	3.32842	3.32103	3.28916	3.29101	3.31337	3.35091	3.3317	3.34465	3.31942	3.33313	3.35538	3.30629	3.30707	3.30483	3.31617	3.31919	3.28896	3.32267	3.32761	3.31194	3.33213	3.34095	3.3213	3.27557	3.31582	3.36365	3.29816	3.28559	3.29178	3.25634	3.33067	3.31161	3.28896	3.32984	3.337	3.33485	3.33501
CCNB2	3.1843	3.08504	2.86784	3.05284	3.05015	3.11814	2.99961	3.01724	2.96852	3.00215	2.97727	2.96503	3.02975	2.97576	3.03165	3.02024	3.01134	3.05799	3.05924	2.92481	3.03529	2.98436	3.05476	3.08581	2.97961	2.92995	3.09092	2.94441	3.00413	3.07011	3.03179	3.03512	3.01014	2.93531	2.99763	3.01114	3.06783	2.98261	2.94844	2.96151	3.04172	2.95353	3.00812	3.01795	3.00908	3.00026	2.97658	3.09309	3.07813
MYL6	3.73959	3.73959	3.734	3.74999	3.74855	3.73638	3.75233	3.74999	3.74389	3.75373	3.75509	3.74345	3.74243	3.76498	3.74099	3.75373	3.74056	3.76446	3.74295	3.76188	3.75509	3.7589	3.7495	3.74008	3.74295	3.76297	3.75417	3.75743	3.7589	3.7495	3.7495	3.76037	3.75283	3.74903	3.73816	3.76553	3.75283	3.73545	3.74576	3.75551	3.73638	3.75462	3.74196	3.73682	3.7533	3.75603	3.74345	3.7321	3.76082
IFI16	2.91218	2.89744	2.90731	2.59779	2.76699	2.52081	2.74745	2.76381	2.90875	2.83109	2.78443	2.81946	2.76799	3.01012	2.71423	2.78907	2.89975	2.60155	2.66576	2.73777	2.84688	2.7847	2.82288	2.8287	2.96381	2.76054	2.93455	2.63819	2.86544	2.61889	2.762	2.84351	2.73544	2.82247	2.70239	2.96304	2.72762	2.97814	2.86193	3.00475	2.81569	2.74983	2.99795	3.09469	2.8053	2.85285	2.66672	2.9416	2.63359
LBR	3.48411	3.42363	3.36659	3.31595	3.37395	3.4695	3.34836	3.35339	3.38348	3.35253	3.40919	3.37921	3.36527	3.40461	3.48234	3.34786	3.38266	3.49634	3.39896	3.37711	3.39668	3.36908	3.35559	3.36756	3.43175	3.33839	3.44439	3.44235	3.40402	3.34297	3.3926	3.41336	3.44276	3.35643	3.34701	3.39497	3.35732	3.46652	3.35052	3.3986	3.40432	3.38385	3.35314	3.37506	3.38573	3.32746	3.4073	3.37641	3.41856
NDN	2.80593	2.82487	2.9023	2.71776	2.65242	2.65343	2.61867	2.66603	2.76507	2.76648	2.63802	2.69782	2.62672	2.93681	2.82109	2.55833	2.61586	2.5899	2.48259	2.70294	2.68137	2.66551	2.59022	2.73377	2.81797	2.70056	2.72178	2.60823	2.75256	2.26733	2.53728	2.85921	2.76744	2.59756	2.61388	2.8967	2.74084	2.72424	2.81832	2.70044	2.19015	2.81155	2.70967	2.64039	2.75735	2.72365	2.85592	2.5991	2.6446
FADD	2.73348	2.76498	2.76783	2.80272	2.84407	2.5158	2.76778	2.7853	2.70782	2.86792	2.6252	2.71506	2.84309	2.77456	2.6763	2.82348	2.73786	2.56522	2.77601	2.83487	2.76326	2.76746	2.78113	2.84122	2.72277	2.76658	2.7723	2.64735	2.72539	2.81997	2.8072	2.7512	2.72403	2.75352	2.74993	2.82631	2.7789	2.68926	2.80002	2.76056	2.80305	2.76684	2.75787	2.81903	2.8293	2.83529	2.7352	2.85744	2.81276
SETD5	2.67204	2.61835	2.72164	2.67683	2.65834	2.85801	2.65579	2.67232	2.6443	2.66014	2.81682	2.7135	2.72134	2.70697	2.71538	2.62966	2.69194	2.77168	2.72015	2.75402	2.66095	2.62491	2.69367	2.6451	2.75075	2.68077	2.72661	2.81431	2.65866	2.82373	2.73381	2.7307	2.70759	2.69438	2.77805	2.65322	2.68014	2.63875	2.66397	2.74492	2.68937	2.697	2.69945	2.6356	2.68525	2.57295	2.73934	2.64447	2.68577
SBF1	1.83639	1.87356	1.80621	1.85431	1.99139	1.90314	1.94376	1.86961	1.97919	1.95181	1.91609	1.79068	1.85542	2.01481	1.7394	1.78963	1.91121	1.85585	1.84157	1.86059	1.94716	2.04614	1.90241	2.01543	2.03217	1.85987	1.7802	1.8688	1.96622	2.07724	1.85389	1.88411	1.93509	1.97314	1.85699	1.81565	1.88425	1.85085	1.98141	1.85031	1.801	1.92639	1.8585	1.85917	1.9432	1.77396	1.72166	1.76397	1.85112
PLEKHA2	2.83814	2.67333	2.80537	2.73708	2.70227	2.89194	2.82254	2.77509	2.81032	2.79247	2.81359	2.80445	2.82073	2.79656	2.85461	2.74538	2.79785	2.92122	2.78384	2.78672	2.84048	2.83359	2.73625	2.79557	2.83103	2.73467	2.79479	2.86844	2.7861	2.77345	2.83788	2.84297	2.80736	2.78187	2.76673	2.71797	2.76528	2.80927	2.80979	2.79349	2.79206	2.78802	2.83747	2.91623	2.76794	2.78699	2.72439	2.87313	2.7293
CSNK2A2	2.74861	2.90725	2.67702	2.85793	2.86266	2.85207	2.87049	2.83823	2.81138	2.89799	2.88017	2.81285	2.86442	2.81422	2.77628	2.86551	2.86882	2.7772	2.864	2.828	2.82908	2.90196	2.88325	2.86675	2.91528	2.87329	2.88143	2.79473	2.84771	2.87673	2.84659	2.85037	2.87816	2.91426	2.86856	2.85182	2.81881	2.84021	2.86294	2.87786	2.86382	2.92038	2.90683	2.86563	2.87382	2.81658	2.849	2.81645	2.89251
ITPA	3.05459	3.01608	3.0756	2.98935	3.07037	3.04769	3.10029	3.07077	3.05509	3.08007	3.05423	3.05425	3.07099	3.10566	3.02219	3.06723	3.09469	3.02869	3.08475	3.04394	3.06735	3.0489	3.06635	3.15148	3.02962	3.01997	3.00991	3.04079	3.08059	3.10837	3.11709	3.02158	3.08721	3.06176	3.07824	3.09313	3.05746	3.08651	3.049	3.03799	3.0389	2.99776	3.08056	3.11211	3.0712	3.08239	3.05911	3.11415	3.0283
CDC16	2.9397	2.98808	2.90139	2.92919	2.87716	2.85193	2.92607	2.95215	2.90525	2.89496	2.86772	2.88454	2.90486	2.90304	2.92756	2.9377	2.8989	2.87331	2.94899	2.94942	2.89867	2.85594	2.91628	2.85461	2.90715	2.79469	2.93013	2.8043	2.91739	2.86569	2.96434	2.99383	2.94914	2.88007	2.92323	2.85197	2.88811	2.95534	2.88436	2.87661	2.89007	2.84237	2.88567	2.9032	2.97197	2.89033	2.95684	2.80167	2.94872
[truncated: 17,445 more rows]
[truncated: 197 more columns]

## Sheet: HIF1A PD-L1
The HIF-1α and PD-L1 expression levels of tumor samples and normal samples in the gene chip GSE44076
[truncated: 247 more rows]
