# Supplementary material for: The Tumor Microenvironment Mediates the HIF-1α/PD-L1 Pathway to Promote Immune Escape in Colorectal Cancer
Source: Int J Mol Sci. 2024 Mar 27;25(7):3735. doi: 10.3390/ijms25073735 (PMC11011450; doi:10.3390/ijms25073735)
Supplement: Supplementary file 1 [file ijms-25-03735-s001.zip › Supplemental Table S3.xlsx]

## Sheet: TCGA-1
The correlation of HIF-1α and PD-L1 in tumor samples in the CRC cohort from the TCGA database
sample_id	HIF1A	CD274
TCGA-3L-AA1B-01A-11R-A37K-07	5.63503	1.45223
TCGA-4N-A93T-01A-11R-A37K-07	3.73496	0.672561
TCGA-4T-AA8H-01A-11R-A41B-07	4.76018	0.724476
TCGA-5M-AAT4-01A-11R-A41B-07	4.86734	0.91127
TCGA-5M-AAT5-01A-21R-A41B-07	5.10012	1.55061
TCGA-5M-AAT6-01A-11R-A41B-07	6.58036	3.91292
TCGA-5M-AATA-01A-31R-A41B-07	5.54614	1.25725
TCGA-5M-AATE-01A-11R-A41B-07	5.24978	0.906352
TCGA-A6-2671-01A-01R-1410-07	4.55213	1.61032
TCGA-A6-2672-01A-01R-0826-07	6.70202	3.70483
TCGA-A6-2672-01B-03R-2302-07	6.88379	2.98856
TCGA-A6-2674-01A-02R-0821-07	7.45406	3.66853
TCGA-A6-2674-01A-02R-A278-07	7.90855	3.52756
TCGA-A6-2674-01B-04R-A277-07	9.5324	5.07336
TCGA-A6-2675-01A-02R-1723-07	6.05073	2.66015
TCGA-A6-2676-01A-01R-0826-07	6.32603	3.42381
TCGA-A6-2677-01A-01R-0821-07	5.60702	1.07272
TCGA-A6-2677-01B-02R-A277-07	6.7159	2.31499
TCGA-A6-2678-01A-01R-0821-07	6.04299	2.74466
TCGA-A6-2679-01A-02R-1410-07	2.92083	1.06626
TCGA-A6-2680-01A-01R-1410-07	4.83007	1.27298
TCGA-A6-2681-01A-01R-1410-07	4.73306	1.5977
TCGA-A6-2682-01A-01R-1410-07	5.28792	0.93017
TCGA-A6-2683-01A-01R-0821-07	2.84165	0.27965
TCGA-A6-2684-01A-01R-1410-07	4.6388	2.23891
TCGA-A6-2684-01A-01R-A278-07	5.573	2.35157
TCGA-A6-2684-01C-08R-A277-07	6.96274	4.45897
TCGA-A6-2685-01A-01R-1410-07	5.18766	1.39835
TCGA-A6-2686-01A-01R-A32Z-07	5.80474	3.34548
TCGA-A6-3807-01A-01R-1022-07	5.35185	2.5359
TCGA-A6-3808-01A-01R-1022-07	6.47188	2.39218
TCGA-A6-3809-01A-01R-1022-07	7.44609	3.56456
TCGA-A6-3809-01A-01R-A278-07	7.77998	3.76923
TCGA-A6-3809-01B-04R-A277-07	6.61113	4.19407
TCGA-A6-3810-01A-01R-1022-07	6.1653	2.46299
TCGA-A6-3810-01A-01R-A278-07	6.14995	2.23005
TCGA-A6-3810-01B-04R-A277-07	7.7634	3.4851
TCGA-A6-4105-01A-02R-1774-07	6.46184	3.02098
TCGA-A6-4107-01A-02R-1410-07	4.58438	1.08304
TCGA-A6-5656-01A-21R-1839-07	4.13584	0.660107
TCGA-A6-5656-01A-21R-A278-07	5.20835	1.47711
TCGA-A6-5656-01B-02R-A277-07	7.59496	3.3866
TCGA-A6-5657-01A-01R-A32Z-07	6.22386	1.93395
TCGA-A6-5659-01A-01R-1653-07	5.82539	1.32302
TCGA-A6-5659-01A-01R-A278-07	5.83502	1.32665
TCGA-A6-5659-01B-04R-A277-07	4.5336	1.02404
TCGA-A6-5660-01A-01R-1653-07	5.83036	1.0842
TCGA-A6-5661-01A-01R-1653-07	7.46349	2.29954
TCGA-A6-5661-01B-05R-2302-07	5.20613	2.05447
TCGA-A6-5662-01A-01R-1653-07	5.29241	1.17773
TCGA-A6-5664-01A-21R-1839-07	6.94924	2.04757
TCGA-A6-5665-01A-01R-1653-07	6.81877	1.85004
TCGA-A6-5665-01B-03R-2302-07	7.11159	2.82928
TCGA-A6-5666-01A-01R-1653-07	6.09203	0.916553
TCGA-A6-5667-01A-21R-1723-07	5.53356	1.41727
TCGA-A6-6137-01A-11R-1774-07	6.31891	1.929
TCGA-A6-6138-01A-11R-1774-07	6.14998	3.59344
TCGA-A6-6140-01A-11R-1774-07	5.26155	1.37239
TCGA-A6-6141-01A-11R-1774-07	5.71387	1.59106
TCGA-A6-6142-01A-11R-1774-07	6.27529	1.91869
TCGA-A6-6648-01A-11R-1774-07	6.53536	1.95595
TCGA-A6-6649-01A-11R-1774-07	6.57715	1.99179
TCGA-A6-6650-01A-11R-1774-07	5.37473	1.05922
TCGA-A6-6650-01A-11R-A278-07	5.84406	1.36216
TCGA-A6-6650-01B-02R-A277-07	6.39732	2.60148
TCGA-A6-6651-01A-21R-1839-07	6.64758	2.08699
TCGA-A6-6652-01A-11R-1774-07	4.84997	0.944709
TCGA-A6-6653-01A-11R-1774-07	6.88335	1.90581
TCGA-A6-6654-01A-21R-1839-07	6.52069	3.45821
TCGA-A6-6780-01A-11R-1839-07	6.33348	3.81513
TCGA-A6-6780-01A-11R-A278-07	7.8691	4.69333
TCGA-A6-6780-01B-04R-A277-07	7.09361	4.8215
TCGA-A6-6781-01A-22R-1928-07	7.08743	2.85906
TCGA-A6-6781-01A-22R-A278-07	7.37465	3.11467
TCGA-A6-6781-01B-06R-A277-07	8.46466	5.00698
TCGA-A6-6782-01A-11R-1839-07	5.19378	1.71563
TCGA-A6-A565-01A-31R-A28H-07	6.50095	2.07666
TCGA-A6-A566-01A-11R-A28H-07	7.38018	2.55925
TCGA-A6-A567-01A-31R-A28H-07	5.48611	1.17671
TCGA-A6-A56B-01A-31R-A28H-07	6.01995	1.13422
TCGA-A6-A5ZU-01A-11R-A28H-07	5.31188	1.35564
TCGA-AA-3488-01A-01R-1410-07	3.83342	0.927669
TCGA-AA-3489-01A-21R-1839-07	7.12545	2.82106
TCGA-AA-3492-01A-01R-1410-07	5.51173	2.6031
TCGA-AA-3494-01A-01R-1410-07	5.64423	1.45586
TCGA-AA-3495-01A-01R-1410-07	5.32485	1.60639
TCGA-AA-3496-01A-21R-1839-07	6.47383	2.65014
TCGA-AA-3502-01A-01R-1410-07	5.03829	1.02347
TCGA-AA-3506-01A-01R-1410-07	4.91502	1.99708
TCGA-AA-3509-01A-01R-1410-07	6.16411	2.11056
TCGA-AA-3510-01A-01R-1410-07	5.1476	1.8396
TCGA-AA-3511-01A-21R-1839-07	5.53782	1.12889
TCGA-AA-3514-01A-02R-0821-07	3.24536	0.298189
TCGA-AA-3516-01A-02R-0826-07	6.45367	3.37058
TCGA-AA-3517-01A-01R-0821-07	5.40439	1.81562
TCGA-AA-3518-01A-02R-0826-07	6.20237	2.86495
TCGA-AA-3519-01A-02R-0821-07	4.99032	1.41088
TCGA-AA-3520-01A-01R-0821-07	6.0638	2.20386
TCGA-AA-3521-01A-01R-0821-07	5.24692	1.42621
TCGA-AA-3522-01A-01R-0821-07	6.05488	1.47114
TCGA-AA-3524-01A-02R-0821-07	5.56227	1.2416
TCGA-AA-3525-01A-02R-0826-07	6.11289	2.06537
TCGA-AA-3526-01A-02R-A32Z-07	5.48109	2.64282
TCGA-AA-3527-01A-01R-0821-07	3.0387	1.09167
TCGA-AA-3529-01A-02R-0821-07	5.71758	1.01414
TCGA-AA-3530-01A-01R-1022-07	5.63573	1.73721
TCGA-AA-3531-01A-01R-0821-07	4.61866	0.742179
TCGA-AA-3532-01A-01R-0821-07	5.7416	2.83594
TCGA-AA-3534-01A-01R-0821-07	6.10972	1.36838
TCGA-AA-3538-01A-01R-0821-07	5.87881	1.01378
TCGA-AA-3542-01A-02R-1873-07	2.01314	0.465504
TCGA-AA-3543-01A-01R-0826-07	5.98756	3.22206
TCGA-AA-3544-01A-01R-1873-07	5.14578	2.699
TCGA-AA-3548-01A-01R-1873-07	4.36033	1.33623
TCGA-AA-3549-01A-02R-0821-07	5.83041	2.01557
TCGA-AA-3552-01A-01R-0821-07	4.65934	1.74842
TCGA-AA-3553-01A-01R-0821-07	5.44291	2.31188
TCGA-AA-3554-01A-01R-0826-07	6.84398	3.43916
TCGA-AA-3555-01A-01R-0821-07	7.18616	2.43704
TCGA-AA-3556-01A-01R-0821-07	6.60124	2.58943
TCGA-AA-3560-01A-01R-0821-07	4.78704	1.39094
TCGA-AA-3561-01A-01R-0821-07	4.8053	1.29154
TCGA-AA-3562-01A-02R-0821-07	5.05863	1.10675
TCGA-AA-3655-01A-02R-1723-07	6.4841	2.44525
TCGA-AA-3660-01A-01R-1723-07	5.84662	1.43781
TCGA-AA-3662-01A-01R-1723-07	5.73996	2.31423
TCGA-AA-3663-01A-01R-1723-07	5.72485	2.06936
TCGA-AA-3664-01A-01R-0905-07	7.09874	2.05249
TCGA-AA-3666-01A-02R-0905-07	6.4362	2.78833
TCGA-AA-3667-01A-01R-0905-07	2.88237	1.2383
TCGA-AA-3672-01A-01R-0905-07	4.55207	2.56013
TCGA-AA-3673-01A-01R-0905-07	5.35648	1.63236
TCGA-AA-3675-01A-02R-0905-07	5.85091	1.48995
TCGA-AA-3678-01A-01R-0905-07	5.81973	2.35236
TCGA-AA-3679-01A-02R-0905-07	5.10613	1.40103
TCGA-AA-3680-01A-01R-0905-07	6.19489	1.98236
TCGA-AA-3681-01A-01R-0905-07	6.37138	2.80577
TCGA-AA-3684-01A-02R-0905-07	4.5762	1.13908
TCGA-AA-3685-01A-02R-A32Z-07	5.45994	2.50569
TCGA-AA-3688-01A-01R-0905-07	4.96954	1.11936
TCGA-AA-3692-01A-01R-0905-07	5.58769	1.42605
TCGA-AA-3693-01A-01R-0905-07	4.60424	0.878529
TCGA-AA-3696-01A-01R-0905-07	5.83297	1.1001
TCGA-AA-3697-01A-01R-1723-07	5.84693	2.01182
TCGA-AA-3710-01A-01R-1022-07	6.97002	4.54865
TCGA-AA-3712-01A-21R-1723-07	5.86348	1.81381
TCGA-AA-3713-01A-21R-1723-07	6.5393	3.18585
TCGA-AA-3715-01A-01R-0905-07	4.82863	4.19692
TCGA-AA-3811-01A-01R-1022-07	5.86363	2.46292
TCGA-AA-3812-01A-01R-0905-07	3.5065	1.22676
TCGA-AA-3814-01A-01R-0905-07	5.47228	2.32542
TCGA-AA-3815-01A-01R-1022-07	6.37666	3.82102
TCGA-AA-3818-01A-01R-0905-07	5.669	1.2966
TCGA-AA-3819-01A-01R-0905-07	5.20195	0.860287
TCGA-AA-3821-01A-01R-1022-07	6.33533	2.40558
TCGA-AA-3831-01A-01R-0905-07	5.46639	0.992188
TCGA-AA-3833-01A-01R-0905-07	5.84649	1.99244
TCGA-AA-3837-01A-01R-0905-07	5.39307	0.845992
TCGA-AA-3841-01A-01R-0905-07	3.95979	1.25217
TCGA-AA-3842-01A-01R-1022-07	5.90539	1.54612
TCGA-AA-3844-01A-01R-1022-07	6.30251	2.32749
TCGA-AA-3845-01A-01R-1022-07	8.00126	4.67924
TCGA-AA-3846-01A-01R-1022-07	6.12273	2.33268
TCGA-AA-3848-01A-01R-0905-07	3.32533	0.816149
TCGA-AA-3850-01A-01R-1022-07	5.37351	1.83847
TCGA-AA-3851-01A-01R-1022-07	5.57598	1.79809
TCGA-AA-3852-01A-01R-0905-07	5.79804	1.67983
TCGA-AA-3854-01A-01R-0905-07	5.95067	2.14819
TCGA-AA-3855-01A-01R-1022-07	5.33613	1.49165
TCGA-AA-3856-01A-01R-0905-07	5.0371	2.20992
TCGA-AA-3858-01A-01R-0905-07	5.11072	1.14019
TCGA-AA-3860-01A-02R-0905-07	5.45546	2.51347
TCGA-AA-3861-01A-01R-1022-07	5.84996	1.49534
TCGA-AA-3862-01A-01R-1022-07	5.84869	1.84535
TCGA-AA-3864-01A-01R-1022-07	6.82191	2.15079
TCGA-AA-3866-01A-01R-1022-07	6.40735	3.59754
TCGA-AA-3867-01A-01R-1022-07	5.16946	0.806118
TCGA-AA-3869-01A-01R-1022-07	6.14118	2.27298
TCGA-AA-3870-01A-01R-1022-07	4.88953	2.11473
TCGA-AA-3872-01A-01R-1022-07	5.92517	1.73396
TCGA-AA-3875-01A-01R-0905-07	5.67121	2.40452
TCGA-AA-3877-01A-01R-1022-07	7.2836	3.27735
TCGA-AA-3930-01A-01R-1022-07	5.53616	2.40193
TCGA-AA-3939-01A-01R-1022-07	5.60628	1.18263
TCGA-AA-3941-01A-01R-1022-07	6.11193	0.74743
TCGA-AA-3947-01A-01R-1022-07	7.31966	3.0777
TCGA-AA-3949-01A-01R-1022-07	6.37915	4.08162
TCGA-AA-3950-01A-02R-1022-07	7.02286	2.57751
TCGA-AA-3952-01A-01R-1022-07	5.52053	0.592541
TCGA-AA-3955-01A-02R-1022-07	5.94287	1.21934
TCGA-AA-3956-01A-02R-1022-07	5.87896	1.50762
TCGA-AA-3966-01A-01R-1113-07	6.3728	3.71488
TCGA-AA-3968-01A-01R-1022-07	6.04953	1.9375
TCGA-AA-3970-01A-01R-1022-07	6.0428	2.19333
TCGA-AA-3971-01A-01R-1022-07	5.26901	2.15445
TCGA-AA-3972-01A-01R-1022-07	5.55056	1.30317
TCGA-AA-3973-01A-01R-1022-07	5.34965	1.47933
TCGA-AA-3975-01A-01R-1022-07	4.79028	1.18796
TCGA-AA-3976-01A-01R-1022-07	5.26017	1.8429
TCGA-AA-3977-01A-01R-1022-07	6.80077	2.06278
TCGA-AA-3979-01A-01R-1022-07	4.61877	3.06688
TCGA-AA-3980-01A-02R-1022-07	5.51593	2.88934
TCGA-AA-3982-01A-02R-1022-07	5.36527	1.63932
TCGA-AA-3984-01A-02R-1022-07	6.17756	2.9753
TCGA-AA-3986-01A-02R-1022-07	5.90163	2.57954
TCGA-AA-3989-01A-01R-1022-07	5.16745	1.5033
TCGA-AA-3994-01A-01R-1113-07	5.40372	1.55031
TCGA-AA-A004-01A-01R-A00A-07	2.69746	0.736215
TCGA-AA-A00A-01A-01R-A002-07	5.82493	2.36838
TCGA-AA-A00D-01A-01R-A002-07	6.1215	2.84591
TCGA-AA-A00E-01A-01R-A002-07	6.21181	3.09692
TCGA-AA-A00F-01A-01R-A002-07	5.28505	1.44499
TCGA-AA-A00J-01A-02R-A002-07	6.27249	2.40942
TCGA-AA-A00K-01A-02R-A002-07	4.95134	1.4654
TCGA-AA-A00L-01A-01R-A002-07	4.73291	1.67667
TCGA-AA-A00N-01A-02R-A00A-07	6.45157	1.89654
TCGA-AA-A00O-01A-02R-A089-07	5.06784	1.32562
TCGA-AA-A00Q-01A-01R-A002-07	4.78315	1.51015
TCGA-AA-A00R-01A-01R-A002-07	6.64761	3.68429
TCGA-AA-A00U-01A-01R-A002-07	5.73939	1.56691
TCGA-AA-A00W-01A-01R-A002-07	5.04736	1.24141
TCGA-AA-A00Z-01A-01R-A002-07	4.79578	2.14104
TCGA-AA-A010-01A-01R-A089-07	5.72486	1.40643
TCGA-AA-A017-01A-01R-A00A-07	4.33541	0.948377
TCGA-AA-A01C-01A-01R-A00A-07	4.98738	1.09572
TCGA-AA-A01D-01A-01R-A00A-07	6.57724	1.69995
TCGA-AA-A01F-01A-01R-A002-07	5.01259	0.714575
TCGA-AA-A01G-01A-01R-A002-07	5.24709	0.923644
TCGA-AA-A01I-01A-02R-A089-07	5.77852	1.38681
TCGA-AA-A01K-01A-01R-A00A-07	5.47511	1.97067
TCGA-AA-A01P-01A-21R-A083-07	6.09097	3.87847
TCGA-AA-A01Q-01A-01R-A002-07	4.8215	2.95062
TCGA-AA-A01R-01A-21R-A083-07	4.12743	2.77741
TCGA-AA-A01S-01A-21R-A083-07	3.61944	0.379843
TCGA-AA-A01T-01A-21R-A16W-07	2.45096	0.955685
TCGA-AA-A01V-01A-23R-A083-07	5.64214	2.15449
TCGA-AA-A01X-01A-21R-A083-07	4.3652	0.885809
TCGA-AA-A01Z-01A-11R-A083-07	4.31089	0.624803
TCGA-AA-A022-01A-21R-A16W-07	5.36506	3.95152
TCGA-AA-A024-01A-02R-A00A-07	4.99818	0.717035
TCGA-AA-A029-01A-01R-A00A-07	4.844	0.996316
TCGA-AA-A02E-01A-01R-A00A-07	4.85512	0.996027
TCGA-AA-A02F-01A-01R-A089-07	5.85209	1.26364
TCGA-AA-A02H-01A-01R-A089-07	4.99091	0.893906
TCGA-AA-A02J-01A-01R-A00A-07	5.16351	0.844868
TCGA-AA-A02K-01A-03R-A32Y-07	3.97494	0.527471
TCGA-AA-A02O-01A-21R-A16W-07	4.42694	0.979952
TCGA-AA-A02R-01A-01R-A00A-07	5.62999	3.81038
TCGA-AA-A02W-01A-01R-A00A-07	5.48349	1.27489
TCGA-AA-A02Y-01A-43R-A32Y-07	6.51792	1.80443
TCGA-AA-A03F-01A-11R-A16W-07	3.636	0.695192
TCGA-AA-A03J-01A-21R-A16W-07	3.73583	1.76311
TCGA-AD-5900-01A-11R-1653-07	6.21556	2.63427
TCGA-AD-6548-01A-11R-1839-07	6.01471	2.83748
TCGA-AD-6888-01A-11R-1928-07	5.4538	0.859652
TCGA-AD-6889-01A-11R-1928-07	5.93308	1.72338
TCGA-AD-6890-01A-11R-1928-07	5.51223	1.77197
TCGA-AD-6895-01A-11R-1928-07	6.79943	4.11698
TCGA-AD-6899-01A-11R-1928-07	6.0068	2.79566
TCGA-AD-6901-01A-11R-1928-07	5.57542	2.98433
TCGA-AD-6963-01A-11R-1928-07	5.42059	2.18609
TCGA-AD-6964-01A-11R-1928-07	6.5344	3.48939
TCGA-AD-6965-01A-11R-1928-07	6.10007	0.891886
TCGA-AD-A5EJ-01A-11R-A28H-07	6.46683	2.29305
TCGA-AD-A5EK-01A-11R-A28H-07	5.88381	1.19856
TCGA-AF-2687-01A-02R-1736-07	6.82815	2.95873
TCGA-AF-2690-01A-02R-1736-07	6.24833	3.00225
TCGA-AF-2691-01A-01R-0821-07	5.43949	1.64506
TCGA-AF-2692-01A-01R-0821-07	5.66235	1.82
TCGA-AF-2693-01A-02R-1736-07	6.21729	2.36028
TCGA-AF-3400-01A-01R-0821-07	7.84342	3.88542
TCGA-AF-3911-01A-01R-1736-07	5.6406	1.50741
TCGA-AF-3913-01A-02R-1119-07	5.47992	0.691266
TCGA-AF-4110-01A-02R-1736-07	6.28632	2.30711
TCGA-AF-5654-01A-01R-1660-07	5.71036	3.09182
TCGA-AF-6136-01A-11R-1830-07	6.87837	0.934328
TCGA-AF-6655-01A-11R-1830-07	6.87998	2.60243
TCGA-AF-6672-01A-11R-1830-07	6.0459	1.21301
TCGA-AF-A56K-01A-32R-A39D-07	5.80472	1.2806
TCGA-AF-A56L-01A-31R-A39D-07	5.09062	1.4703
TCGA-AF-A56N-01A-12R-A39D-07	5.71838	1.55341
TCGA-AG-3574-01A-01R-0821-07	5.29284	1.05408
TCGA-AG-3575-01A-01R-0821-07	6.96498	4.18675
TCGA-AG-3578-01A-01R-0821-07	6.73115	1.90064
TCGA-AG-3580-01A-01R-0821-07	6.21141	2.67417
TCGA-AG-3581-01A-01R-0821-07	5.24675	1.4881
TCGA-AG-3582-01A-01R-0821-07	5.57582	1.9077
TCGA-AG-3583-01A-01R-0821-07	5.1266	1.18967
TCGA-AG-3584-01A-01R-0821-07	5.47468	1.49963
TCGA-AG-3586-01A-02R-0821-07	5.0869	1.94238
TCGA-AG-3587-01A-01R-0821-07	4.96458	1.91655
TCGA-AG-3591-01A-01R-1736-07	5.41967	1.19837
TCGA-AG-3592-01A-02R-1736-07	5.82227	2.21925
TCGA-AG-3593-01A-01R-0821-07	5.17564	2.12664
TCGA-AG-3594-01A-02R-0821-07	6.19203	4.44817
TCGA-AG-3598-01A-01R-0826-07	4.67288	1.99574
TCGA-AG-3599-01A-02R-0826-07	5.714	1.9863
TCGA-AG-3600-01A-01R-0826-07	5.26868	1.3492
TCGA-AG-3601-01A-01R-0826-07	4.58533	0.491904
TCGA-AG-3602-01A-02R-0826-07	4.88716	0.962068
TCGA-AG-3605-01A-01R-0826-07	4.82362	0.896156
TCGA-AG-3608-01A-01R-0826-07	5.00596	2.05266
TCGA-AG-3609-01A-02R-0826-07	5.35602	1.41321
TCGA-AG-3611-01A-01R-0826-07	4.51273	1.53177
TCGA-AG-3612-01A-01R-0826-07	5.23753	1.7726
TCGA-AG-3725-01A-11R-1736-07	5.45339	3.22685
TCGA-AG-3726-01A-02R-0905-07	3.53751	0.92372
TCGA-AG-3727-01A-01R-0905-07	2.9156	0.766044
TCGA-AG-3728-01A-01R-0905-07	3.6927	1.04677
TCGA-AG-3731-01A-11R-1736-07	7.33163	3.17671
TCGA-AG-3732-01A-11R-1660-07	5.51445	1.78052
TCGA-AG-3742-01A-11R-1660-07	5.74071	1.56018
TCGA-AG-3878-01A-02R-0905-07	4.24429	1.50121
TCGA-AG-3881-01A-01R-0905-07	4.40713	1.07895
TCGA-AG-3882-01A-01R-0905-07	3.72756	1.50136
TCGA-AG-3883-01A-02R-0905-07	3.77758	1.48975
TCGA-AG-3885-01A-01R-0905-07	4.31872	1.29983
TCGA-AG-3887-01A-01R-1119-07	5.65369	1.65627
TCGA-AG-3890-01A-01R-1119-07	4.57533	1.2199
TCGA-AG-3892-01A-01R-1119-07	5.50823	2.83439
TCGA-AG-3893-01A-01R-1119-07	5.42286	1.34659
TCGA-AG-3894-01A-01R-1119-07	5.33214	0.762987
TCGA-AG-3896-01A-01R-1119-07	5.25243	0.935535
TCGA-AG-3898-01A-01R-1119-07	4.96137	2.30127
TCGA-AG-3901-01A-01R-1119-07	6.5193	2.67229
TCGA-AG-3902-01A-01R-A32Z-07	5.35481	3.27892
TCGA-AG-3909-01A-01R-1119-07	5.00778	0.814755
TCGA-AG-3999-01A-01R-1119-07	4.61009	0.65104
TCGA-AG-4001-01A-02R-1119-07	5.42383	2.06723
TCGA-AG-4005-01A-01R-1119-07	5.31762	1.00195
TCGA-AG-4007-01A-01R-1119-07	5.10241	1.00108
TCGA-AG-4008-01A-01R-1119-07	5.8599	1.32734
TCGA-AG-4015-01A-01R-1119-07	4.77682	1.22657
TCGA-AG-4021-01A-01R-1736-07	6.24787	1.75476
TCGA-AG-4022-01A-01R-1736-07	6.28853	2.31037
TCGA-AG-A002-01A-01R-A002-07	7.64521	1.54117
TCGA-AG-A008-01A-01R-A002-07	5.84396	1.49616
TCGA-AG-A00C-01A-01R-A002-07	3.86544	1.03766
TCGA-AG-A00H-01A-01R-A00A-07	4.47101	0.930548
TCGA-AG-A00Y-01A-02R-A002-07	4.57623	1.98455
TCGA-AG-A011-01A-01R-A002-07	4.89334	1.1553
TCGA-AG-A014-01A-02R-A002-07	5.25077	0.668119
TCGA-AG-A015-01A-01R-A002-07	5.28085	0.865285
TCGA-AG-A016-01A-01R-A002-07	5.12209	0.29901
TCGA-AG-A01J-01A-01R-A00A-07	4.31602	0.959548
TCGA-AG-A01L-01A-01R-A002-07	4.80237	0.771379
TCGA-AG-A01N-01A-01R-A00A-07	4.58318	0.651683
TCGA-AG-A01W-01A-21R-A083-07	5.60355	2.02112
TCGA-AG-A01Y-01A-41R-A083-07	6.23241	2.68666
TCGA-AG-A020-01A-21R-A083-07	5.80806	1.5591
TCGA-AG-A023-01A-01R-A00A-07	5.23352	1.03217
TCGA-AG-A025-01A-01R-A00A-07	5.04416	1.02112
TCGA-AG-A026-01A-01R-A00A-07	4.51477	0.445515
TCGA-AG-A02G-01A-01R-A00A-07	5.20548	0.821547
TCGA-AG-A02N-01A-11R-A083-07	5.59136	2.19005
TCGA-AG-A02X-01A-01R-A00A-07	5.92362	0.940731
TCGA-AG-A032-01A-01R-A00A-07	3.97762	1.10976
TCGA-AG-A036-01A-12R-A083-07	5.83625	1.61146
TCGA-AH-6544-01A-11R-1830-07	5.37214	0.694568
TCGA-AH-6547-01A-11R-1830-07	6.4621	2.38355
TCGA-AH-6549-01A-11R-1830-07	6.2957	1.84972
TCGA-AH-6643-01A-11R-1830-07	6.09685	1.46801
TCGA-AH-6644-01A-21R-1830-07	6.79229	1.86501
TCGA-AH-6897-01A-11R-1928-07	5.80389	1.63464
TCGA-AH-6903-01A-11R-1928-07	6.65183	1.23879
TCGA-AM-5820-01A-01R-1653-07	6.16972	1.09626
TCGA-AM-5821-01A-01R-1653-07	7.94544	6.50371
TCGA-AU-3779-01A-01R-1723-07	5.08046	2.1003
TCGA-AU-6004-01A-11R-1723-07	7.43923	2.52767
TCGA-AY-4070-01A-01R-1113-07	5.62771	1.50345
TCGA-AY-4071-01A-01R-1113-07	5.02146	1.82749
TCGA-AY-5543-01A-01R-1653-07	5.05006	2.96697
TCGA-AY-6196-01A-11R-1723-07	6.71669	3.01534
TCGA-AY-6197-01A-11R-1723-07	7.32633	2.80839
TCGA-AY-6386-01A-21R-1723-07	6.01737	1.3878
TCGA-AY-A54L-01A-11R-A28H-07	5.67798	0.469157
TCGA-AY-A69D-01A-11R-A37K-07	5.52384	1.57846
TCGA-AY-A71X-01A-12R-A37K-07	5.40691	0.789688
TCGA-AY-A8YK-01A-11R-A41B-07	5.21218	0.77273
TCGA-AZ-4308-01A-01R-1410-07	2.95862	0.745711
TCGA-AZ-4313-01A-01R-1410-07	4.58799	1.23248
TCGA-AZ-4315-01A-01R-1410-07	5.21384	1.74983
TCGA-AZ-4323-01A-21R-1839-07	6.41177	1.64768
TCGA-AZ-4614-01A-01R-1410-07	5.48023	0.725959
TCGA-AZ-4615-01A-01R-1410-07	6.84462	3.19573
TCGA-AZ-4616-01A-21R-1839-07	6.2833	3.81647
TCGA-AZ-4682-01B-01R-A32Z-07	5.58132	0.802565
TCGA-AZ-4684-01A-01R-1410-07	5.59792	1.10427
TCGA-AZ-5403-01A-01R-1653-07	6.58225	1.02475
TCGA-AZ-5407-01A-01R-1723-07	5.65337	0.941782
TCGA-AZ-6598-01A-11R-1774-07	5.80813	1.5373
TCGA-AZ-6599-01A-11R-1774-07	5.66046	1.16215
TCGA-AZ-6600-01A-11R-1774-07	6.55001	1.6509
TCGA-AZ-6601-01A-11R-1774-07	6.67648	3.04914
TCGA-AZ-6603-01A-11R-1839-07	5.34984	2.68149
TCGA-AZ-6605-01A-11R-1839-07	6.54014	1.83689
TCGA-AZ-6606-01A-11R-1839-07	6.26878	1.7871
TCGA-AZ-6607-01A-11R-1839-07	7.51883	4.45044
TCGA-AZ-6608-01A-11R-1839-07	4.58405	0.457752
TCGA-BM-6198-01A-11R-1736-07	5.70457	1.96658
TCGA-CA-5254-01A-21R-1839-07	7.83868	2.00479
TCGA-CA-5255-01A-11R-1839-07	5.12167	1.09363
TCGA-CA-5256-01A-01R-1410-07	5.0622	0.69893
TCGA-CA-5796-01A-01R-1653-07	6.62171	1.37612
TCGA-CA-5797-01A-01R-1653-07	6.08388	1.53675
TCGA-CA-6715-01A-21R-1839-07	5.46006	0.82326
TCGA-CA-6716-01A-11R-1839-07	6.02633	0.81492
TCGA-CA-6717-01A-11R-1839-07	6.86212	2.40659
TCGA-CA-6718-01A-11R-1839-07	6.35918	5.19094
TCGA-CA-6719-01A-11R-1839-07	6.24951	1.99726
TCGA-CI-6619-01B-11R-1830-07	6.58114	2.51516
TCGA-CI-6620-01A-11R-1830-07	5.56447	1.13527
TCGA-CI-6621-01A-11R-1830-07	6.7493	2.96516
TCGA-CI-6622-01A-11R-1830-07	5.75825	1.14633
TCGA-CI-6623-01B-11R-1830-07	5.81696	1.13343
TCGA-CI-6624-01C-11R-1830-07	5.78119	1.61998
TCGA-CK-4947-01B-11R-1653-07	6.35539	1.84776
TCGA-CK-4948-01B-11R-1653-07	6.03117	1.3862
TCGA-CK-4950-01A-01R-1723-07	5.78447	1.71883
TCGA-CK-4951-01A-01R-1410-07	6.39497	3.29261
TCGA-CK-4952-01A-01R-1723-07	6.64841	2.23023
TCGA-CK-5912-01A-11R-1653-07	5.73453	0.956503
TCGA-CK-5913-01A-11R-1653-07	7.39424	2.92275
TCGA-CK-5914-01A-11R-1653-07	6.6099	2.30953
TCGA-CK-5915-01A-11R-1653-07	6.3356	0.445515
TCGA-CK-5916-01A-11R-1653-07	7.53118	3.3588
TCGA-CK-6746-01A-11R-1839-07	6.2076	3.79833
TCGA-CK-6747-01A-11R-1839-07	6.01068	1.2979
TCGA-CK-6748-01A-11R-1839-07	5.94861	1.18269
TCGA-CK-6751-01A-11R-1839-07	6.24007	1.11417
TCGA-CL-4957-01A-01R-1736-07	6.0615	0.945233
TCGA-CL-5917-01A-11R-1660-07	6.20557	1.4321
TCGA-CL-5918-01A-11R-1660-07	4.66751	0.859254
TCGA-CM-4743-01A-01R-1723-07	6.77282	3.91375
TCGA-CM-4744-01A-01R-A32Z-07	4.69129	1.72888
TCGA-CM-4746-01A-01R-1410-07	4.85399	1.02977
TCGA-CM-4747-01A-01R-1410-07	3.56644	0.740798
TCGA-CM-4748-01A-01R-1410-07	5.12611	0
TCGA-CM-4750-01A-01R-1410-07	4.32626	0.889396
TCGA-CM-4751-01A-02R-1839-07	5.89116	2.30958
TCGA-CM-4752-01A-01R-1410-07	5.10771	1.84439
TCGA-CM-5341-01A-01R-1410-07	5.7172	1.71523
TCGA-CM-5344-01A-21R-1723-07	5.88529	1.25429
TCGA-CM-5348-01A-21R-1723-07	6.39347	2.45441
TCGA-CM-5349-01A-21R-1723-07	6.26147	1.52657
TCGA-CM-5860-01A-01R-1653-07	7.03027	1.90369
TCGA-CM-5861-01A-01R-1653-07	6.69874	2.11936
TCGA-CM-5862-01A-01R-1653-07	5.67577	0.626486
TCGA-CM-5863-01A-21R-1839-07	5.85437	1.63371
TCGA-CM-5864-01A-01R-1653-07	6.26698	1.11849
TCGA-CM-5868-01A-01R-1653-07	5.20076	0.922198
TCGA-CM-6161-01A-11R-1653-07	6.06855	1.97893
TCGA-CM-6162-01A-11R-1653-07	8.19173	3.85485
TCGA-CM-6163-01A-11R-1653-07	5.92502	1.83548
TCGA-CM-6164-01A-11R-1653-07	5.45021	1.91514
TCGA-CM-6165-01A-11R-1653-07	6.57285	1.7835
TCGA-CM-6166-01A-11R-1653-07	5.78938	1.00497
TCGA-CM-6167-01A-11R-1653-07	6.89482	1.83576
TCGA-CM-6168-01A-11R-1653-07	7.04839	2.69109
TCGA-CM-6169-01A-11R-1653-07	7.1797	3.34835
TCGA-CM-6170-01A-11R-1653-07	5.78168	2.04264
TCGA-CM-6171-01A-11R-1653-07	6.60762	2.69214
TCGA-CM-6172-01A-11R-1653-07	6.73836	1.01635
TCGA-CM-6674-01A-11R-1839-07	6.12318	1.91422
TCGA-CM-6675-01A-11R-1839-07	6.91106	1.90597
TCGA-CM-6676-01A-11R-1839-07	5.55014	0.947778
TCGA-CM-6677-01A-11R-1839-07	5.86686	1.69822
TCGA-CM-6678-01A-11R-1839-07	5.80813	0.521855
TCGA-CM-6679-01A-11R-1839-07	5.49727	1.3425
TCGA-CM-6680-01A-11R-1839-07	6.59461	2.67591
TCGA-D5-5537-01A-21R-1928-07	5.2665	1.07697
TCGA-D5-5538-01A-01R-1653-07	6.07619	2.94005
TCGA-D5-5539-01A-01R-1653-07	6.22618	1.52557
TCGA-D5-5540-01A-01R-1653-07	5.60845	1.61471
TCGA-D5-5541-01A-01R-1653-07	5.91332	2.4508
TCGA-D5-6529-01A-11R-1774-07	5.92974	2.69013
TCGA-D5-6530-01A-11R-1723-07	5.85726	3.01035
TCGA-D5-6531-01A-11R-1723-07	5.8948	2.83129
TCGA-D5-6532-01A-11R-1723-07	5.33365	0.887915
TCGA-D5-6533-01A-11R-1723-07	5.90716	2.82695
TCGA-D5-6534-01A-21R-1928-07	6.42717	3.72608
TCGA-D5-6535-01A-11R-1723-07	5.68731	2.78436
TCGA-D5-6536-01A-11R-1723-07	6.24462	2.1776
TCGA-D5-6537-01A-11R-1723-07	5.83279	2.334
TCGA-D5-6538-01A-11R-1723-07	5.9266	0.269991
TCGA-D5-6539-01A-11R-1723-07	6.46514	1.69265
TCGA-D5-6540-01A-11R-1723-07	7.23111	2.49539
TCGA-D5-6541-01A-11R-1723-07	5.61846	2.45146
TCGA-D5-6898-01A-11R-1928-07	5.7701	2.36219
TCGA-D5-6920-01A-11R-1928-07	6.76063	2.6506
TCGA-D5-6922-01A-11R-1928-07	6.22497	2.09592
TCGA-D5-6923-01A-11R-A32Z-07	6.76581	1.96103
TCGA-D5-6924-01A-11R-1928-07	6.19809	2.75151
TCGA-D5-6926-01A-11R-1928-07	6.7016	2.86402
TCGA-D5-6927-01A-21R-1928-07	6.75017	3.6234
TCGA-D5-6928-01A-11R-1928-07	6.20512	5.28992
TCGA-D5-6929-01A-31R-1928-07	5.20091	1.21878
TCGA-D5-6930-01A-11R-1928-07	6.04082	2.14997
TCGA-D5-6931-01A-11R-1928-07	6.35072	2.51559
TCGA-D5-6932-01A-11R-1928-07	5.01634	1.45117
TCGA-D5-7000-01A-11R-A32Z-07	6.46274	2.48298
TCGA-DC-4745-01A-01R-A32Z-07	5.80902	1.16195
TCGA-DC-4749-01A-01R-1736-07	5.22516	1.26003
TCGA-DC-5337-01A-01R-1660-07	6.11577	1.85675
TCGA-DC-5869-01A-01R-1660-07	6.01618	1.43622
TCGA-DC-6154-01A-31R-1928-07	5.19737	1.01078
TCGA-DC-6155-01A-11R-1660-07	2.53802	0.454808
TCGA-DC-6156-01A-11R-1660-07	6.52056	2.6273
TCGA-DC-6157-01A-11R-1660-07	5.75553	1.60711
TCGA-DC-6158-01A-11R-1660-07	6.96336	3.17383
TCGA-DC-6160-01A-11R-1660-07	6.86337	2.33745
TCGA-DC-6681-01A-11R-A32Z-07	5.76632	0.853756
TCGA-DC-6682-01A-11R-1830-07	5.88252	2.02009
TCGA-DC-6683-01A-11R-1830-07	5.63011	1.05499
TCGA-DM-A0X9-01A-11R-A155-07	5.45251	1.4566
TCGA-DM-A0XD-01A-12R-A155-07	4.55463	1.23211
TCGA-DM-A0XF-01A-11R-A155-07	4.99236	1.12598
TCGA-DM-A1D0-01A-11R-A155-07	5.09095	0.363339
TCGA-DM-A1D4-01A-21R-A155-07	5.11728	0.587653
TCGA-DM-A1D6-01A-21R-A155-07	6.09002	0.43776
TCGA-DM-A1D7-01A-11R-A155-07	5.83687	0.825541
TCGA-DM-A1D8-01A-11R-A155-07	5.11213	1.05061
TCGA-DM-A1D9-01A-11R-A155-07	5.51614	1.11497
TCGA-DM-A1DA-01A-11R-A155-07	5.03854	0.572793
TCGA-DM-A1DB-01A-11R-A155-07	5.87798	1.06454
TCGA-DM-A1HA-01A-11R-A155-07	4.10416	2.32889
TCGA-DM-A1HB-01A-21R-A180-07	7.06656	1.54824
TCGA-DM-A280-01A-12R-A16W-07	5.45911	1.08093
TCGA-DM-A282-01A-12R-A16W-07	5.15647	0.469365
TCGA-DM-A285-01A-11R-A16W-07	5.85027	0.618333
TCGA-DM-A288-01A-11R-A16W-07	5.26533	0.329985
TCGA-DM-A28A-01A-21R-A32Y-07	5.99072	1.63013
TCGA-DM-A28C-01A-11R-A32Y-07	5.48456	0.280838
TCGA-DM-A28E-01A-11R-A32Y-07	5.15885	0.902884
TCGA-DM-A28F-01A-11R-A32Y-07	5.13926	0.81492
TCGA-DM-A28G-01A-11R-A16W-07	4.99208	0.622274
TCGA-DM-A28H-01A-11R-A16W-07	5.58667	0.831634
TCGA-DM-A28K-01A-21R-A32Y-07	5.23441	1.14117
TCGA-DM-A28M-01A-12R-A16W-07	6.13037	0.969749
TCGA-DT-5265-01A-21R-1830-07	5.78838	2.03009
TCGA-DY-A0XA-01A-11R-A155-07	5.67861	1.04488
TCGA-DY-A1DC-01A-31R-A155-07	5.50498	1.09498
TCGA-DY-A1DD-01A-21R-A155-07	4.21271	0.289362
TCGA-DY-A1DE-01A-11R-A155-07	4.99588	2.12578
TCGA-DY-A1DF-01A-11R-A155-07	4.13732	0.189793
TCGA-DY-A1DG-01A-11R-A32Y-07	4.41822	0.785006
TCGA-DY-A1H8-01A-21R-A155-07	3.94449	1.2441
TCGA-EF-5830-01A-01R-1660-07	5.40018	0.983751
TCGA-EF-5831-01A-01R-1660-07	5.90036	1.47373
TCGA-EI-6506-01A-11R-1736-07	6.22805	2.80612
TCGA-EI-6507-01A-11R-1736-07	7.02251	3.67193
TCGA-EI-6508-01A-11R-1736-07	5.35938	1.27608
TCGA-EI-6509-01A-11R-1736-07	6.1064	0.499068
TCGA-EI-6510-01A-11R-1736-07	5.79666	1.19106
TCGA-EI-6511-01A-11R-1736-07	6.06854	3.1477
TCGA-EI-6512-01A-11R-1736-07	7.12885	2.49255
TCGA-EI-6513-01A-21R-1736-07	5.34231	1.99928
TCGA-EI-6514-01A-11R-1736-07	4.62378	1.01314
TCGA-EI-6881-01A-11R-A32Z-07	6.13631	2.25743
TCGA-EI-6882-01A-11R-1928-07	7.47754	3.01972
TCGA-EI-6883-01A-31R-1928-07	4.94953	2.01243
TCGA-EI-6884-01A-11R-1928-07	6.18603	1.65833
TCGA-EI-6885-01A-11R-1928-07	6.77006	2.95529
TCGA-EI-6917-01A-11R-1928-07	6.16011	3.73219
TCGA-EI-7002-01A-11R-1928-07	5.38682	1.76528
TCGA-EI-7004-01A-11R-1928-07	7.82677	2.32518
TCGA-F4-6459-01A-11R-1774-07	6.22662	1.10205
TCGA-F4-6460-01A-11R-1774-07	5.5209	1.30334
TCGA-F4-6461-01A-11R-1774-07	6.31505	1.7
TCGA-F4-6463-01A-11R-1723-07	6.41381	1.32746
TCGA-F4-6569-01A-11R-1774-07	6.6973	1.44456
TCGA-F4-6570-01A-11R-1774-07	6.13197	3.33275
TCGA-F4-6703-01A-11R-1839-07	7.74463	4.37695
TCGA-F4-6704-01A-11R-1839-07	6.10039	1.38184
TCGA-F4-6805-01A-11R-1839-07	6.77062	2.37862
TCGA-F4-6806-01A-11R-1839-07	5.61643	1.25828
TCGA-F4-6807-01A-11R-1839-07	6.45649	2.86936
TCGA-F4-6808-01A-11R-1839-07	5.74168	1.02326
TCGA-F4-6809-01A-11R-1839-07	5.13859	1.4037
TCGA-F4-6854-01A-11R-1928-07	5.48066	1.86817
TCGA-F4-6855-01A-11R-1928-07	6.17716	1.64173
TCGA-F4-6856-01A-11R-1928-07	6.36708	1.70686
TCGA-F5-6464-01A-11R-1736-07	6.26031	2.86758
TCGA-F5-6465-01A-11R-1736-07	6.13362	2.1962
TCGA-F5-6571-01A-12R-1830-07	5.34026	2.42334
TCGA-F5-6702-01A-11R-1830-07	6.2883	2.30083
TCGA-F5-6810-01A-11R-1830-07	6.09598	1.81238
TCGA-F5-6811-01A-11R-1830-07	5.71213	2.06981
TCGA-F5-6812-01A-11R-1830-07	5.27081	1.93859
TCGA-F5-6813-01A-11R-1830-07	5.29468	1.54582
TCGA-F5-6814-01A-31R-1928-07	5.96604	5.03477
TCGA-F5-6861-01A-11R-1928-07	5.66396	1.05894
TCGA-F5-6863-01A-11R-1928-07	5.00717	0.638954
TCGA-F5-6864-01A-11R-1928-07	5.5828	1.57846
TCGA-G4-6293-01A-11R-1723-07	5.87728	2.85555
TCGA-G4-6294-01A-11R-1774-07	5.10173	0.971737
TCGA-G4-6295-01A-11R-1723-07	5.60248	2.49093
TCGA-G4-6297-01A-11R-1723-07	6.45098	1.81085
TCGA-G4-6298-01A-11R-1723-07	5.51396	0.652877
TCGA-G4-6299-01A-11R-1774-07	5.88622	1.68903
TCGA-G4-6302-01A-11R-1723-07	6.70222	2.05485
TCGA-G4-6303-01A-11R-1774-07	6.11529	1.80566
TCGA-G4-6304-01A-11R-1928-07	5.63914	1.55886
TCGA-G4-6306-01A-11R-1774-07	5.22163	1.30813
TCGA-G4-6307-01A-11R-1723-07	4.67593	0.584578
TCGA-G4-6309-01A-21R-1839-07	6.05724	1.36115
TCGA-G4-6310-01A-11R-1723-07	5.5834	0.794769
TCGA-G4-6311-01A-11R-1723-07	6.1061	1.44244
TCGA-G4-6314-01A-11R-1723-07	6.19843	1.30661
TCGA-G4-6315-01A-11R-1723-07	5.9896	0.816477
TCGA-G4-6317-01A-11R-1723-07	4.86577	0.29725
TCGA-G4-6317-02A-11R-2066-07	4.72652	0.327687
TCGA-G4-6320-01A-11R-1723-07	5.64126	0.54092
TCGA-G4-6321-01A-11R-1723-07	5.30347	1.43536
TCGA-G4-6322-01A-11R-1723-07	6.5773	1.89728
TCGA-G4-6323-01A-11R-1723-07	5.94097	1.35462
TCGA-G4-6586-01A-11R-1774-07	6.45298	2.59048
TCGA-G4-6588-01A-11R-1774-07	6.39536	2.10745
TCGA-G4-6625-01A-21R-1774-07	5.8696	3.33578
TCGA-G4-6626-01A-11R-1774-07	6.10485	1.23407
TCGA-G4-6627-01A-11R-1774-07	6.65277	1.98943
TCGA-G4-6628-01A-11R-1839-07	6.34816	3.74547
TCGA-G5-6233-01A-11R-1736-07	6.16079	1.48078
TCGA-G5-6235-01A-11R-1736-07	5.40158	1.48908
TCGA-G5-6572-01A-11R-1830-07	5.82067	0.574053
TCGA-G5-6572-02A-12R-1830-07	5.6214	0.924784
TCGA-G5-6641-01A-11R-A32Z-07	4.78108	0.650213
TCGA-NH-A50T-01A-11R-A28H-07	5.04331	0.807602
TCGA-NH-A50U-01A-33R-A37K-07	5.39991	0.985719
TCGA-NH-A50V-01A-11R-A28H-07	5.38938	2.117
TCGA-NH-A5IV-01A-42R-A37K-07	5.77288	1.86794
TCGA-NH-A6GA-01A-11R-A37K-07	6.30729	1.34738
TCGA-NH-A6GB-01A-11R-A37K-07	5.78598	1.97063
TCGA-NH-A6GC-01A-12R-A41B-07	5.05934	1.52035
TCGA-NH-A8F7-01A-11R-A41B-07	4.97409	1.20627
TCGA-NH-A8F7-06A-31R-A41B-07	4.2609	0.563158
TCGA-NH-A8F8-01A-72R-A41B-07	4.84382	1.54923
TCGA-QG-A5YV-01A-11R-A28H-07	5.89273	1.34863
TCGA-QG-A5YW-01A-11R-A28H-07	6.02609	2.0234
TCGA-QG-A5YX-01A-11R-A28H-07	5.78562	0.939603
TCGA-QG-A5Z1-01A-11R-A28H-07	5.9085	0.51541
TCGA-QG-A5Z2-01A-11R-A28H-07	6.51035	2.45539
TCGA-QL-A97D-01A-12R-A41B-07	5.79801	1.7461
TCGA-RU-A8FL-01A-11R-A37K-07	4.68021	0.229465
TCGA-SS-A7HO-01A-21R-A37K-07	5.49609	1.46644
TCGA-T9-A92H-01A-11R-A37K-07	4.60552	1.18263
TCGA-WS-AB45-01A-11R-A41B-07	8.61919	3.34143

## Sheet: GSE44076
The correlation of HIF-1α and PD-L1 in tumor samples in the CRC cohort from the GSE44076
sample_id	HIF1A	PD-L1
GSM1077746	3.63138	1.77258
GSM1077747	3.62034	1.90557
GSM1077748	3.44335	1.728
GSM1077749	3.5474	1.76668
GSM1077750	3.67096	1.83602
GSM1077751	3.60525	1.95755
GSM1077752	3.53007	1.84301
GSM1077753	3.49866	1.77756
GSM1077754	3.57016	1.77265
GSM1077755	3.5822	1.95652
GSM1077756	3.51193	1.89832
GSM1077757	3.52235	2.05338
GSM1077758	3.54222	1.94121
GSM1077759	3.56733	1.80833
GSM1077760	3.56211	1.86274
GSM1077761	3.54958	1.89752
GSM1077762	3.55077	1.70934
GSM1077763	3.57253	1.86894
GSM1077764	3.56401	2.0054
GSM1077765	3.56059	1.92215
GSM1077766	3.58173	1.80461
GSM1077767	3.57954	1.77196
GSM1077768	3.46083	1.76383
GSM1077769	3.47864	1.90796
GSM1077770	3.55832	1.92791
GSM1077771	3.53679	1.81315
GSM1077772	3.65285	1.82919
GSM1077773	3.56059	1.87374
GSM1077774	3.60602	1.93629
GSM1077775	3.33952	1.92326
GSM1077776	3.57146	1.88451
GSM1077777	3.53438	1.78761
GSM1077778	3.55558	1.86658
GSM1077779	3.52244	1.74622
GSM1077780	3.53382	1.79449
GSM1077781	3.54798	1.92909
GSM1077782	3.63111	1.83611
GSM1077783	3.61153	1.90409
GSM1077784	3.5577	1.833
GSM1077785	3.58031	1.76338
GSM1077786	3.58521	1.86446
GSM1077787	3.58759	1.89744
GSM1077788	3.5697	1.92051
GSM1077789	3.64194	1.84592
GSM1077790	3.60809	1.88839
GSM1077791	3.54452	1.77568
GSM1077792	3.56733	2.06027
GSM1077793	3.56733	1.81588
GSM1077794	3.47452	1.81687
GSM1077795	3.59755	1.96362
GSM1077796	3.62297	1.90192
GSM1077797	3.58031	1.8501
GSM1077798	3.49809	1.7464
GSM1077799	3.54798	1.801
GSM1077800	3.66035	1.83598
GSM1077801	3.50167	1.85239
GSM1077802	3.52192	1.89095
GSM1077803	3.52226	1.78413
GSM1077804	3.58899	1.86411
GSM1077805	3.50601	1.80559
GSM1077806	3.48012	1.83616
GSM1077807	3.63732	1.86068
GSM1077808	3.60259	2.03407
GSM1077809	3.51748	1.81466
GSM1077810	3.60157	1.83988
GSM1077811	3.56543	1.76427
GSM1077812	3.52279	1.74601
GSM1077813	3.5558	1.86739
GSM1077814	3.54798	1.7855
GSM1077815	3.5792	1.8578
GSM1077816	3.47987	1.71481
GSM1077817	3.55811	1.79284
GSM1077818	3.62154	1.90931
GSM1077819	3.45289	1.8483
GSM1077820	3.58031	1.91286
GSM1077821	3.58423	1.88168
GSM1077822	3.63111	1.92031
GSM1077823	3.59803	1.8498
GSM1077824	3.53735	1.79579
GSM1077825	3.47147	1.8563
GSM1077826	3.61885	2.00733
GSM1077827	3.48312	1.8149
GSM1077828	3.59929	1.79814
GSM1077829	3.51064	1.86022
GSM1077830	3.58698	1.85159
GSM1077831	3.68141	1.93265
GSM1077832	3.5792	1.8682
GSM1077833	3.57387	1.9086
GSM1077834	3.55811	1.90373
GSM1077835	3.40995	2.07729
GSM1077836	3.51739	1.78501
GSM1077837	3.59693	1.80109
GSM1077838	3.584	1.85413
GSM1077839	3.62566	1.97203
GSM1077840	3.59803	1.67996
GSM1077841	3.64123	1.94695
GSM1077842	3.53364	1.8824
GSM1077843	3.48376	1.78338

## Sheet: TCGA-2
The correlation of TLR4 and HIF-1α/PD-L1 in tumor samples in the CRC cohort from the TCGA database
sample_id	TLR4	HIF1A	CD274
TCGA-3L-AA1B-01A-11R-A37K-07	3.39872	5.63503	1.45223
TCGA-4N-A93T-01A-11R-A37K-07	1.78538	3.73496	0.672561
TCGA-4T-AA8H-01A-11R-A41B-07	2.74386	4.76018	0.724476
TCGA-5M-AAT4-01A-11R-A41B-07	2.00651	4.86734	0.91127
TCGA-5M-AAT5-01A-21R-A41B-07	3.45598	5.10012	1.55061
TCGA-5M-AAT6-01A-11R-A41B-07	2.24202	6.58036	3.91292
TCGA-5M-AATA-01A-31R-A41B-07	2.74011	5.54614	1.25725
TCGA-5M-AATE-01A-11R-A41B-07	1.12241	5.24978	0.906352
TCGA-A6-2671-01A-01R-1410-07	2.01903	4.55213	1.61032
TCGA-A6-2672-01A-01R-0826-07	2.44975	6.70202	3.70483
TCGA-A6-2672-01B-03R-2302-07	2.71815	6.88379	2.98856
TCGA-A6-2674-01A-02R-0821-07	3.38816	7.45406	3.66853
TCGA-A6-2674-01A-02R-A278-07	4.25615	7.90855	3.52756
TCGA-A6-2674-01B-04R-A277-07	5.34384	9.5324	5.07336
TCGA-A6-2675-01A-02R-1723-07	2.83007	6.05073	2.66015
TCGA-A6-2676-01A-01R-0826-07	2.39635	6.32603	3.42381
TCGA-A6-2677-01A-01R-0821-07	2.72142	5.60702	1.07272
TCGA-A6-2677-01B-02R-A277-07	4.11922	6.7159	2.31499
TCGA-A6-2678-01A-01R-0821-07	4.4637	6.04299	2.74466
TCGA-A6-2679-01A-02R-1410-07	1.2212	2.92083	1.06626
TCGA-A6-2680-01A-01R-1410-07	2.09102	4.83007	1.27298
TCGA-A6-2681-01A-01R-1410-07	3.05282	4.73306	1.5977
TCGA-A6-2682-01A-01R-1410-07	2.38477	5.28792	0.93017
TCGA-A6-2683-01A-01R-0821-07	1.68558	2.84165	0.27965
TCGA-A6-2684-01A-01R-1410-07	2.91056	4.6388	2.23891
TCGA-A6-2684-01A-01R-A278-07	4.04837	5.573	2.35157
TCGA-A6-2684-01C-08R-A277-07	5.316	6.96274	4.45897
TCGA-A6-2685-01A-01R-1410-07	2.81613	5.18766	1.39835
TCGA-A6-2686-01A-01R-A32Z-07	2.4734	5.80474	3.34548
TCGA-A6-3807-01A-01R-1022-07	3.69213	5.35185	2.5359
TCGA-A6-3808-01A-01R-1022-07	3.58142	6.47188	2.39218
TCGA-A6-3809-01A-01R-1022-07	2.48163	7.44609	3.56456
TCGA-A6-3809-01A-01R-A278-07	3.15992	7.77998	3.76923
TCGA-A6-3809-01B-04R-A277-07	2.45067	6.61113	4.19407
TCGA-A6-3810-01A-01R-1022-07	2.58571	6.1653	2.46299
TCGA-A6-3810-01A-01R-A278-07	3.04656	6.14995	2.23005
TCGA-A6-3810-01B-04R-A277-07	4.51454	7.7634	3.4851
TCGA-A6-4105-01A-02R-1774-07	3.72456	6.46184	3.02098
TCGA-A6-4107-01A-02R-1410-07	4.17536	4.58438	1.08304
TCGA-A6-5656-01A-21R-1839-07	1.24866	4.13584	0.660107
TCGA-A6-5656-01A-21R-A278-07	2.528	5.20835	1.47711
TCGA-A6-5656-01B-02R-A277-07	4.54328	7.59496	3.3866
TCGA-A6-5657-01A-01R-A32Z-07	1.91674	6.22386	1.93395
TCGA-A6-5659-01A-01R-1653-07	2.66476	5.82539	1.32302
TCGA-A6-5659-01A-01R-A278-07	3.31207	5.83502	1.32665
TCGA-A6-5659-01B-04R-A277-07	2.74631	4.5336	1.02404
TCGA-A6-5660-01A-01R-1653-07	2.58631	5.83036	1.0842
TCGA-A6-5661-01A-01R-1653-07	2.11982	7.46349	2.29954
TCGA-A6-5661-01B-05R-2302-07	1.3151	5.20613	2.05447
TCGA-A6-5662-01A-01R-1653-07	2.04205	5.29241	1.17773
TCGA-A6-5664-01A-21R-1839-07	3.85561	6.94924	2.04757
TCGA-A6-5665-01A-01R-1653-07	1.25357	6.81877	1.85004
TCGA-A6-5665-01B-03R-2302-07	2.15921	7.11159	2.82928
TCGA-A6-5666-01A-01R-1653-07	1.26303	6.09203	0.916553
TCGA-A6-5667-01A-21R-1723-07	1.52787	5.53356	1.41727
TCGA-A6-6137-01A-11R-1774-07	2.80999	6.31891	1.929
TCGA-A6-6138-01A-11R-1774-07	3.58552	6.14998	3.59344
TCGA-A6-6140-01A-11R-1774-07	2.67444	5.26155	1.37239
TCGA-A6-6141-01A-11R-1774-07	3.98052	5.71387	1.59106
TCGA-A6-6142-01A-11R-1774-07	2.52093	6.27529	1.91869
TCGA-A6-6648-01A-11R-1774-07	2.59727	6.53536	1.95595
TCGA-A6-6649-01A-11R-1774-07	2.91227	6.57715	1.99179
TCGA-A6-6650-01A-11R-1774-07	1.29261	5.37473	1.05922
TCGA-A6-6650-01A-11R-A278-07	2.16813	5.84406	1.36216
TCGA-A6-6650-01B-02R-A277-07	3.14576	6.39732	2.60148
TCGA-A6-6651-01A-21R-1839-07	2.72223	6.64758	2.08699
TCGA-A6-6652-01A-11R-1774-07	2.95205	4.84997	0.944709
TCGA-A6-6653-01A-11R-1774-07	1.83329	6.88335	1.90581
TCGA-A6-6654-01A-21R-1839-07	3.23694	6.52069	3.45821
TCGA-A6-6780-01A-11R-1839-07	2.20749	6.33348	3.81513
TCGA-A6-6780-01A-11R-A278-07	4.14035	7.8691	4.69333
TCGA-A6-6780-01B-04R-A277-07	3.71108	7.09361	4.8215
TCGA-A6-6781-01A-22R-1928-07	3.97949	7.08743	2.85906
TCGA-A6-6781-01A-22R-A278-07	4.82214	7.37465	3.11467
TCGA-A6-6781-01B-06R-A277-07	5.75013	8.46466	5.00698
TCGA-A6-6782-01A-11R-1839-07	2.24696	5.19378	1.71563
TCGA-A6-A565-01A-31R-A28H-07	3.01748	6.50095	2.07666
TCGA-A6-A566-01A-11R-A28H-07	2.96471	7.38018	2.55925
TCGA-A6-A567-01A-31R-A28H-07	2.36854	5.48611	1.17671
TCGA-A6-A56B-01A-31R-A28H-07	3.69982	6.01995	1.13422
TCGA-A6-A5ZU-01A-11R-A28H-07	3.21428	5.31188	1.35564
TCGA-AA-3488-01A-01R-1410-07	1.42519	3.83342	0.927669
TCGA-AA-3489-01A-21R-1839-07	2.96133	7.12545	2.82106
TCGA-AA-3492-01A-01R-1410-07	1.39632	5.51173	2.6031
TCGA-AA-3494-01A-01R-1410-07	1.3278	5.64423	1.45586
TCGA-AA-3495-01A-01R-1410-07	2.01407	5.32485	1.60639
TCGA-AA-3496-01A-21R-1839-07	2.23707	6.47383	2.65014
TCGA-AA-3502-01A-01R-1410-07	4.12102	5.03829	1.02347
TCGA-AA-3506-01A-01R-1410-07	1.6774	4.91502	1.99708
TCGA-AA-3509-01A-01R-1410-07	4.9394	6.16411	2.11056
TCGA-AA-3510-01A-01R-1410-07	1.81065	5.1476	1.8396
TCGA-AA-3511-01A-21R-1839-07	3.57413	5.53782	1.12889
TCGA-AA-3514-01A-02R-0821-07	1.65205	3.24536	0.298189
TCGA-AA-3516-01A-02R-0826-07	2.31136	6.45367	3.37058
TCGA-AA-3517-01A-01R-0821-07	1.63919	5.40439	1.81562
TCGA-AA-3518-01A-02R-0826-07	2.31533	6.20237	2.86495
TCGA-AA-3519-01A-02R-0821-07	1.34477	4.99032	1.41088
TCGA-AA-3520-01A-01R-0821-07	3.79987	6.0638	2.20386
TCGA-AA-3521-01A-01R-0821-07	2.54977	5.24692	1.42621
TCGA-AA-3522-01A-01R-0821-07	4.03951	6.05488	1.47114
TCGA-AA-3524-01A-02R-0821-07	1.77087	5.56227	1.2416
TCGA-AA-3525-01A-02R-0826-07	2.08144	6.11289	2.06537
TCGA-AA-3526-01A-02R-A32Z-07	3.19827	5.48109	2.64282
TCGA-AA-3527-01A-01R-0821-07	2.20805	3.0387	1.09167
TCGA-AA-3529-01A-02R-0821-07	1.74295	5.71758	1.01414
TCGA-AA-3530-01A-01R-1022-07	2.99648	5.63573	1.73721
TCGA-AA-3531-01A-01R-0821-07	1.64432	4.61866	0.742179
TCGA-AA-3532-01A-01R-0821-07	2.98861	5.7416	2.83594
TCGA-AA-3534-01A-01R-0821-07	2.88754	6.10972	1.36838
TCGA-AA-3538-01A-01R-0821-07	2.03959	5.87881	1.01378
TCGA-AA-3542-01A-02R-1873-07	0.461529	2.01314	0.465504
TCGA-AA-3543-01A-01R-0826-07	2.42637	5.98756	3.22206
TCGA-AA-3544-01A-01R-1873-07	3.246	5.14578	2.699
TCGA-AA-3548-01A-01R-1873-07	3.36018	4.36033	1.33623
TCGA-AA-3549-01A-02R-0821-07	1.64667	5.83041	2.01557
TCGA-AA-3552-01A-01R-0821-07	2.1553	4.65934	1.74842
TCGA-AA-3553-01A-01R-0821-07	1.81295	5.44291	2.31188
TCGA-AA-3554-01A-01R-0826-07	2.77077	6.84398	3.43916
TCGA-AA-3555-01A-01R-0821-07	4.01838	7.18616	2.43704
TCGA-AA-3556-01A-01R-0821-07	4.68773	6.60124	2.58943
TCGA-AA-3560-01A-01R-0821-07	2.97464	4.78704	1.39094
TCGA-AA-3561-01A-01R-0821-07	3.51357	4.8053	1.29154
TCGA-AA-3562-01A-02R-0821-07	2.30045	5.05863	1.10675
TCGA-AA-3655-01A-02R-1723-07	2.63255	6.4841	2.44525
TCGA-AA-3660-01A-01R-1723-07	1.77049	5.84662	1.43781
TCGA-AA-3662-01A-01R-1723-07	3.40384	5.73996	2.31423
TCGA-AA-3663-01A-01R-1723-07	1.99534	5.72485	2.06936
TCGA-AA-3664-01A-01R-0905-07	2.52619	7.09874	2.05249
TCGA-AA-3666-01A-02R-0905-07	2.6001	6.4362	2.78833
TCGA-AA-3667-01A-01R-0905-07	1.26075	2.88237	1.2383
TCGA-AA-3672-01A-01R-0905-07	1.17811	4.55207	2.56013
TCGA-AA-3673-01A-01R-0905-07	3.44726	5.35648	1.63236
TCGA-AA-3675-01A-02R-0905-07	4.1311	5.85091	1.48995
TCGA-AA-3678-01A-01R-0905-07	2.39366	5.81973	2.35236
TCGA-AA-3679-01A-02R-0905-07	1.26921	5.10613	1.40103
TCGA-AA-3680-01A-01R-0905-07	4.07778	6.19489	1.98236
TCGA-AA-3681-01A-01R-0905-07	3.78455	6.37138	2.80577
TCGA-AA-3684-01A-02R-0905-07	1.77324	4.5762	1.13908
TCGA-AA-3685-01A-02R-A32Z-07	2.17651	5.45994	2.50569
TCGA-AA-3688-01A-01R-0905-07	1.7092	4.96954	1.11936
TCGA-AA-3692-01A-01R-0905-07	2.39925	5.58769	1.42605
TCGA-AA-3693-01A-01R-0905-07	1.81701	4.60424	0.878529
TCGA-AA-3696-01A-01R-0905-07	3.16949	5.83297	1.1001
TCGA-AA-3697-01A-01R-1723-07	2.08171	5.84693	2.01182
TCGA-AA-3710-01A-01R-1022-07	3.16239	6.97002	4.54865
TCGA-AA-3712-01A-21R-1723-07	2.59524	5.86348	1.81381
TCGA-AA-3713-01A-21R-1723-07	2.43917	6.5393	3.18585
TCGA-AA-3715-01A-01R-0905-07	1.97842	4.82863	4.19692
TCGA-AA-3811-01A-01R-1022-07	1.82093	5.86363	2.46292
TCGA-AA-3812-01A-01R-0905-07	1.46837	3.5065	1.22676
TCGA-AA-3814-01A-01R-0905-07	3.23022	5.47228	2.32542
TCGA-AA-3815-01A-01R-1022-07	2.1553	6.37666	3.82102
TCGA-AA-3818-01A-01R-0905-07	3.76277	5.669	1.2966
TCGA-AA-3819-01A-01R-0905-07	2.53444	5.20195	0.860287
TCGA-AA-3821-01A-01R-1022-07	2.48746	6.33533	2.40558
TCGA-AA-3831-01A-01R-0905-07	3.52347	5.46639	0.992188
TCGA-AA-3833-01A-01R-0905-07	2.18755	5.84649	1.99244
TCGA-AA-3837-01A-01R-0905-07	3.09182	5.39307	0.845992
TCGA-AA-3841-01A-01R-0905-07	1.1908	3.95979	1.25217
TCGA-AA-3842-01A-01R-1022-07	1.61824	5.90539	1.54612
TCGA-AA-3844-01A-01R-1022-07	3.57214	6.30251	2.32749
TCGA-AA-3845-01A-01R-1022-07	2.85505	8.00126	4.67924
TCGA-AA-3846-01A-01R-1022-07	2.18307	6.12273	2.33268
TCGA-AA-3848-01A-01R-0905-07	1.01078	3.32533	0.816149
TCGA-AA-3850-01A-01R-1022-07	3.17431	5.37351	1.83847
TCGA-AA-3851-01A-01R-1022-07	2.59577	5.57598	1.79809
TCGA-AA-3852-01A-01R-0905-07	2.76475	5.79804	1.67983
TCGA-AA-3854-01A-01R-0905-07	4.12141	5.95067	2.14819
TCGA-AA-3855-01A-01R-1022-07	2.22679	5.33613	1.49165
TCGA-AA-3856-01A-01R-0905-07	3.19319	5.0371	2.20992
TCGA-AA-3858-01A-01R-0905-07	1.82012	5.11072	1.14019
TCGA-AA-3860-01A-02R-0905-07	2.88427	5.45546	2.51347
TCGA-AA-3861-01A-01R-1022-07	4.00169	5.84996	1.49534
TCGA-AA-3862-01A-01R-1022-07	1.75091	5.84869	1.84535
TCGA-AA-3864-01A-01R-1022-07	2.324	6.82191	2.15079
TCGA-AA-3866-01A-01R-1022-07	3.88435	6.40735	3.59754
TCGA-AA-3867-01A-01R-1022-07	2.20245	5.16946	0.806118
TCGA-AA-3869-01A-01R-1022-07	3.54775	6.14118	2.27298
TCGA-AA-3870-01A-01R-1022-07	2.00605	4.88953	2.11473
TCGA-AA-3872-01A-01R-1022-07	2.33597	5.92517	1.73396
TCGA-AA-3875-01A-01R-0905-07	2.4083	5.67121	2.40452
TCGA-AA-3877-01A-01R-1022-07	3.53162	7.2836	3.27735
TCGA-AA-3930-01A-01R-1022-07	2.3781	5.53616	2.40193
TCGA-AA-3939-01A-01R-1022-07	3.47	5.60628	1.18263
TCGA-AA-3941-01A-01R-1022-07	2.12121	6.11193	0.74743
TCGA-AA-3947-01A-01R-1022-07	4.81819	7.31966	3.0777
TCGA-AA-3949-01A-01R-1022-07	3.18113	6.37915	4.08162
TCGA-AA-3950-01A-02R-1022-07	3.45774	7.02286	2.57751
TCGA-AA-3952-01A-01R-1022-07	2.72354	5.52053	0.592541
TCGA-AA-3955-01A-02R-1022-07	2.52805	5.94287	1.21934
TCGA-AA-3956-01A-02R-1022-07	2.53025	5.87896	1.50762
TCGA-AA-3966-01A-01R-1113-07	2.61386	6.3728	3.71488
TCGA-AA-3968-01A-01R-1022-07	2.23266	6.04953	1.9375
TCGA-AA-3970-01A-01R-1022-07	2.05818	6.0428	2.19333
TCGA-AA-3971-01A-01R-1022-07	2.65711	5.26901	2.15445
TCGA-AA-3972-01A-01R-1022-07	3.50594	5.55056	1.30317
TCGA-AA-3973-01A-01R-1022-07	1.33085	5.34965	1.47933
TCGA-AA-3975-01A-01R-1022-07	1.54799	4.79028	1.18796
TCGA-AA-3976-01A-01R-1022-07	4.22362	5.26017	1.8429
TCGA-AA-3977-01A-01R-1022-07	3.62148	6.80077	2.06278
TCGA-AA-3979-01A-01R-1022-07	3.36375	4.61877	3.06688
TCGA-AA-3980-01A-02R-1022-07	3.86514	5.51593	2.88934
TCGA-AA-3982-01A-02R-1022-07	2.86859	5.36527	1.63932
TCGA-AA-3984-01A-02R-1022-07	2.26237	6.17756	2.9753
TCGA-AA-3986-01A-02R-1022-07	3.1475	5.90163	2.57954
TCGA-AA-3989-01A-01R-1022-07	3.83604	5.16745	1.5033
TCGA-AA-3994-01A-01R-1113-07	4.05545	5.40372	1.55031
TCGA-AA-A004-01A-01R-A00A-07	0.375735	2.69746	0.736215
TCGA-AA-A00A-01A-01R-A002-07	2.25069	5.82493	2.36838
TCGA-AA-A00D-01A-01R-A002-07	2.59643	6.1215	2.84591
TCGA-AA-A00E-01A-01R-A002-07	2.00029	6.21181	3.09692
TCGA-AA-A00F-01A-01R-A002-07	2.34454	5.28505	1.44499
TCGA-AA-A00J-01A-02R-A002-07	2.26261	6.27249	2.40942
TCGA-AA-A00K-01A-02R-A002-07	1.01571	4.95134	1.4654
TCGA-AA-A00L-01A-01R-A002-07	0.849839	4.73291	1.67667
TCGA-AA-A00N-01A-02R-A00A-07	3.47554	6.45157	1.89654
TCGA-AA-A00O-01A-02R-A089-07	2.46968	5.06784	1.32562
TCGA-AA-A00Q-01A-01R-A002-07	4.25811	4.78315	1.51015
TCGA-AA-A00R-01A-01R-A002-07	2.07615	6.64761	3.68429
TCGA-AA-A00U-01A-01R-A002-07	2.39259	5.73939	1.56691
TCGA-AA-A00W-01A-01R-A002-07	3.232	5.04736	1.24141
TCGA-AA-A00Z-01A-01R-A002-07	1.52045	4.79578	2.14104
TCGA-AA-A010-01A-01R-A089-07	1.59125	5.72486	1.40643
TCGA-AA-A017-01A-01R-A00A-07	1.93187	4.33541	0.948377
TCGA-AA-A01C-01A-01R-A00A-07	2.15462	4.98738	1.09572
TCGA-AA-A01D-01A-01R-A00A-07	1.83285	6.57724	1.69995
TCGA-AA-A01F-01A-01R-A002-07	0.764601	5.01259	0.714575
TCGA-AA-A01G-01A-01R-A002-07	2.74308	5.24709	0.923644
TCGA-AA-A01I-01A-02R-A089-07	4.66059	5.77852	1.38681
TCGA-AA-A01K-01A-01R-A00A-07	1.79863	5.47511	1.97067
TCGA-AA-A01P-01A-21R-A083-07	2.39232	6.09097	3.87847
TCGA-AA-A01Q-01A-01R-A002-07	0.993131	4.8215	2.95062
TCGA-AA-A01R-01A-21R-A083-07	1.11809	4.12743	2.77741
TCGA-AA-A01S-01A-21R-A083-07	1.36977	3.61944	0.379843
TCGA-AA-A01T-01A-21R-A16W-07	1.71475	2.45096	0.955685
TCGA-AA-A01V-01A-23R-A083-07	2.49434	5.64214	2.15449
TCGA-AA-A01X-01A-21R-A083-07	3.08422	4.3652	0.885809
TCGA-AA-A01Z-01A-11R-A083-07	2.77558	4.31089	0.624803
TCGA-AA-A022-01A-21R-A16W-07	1.40403	5.36506	3.95152
TCGA-AA-A024-01A-02R-A00A-07	4.48434	4.99818	0.717035
TCGA-AA-A029-01A-01R-A00A-07	0.823423	4.844	0.996316
TCGA-AA-A02E-01A-01R-A00A-07	2.7064	4.85512	0.996027
TCGA-AA-A02F-01A-01R-A089-07	3.5882	5.85209	1.26364
TCGA-AA-A02H-01A-01R-A089-07	3.26751	4.99091	0.893906
TCGA-AA-A02J-01A-01R-A00A-07	1.13126	5.16351	0.844868
TCGA-AA-A02K-01A-03R-A32Y-07	0.785006	3.97494	0.527471
TCGA-AA-A02O-01A-21R-A16W-07	1.70332	4.42694	0.979952
TCGA-AA-A02R-01A-01R-A00A-07	2.1108	5.62999	3.81038
TCGA-AA-A02W-01A-01R-A00A-07	1.51056	5.48349	1.27489
TCGA-AA-A02Y-01A-43R-A32Y-07	2.88881	6.51792	1.80443
TCGA-AA-A03F-01A-11R-A16W-07	1.40616	3.636	0.695192
TCGA-AA-A03J-01A-21R-A16W-07	2.18777	3.73583	1.76311
TCGA-AD-5900-01A-11R-1653-07	1.80277	6.21556	2.63427
TCGA-AD-6548-01A-11R-1839-07	3.28179	6.01471	2.83748
TCGA-AD-6888-01A-11R-1928-07	0.707083	5.4538	0.859652
TCGA-AD-6889-01A-11R-1928-07	2.57083	5.93308	1.72338
TCGA-AD-6890-01A-11R-1928-07	2.16421	5.51223	1.77197
TCGA-AD-6895-01A-11R-1928-07	1.95542	6.79943	4.11698
TCGA-AD-6899-01A-11R-1928-07	3.05132	6.0068	2.79566
TCGA-AD-6901-01A-11R-1928-07	4.46324	5.57542	2.98433
TCGA-AD-6963-01A-11R-1928-07	1.42921	5.42059	2.18609
TCGA-AD-6964-01A-11R-1928-07	3.26897	6.5344	3.48939
TCGA-AD-6965-01A-11R-1928-07	3.49504	6.10007	0.891886
TCGA-AD-A5EJ-01A-11R-A28H-07	1.07711	6.46683	2.29305
TCGA-AD-A5EK-01A-11R-A28H-07	1.9565	5.88381	1.19856
TCGA-AF-2687-01A-02R-1736-07	3.63459	6.82815	2.95873
TCGA-AF-2690-01A-02R-1736-07	3.17516	6.24833	3.00225
TCGA-AF-2691-01A-01R-0821-07	3.1973	5.43949	1.64506
TCGA-AF-2692-01A-01R-0821-07	4.15619	5.66235	1.82
TCGA-AF-2693-01A-02R-1736-07	2.79851	6.21729	2.36028
TCGA-AF-3400-01A-01R-0821-07	4.24152	7.84342	3.88542
TCGA-AF-3911-01A-01R-1736-07	3.29965	5.6406	1.50741
TCGA-AF-3913-01A-02R-1119-07	2.19469	5.47992	0.691266
TCGA-AF-4110-01A-02R-1736-07	3.08274	6.28632	2.30711
TCGA-AF-5654-01A-01R-1660-07	2.8789	5.71036	3.09182
TCGA-AF-6136-01A-11R-1830-07	2.96617	6.87837	0.934328
TCGA-AF-6655-01A-11R-1830-07	3.38538	6.87998	2.60243
TCGA-AF-6672-01A-11R-1830-07	4.39471	6.0459	1.21301
TCGA-AF-A56K-01A-32R-A39D-07	1.87417	5.80472	1.2806
TCGA-AF-A56L-01A-31R-A39D-07	1.7671	5.09062	1.4703
TCGA-AF-A56N-01A-12R-A39D-07	3.83302	5.71838	1.55341
TCGA-AG-3574-01A-01R-0821-07	1.75758	5.29284	1.05408
TCGA-AG-3575-01A-01R-0821-07	3.51906	6.96498	4.18675
TCGA-AG-3578-01A-01R-0821-07	2.29393	6.73115	1.90064
TCGA-AG-3580-01A-01R-0821-07	2.85234	6.21141	2.67417
TCGA-AG-3581-01A-01R-0821-07	1.639	5.24675	1.4881
TCGA-AG-3582-01A-01R-0821-07	1.96602	5.57582	1.9077
TCGA-AG-3583-01A-01R-0821-07	2.26556	5.1266	1.18967
TCGA-AG-3584-01A-01R-0821-07	1.40931	5.47468	1.49963
TCGA-AG-3586-01A-02R-0821-07	2.79886	5.0869	1.94238
TCGA-AG-3587-01A-01R-0821-07	1.86647	4.96458	1.91655
TCGA-AG-3591-01A-01R-1736-07	3.06062	5.41967	1.19837
TCGA-AG-3592-01A-02R-1736-07	2.34883	5.82227	2.21925
TCGA-AG-3593-01A-01R-0821-07	2.75598	5.17564	2.12664
TCGA-AG-3594-01A-02R-0821-07	4.20266	6.19203	4.44817
TCGA-AG-3598-01A-01R-0826-07	4.25834	4.67288	1.99574
TCGA-AG-3599-01A-02R-0826-07	4.12666	5.714	1.9863
TCGA-AG-3600-01A-01R-0826-07	1.227	5.26868	1.3492
TCGA-AG-3601-01A-01R-0826-07	2.27328	4.58533	0.491904
TCGA-AG-3602-01A-02R-0826-07	1.69033	4.88716	0.962068
TCGA-AG-3605-01A-01R-0826-07	1.32757	4.82362	0.896156
TCGA-AG-3608-01A-01R-0826-07	1.61032	5.00596	2.05266
TCGA-AG-3609-01A-02R-0826-07	1.48331	5.35602	1.41321
TCGA-AG-3611-01A-01R-0826-07	2.94725	4.51273	1.53177
TCGA-AG-3612-01A-01R-0826-07	1.8213	5.23753	1.7726
TCGA-AG-3725-01A-11R-1736-07	3.64857	5.45339	3.22685
TCGA-AG-3726-01A-02R-0905-07	0.46634	3.53751	0.92372
TCGA-AG-3727-01A-01R-0905-07	0.610228	2.9156	0.766044
TCGA-AG-3728-01A-01R-0905-07	1.07252	3.6927	1.04677
TCGA-AG-3731-01A-11R-1736-07	3.06815	7.33163	3.17671
TCGA-AG-3732-01A-11R-1660-07	2.59254	5.51445	1.78052
TCGA-AG-3742-01A-11R-1660-07	4.03886	5.74071	1.56018
TCGA-AG-3878-01A-02R-0905-07	2.33331	4.24429	1.50121
TCGA-AG-3881-01A-01R-0905-07	1.71119	4.40713	1.07895
TCGA-AG-3882-01A-01R-0905-07	0.917164	3.72756	1.50136
TCGA-AG-3883-01A-02R-0905-07	1.28865	3.77758	1.48975
TCGA-AG-3885-01A-01R-0905-07	0.977683	4.31872	1.29983
TCGA-AG-3887-01A-01R-1119-07	1.27196	5.65369	1.65627
TCGA-AG-3890-01A-01R-1119-07	1.73036	4.57533	1.2199
TCGA-AG-3892-01A-01R-1119-07	3.87247	5.50823	2.83439
TCGA-AG-3893-01A-01R-1119-07	1.90927	5.42286	1.34659
TCGA-AG-3894-01A-01R-1119-07	3.82822	5.33214	0.762987
TCGA-AG-3896-01A-01R-1119-07	2.98514	5.25243	0.935535
TCGA-AG-3898-01A-01R-1119-07	2.37665	4.96137	2.30127
TCGA-AG-3901-01A-01R-1119-07	3.35911	6.5193	2.67229
TCGA-AG-3902-01A-01R-A32Z-07	2.26496	5.35481	3.27892
TCGA-AG-3909-01A-01R-1119-07	1.38979	5.00778	0.814755
TCGA-AG-3999-01A-01R-1119-07	1.22983	4.61009	0.65104
TCGA-AG-4001-01A-02R-1119-07	2.75933	5.42383	2.06723
TCGA-AG-4005-01A-01R-1119-07	2.05887	5.31762	1.00195
TCGA-AG-4007-01A-01R-1119-07	1.76732	5.10241	1.00108
TCGA-AG-4008-01A-01R-1119-07	2.72052	5.8599	1.32734
TCGA-AG-4015-01A-01R-1119-07	1.14039	4.77682	1.22657
TCGA-AG-4021-01A-01R-1736-07	3.98479	6.24787	1.75476
TCGA-AG-4022-01A-01R-1736-07	3.03481	6.28853	2.31037
TCGA-AG-A002-01A-01R-A002-07	2.9944	7.64521	1.54117
TCGA-AG-A008-01A-01R-A002-07	2.24092	5.84396	1.49616
TCGA-AG-A00C-01A-01R-A002-07	2.34261	3.86544	1.03766
TCGA-AG-A00H-01A-01R-A00A-07	3.22517	4.47101	0.930548
TCGA-AG-A00Y-01A-02R-A002-07	2.05127	4.57623	1.98455
TCGA-AG-A011-01A-01R-A002-07	1.22977	4.89334	1.1553
TCGA-AG-A014-01A-02R-A002-07	0.887837	5.25077	0.668119
TCGA-AG-A015-01A-01R-A002-07	4.1103	5.28085	0.865285
TCGA-AG-A016-01A-01R-A002-07	0.788017	5.12209	0.29901
TCGA-AG-A01J-01A-01R-A00A-07	0.731444	4.31602	0.959548
TCGA-AG-A01L-01A-01R-A002-07	2.63805	4.80237	0.771379
TCGA-AG-A01N-01A-01R-A00A-07	0.594931	4.58318	0.651683
TCGA-AG-A01W-01A-21R-A083-07	1.29813	5.60355	2.02112
TCGA-AG-A01Y-01A-41R-A083-07	1.48073	6.23241	2.68666
TCGA-AG-A020-01A-21R-A083-07	2.15114	5.80806	1.5591
TCGA-AG-A023-01A-01R-A00A-07	0.835035	5.23352	1.03217
TCGA-AG-A025-01A-01R-A00A-07	1.59789	5.04416	1.02112
TCGA-AG-A026-01A-01R-A00A-07	2.99847	4.51477	0.445515
TCGA-AG-A02G-01A-01R-A00A-07	0.571531	5.20548	0.821547
TCGA-AG-A02N-01A-11R-A083-07	2.85973	5.59136	2.19005
TCGA-AG-A02X-01A-01R-A00A-07	2.60585	5.92362	0.940731
TCGA-AG-A032-01A-01R-A00A-07	3.61023	3.97762	1.10976
TCGA-AG-A036-01A-12R-A083-07	2.23576	5.83625	1.61146
TCGA-AH-6544-01A-11R-1830-07	2.0784	5.37214	0.694568
TCGA-AH-6547-01A-11R-1830-07	3.12843	6.4621	2.38355
TCGA-AH-6549-01A-11R-1830-07	2.71273	6.2957	1.84972
TCGA-AH-6643-01A-11R-1830-07	1.81529	6.09685	1.46801
TCGA-AH-6644-01A-21R-1830-07	6.36436	6.79229	1.86501
TCGA-AH-6897-01A-11R-1928-07	2.09855	5.80389	1.63464
TCGA-AH-6903-01A-11R-1928-07	3.69611	6.65183	1.23879
TCGA-AM-5820-01A-01R-1653-07	1.45339	6.16972	1.09626
TCGA-AM-5821-01A-01R-1653-07	1.77294	7.94544	6.50371
TCGA-AU-3779-01A-01R-1723-07	2.78879	5.08046	2.1003
TCGA-AU-6004-01A-11R-1723-07	2.58357	7.43923	2.52767
TCGA-AY-4070-01A-01R-1113-07	1.21524	5.62771	1.50345
TCGA-AY-4071-01A-01R-1113-07	2.03407	5.02146	1.82749
TCGA-AY-5543-01A-01R-1653-07	3.85998	5.05006	2.96697
TCGA-AY-6196-01A-11R-1723-07	3.96529	6.71669	3.01534
TCGA-AY-6197-01A-11R-1723-07	1.25834	7.32633	2.80839
TCGA-AY-6386-01A-21R-1723-07	4.02994	6.01737	1.3878
TCGA-AY-A54L-01A-11R-A28H-07	3.70494	5.67798	0.469157
TCGA-AY-A69D-01A-11R-A37K-07	4.76956	5.52384	1.57846
TCGA-AY-A71X-01A-12R-A37K-07	4.50952	5.40691	0.789688
TCGA-AY-A8YK-01A-11R-A41B-07	1.32711	5.21218	0.77273
TCGA-AZ-4308-01A-01R-1410-07	1.04817	2.95862	0.745711
TCGA-AZ-4313-01A-01R-1410-07	2.25051	4.58799	1.23248
TCGA-AZ-4315-01A-01R-1410-07	2.14789	5.21384	1.74983
TCGA-AZ-4323-01A-21R-1839-07	2.10078	6.41177	1.64768
TCGA-AZ-4614-01A-01R-1410-07	0.300182	5.48023	0.725959
TCGA-AZ-4615-01A-01R-1410-07	3.09397	6.84462	3.19573
TCGA-AZ-4616-01A-21R-1839-07	1.20351	6.2833	3.81647
TCGA-AZ-4682-01B-01R-A32Z-07	1.90877	5.58132	0.802565
TCGA-AZ-4684-01A-01R-1410-07	1.29443	5.59792	1.10427
TCGA-AZ-5403-01A-01R-1653-07	2.3591	6.58225	1.02475
TCGA-AZ-5407-01A-01R-1723-07	2.75845	5.65337	0.941782
TCGA-AZ-6598-01A-11R-1774-07	2.0155	5.80813	1.5373
TCGA-AZ-6599-01A-11R-1774-07	4.90582	5.66046	1.16215
TCGA-AZ-6600-01A-11R-1774-07	1.94092	6.55001	1.6509
TCGA-AZ-6601-01A-11R-1774-07	2.43936	6.67648	3.04914
TCGA-AZ-6603-01A-11R-1839-07	2.58698	5.34984	2.68149
TCGA-AZ-6605-01A-11R-1839-07	2.44649	6.54014	1.83689
TCGA-AZ-6606-01A-11R-1839-07	2.92647	6.26878	1.7871
TCGA-AZ-6607-01A-11R-1839-07	2.87287	7.51883	4.45044
TCGA-AZ-6608-01A-11R-1839-07	2.03295	4.58405	0.457752
TCGA-BM-6198-01A-11R-1736-07	2.0876	5.70457	1.96658
TCGA-CA-5254-01A-21R-1839-07	1.28048	7.83868	2.00479
TCGA-CA-5255-01A-11R-1839-07	2.88548	5.12167	1.09363
TCGA-CA-5256-01A-01R-1410-07	2.74181	5.0622	0.69893
TCGA-CA-5796-01A-01R-1653-07	4.24041	6.62171	1.37612
TCGA-CA-5797-01A-01R-1653-07	1.37718	6.08388	1.53675
TCGA-CA-6715-01A-21R-1839-07	3.29237	5.46006	0.82326
TCGA-CA-6716-01A-11R-1839-07	3.5996	6.02633	0.81492
TCGA-CA-6717-01A-11R-1839-07	2.84966	6.86212	2.40659
TCGA-CA-6718-01A-11R-1839-07	2.39923	6.35918	5.19094
TCGA-CA-6719-01A-11R-1839-07	2.76581	6.24951	1.99726
TCGA-CI-6619-01B-11R-1830-07	1.77357	6.58114	2.51516
TCGA-CI-6620-01A-11R-1830-07	3.69089	5.56447	1.13527
TCGA-CI-6621-01A-11R-1830-07	2.67938	6.7493	2.96516
TCGA-CI-6622-01A-11R-1830-07	4.17326	5.75825	1.14633
TCGA-CI-6623-01B-11R-1830-07	1.34307	5.81696	1.13343
TCGA-CI-6624-01C-11R-1830-07	2.79437	5.78119	1.61998
TCGA-CK-4947-01B-11R-1653-07	3.09584	6.35539	1.84776
TCGA-CK-4948-01B-11R-1653-07	1.71796	6.03117	1.3862
TCGA-CK-4950-01A-01R-1723-07	1.8242	5.78447	1.71883
TCGA-CK-4951-01A-01R-1410-07	2.9742	6.39497	3.29261
TCGA-CK-4952-01A-01R-1723-07	2.26427	6.64841	2.23023
TCGA-CK-5912-01A-11R-1653-07	3.46918	5.73453	0.956503
TCGA-CK-5913-01A-11R-1653-07	1.66102	7.39424	2.92275
TCGA-CK-5914-01A-11R-1653-07	2.766	6.6099	2.30953
TCGA-CK-5915-01A-11R-1653-07	1.77724	6.3356	0.445515
TCGA-CK-5916-01A-11R-1653-07	5.38083	7.53118	3.3588
TCGA-CK-6746-01A-11R-1839-07	4.02926	6.2076	3.79833
TCGA-CK-6747-01A-11R-1839-07	3.21624	6.01068	1.2979
TCGA-CK-6748-01A-11R-1839-07	4.6497	5.94861	1.18269
TCGA-CK-6751-01A-11R-1839-07	1.54972	6.24007	1.11417
TCGA-CL-4957-01A-01R-1736-07	1.58914	6.0615	0.945233
TCGA-CL-5917-01A-11R-1660-07	2.46265	6.20557	1.4321
TCGA-CL-5918-01A-11R-1660-07	0.710702	4.66751	0.859254
TCGA-CM-4743-01A-01R-1723-07	0.993131	6.77282	3.91375
TCGA-CM-4744-01A-01R-A32Z-07	2.49008	4.69129	1.72888
TCGA-CM-4746-01A-01R-1410-07	2.08168	4.85399	1.02977
TCGA-CM-4747-01A-01R-1410-07	3.59054	3.56644	0.740798
TCGA-CM-4748-01A-01R-1410-07	2.53978	5.12611	0
TCGA-CM-4750-01A-01R-1410-07	1.11263	4.32626	0.889396
TCGA-CM-4751-01A-02R-1839-07	2.28898	5.89116	2.30958
TCGA-CM-4752-01A-01R-1410-07	1.70673	5.10771	1.84439
TCGA-CM-5341-01A-01R-1410-07	3.83121	5.7172	1.71523
TCGA-CM-5344-01A-21R-1723-07	2.76513	5.88529	1.25429
TCGA-CM-5348-01A-21R-1723-07	2.44761	6.39347	2.45441
TCGA-CM-5349-01A-21R-1723-07	2.4211	6.26147	1.52657
TCGA-CM-5860-01A-01R-1653-07	3.08015	7.03027	1.90369
TCGA-CM-5861-01A-01R-1653-07	2.80409	6.69874	2.11936
TCGA-CM-5862-01A-01R-1653-07	3.66493	5.67577	0.626486
TCGA-CM-5863-01A-21R-1839-07	3.69967	5.85437	1.63371
TCGA-CM-5864-01A-01R-1653-07	3.43564	6.26698	1.11849
TCGA-CM-5868-01A-01R-1653-07	2.72113	5.20076	0.922198
TCGA-CM-6161-01A-11R-1653-07	3.16171	6.06855	1.97893
TCGA-CM-6162-01A-11R-1653-07	4.49356	8.19173	3.85485
TCGA-CM-6163-01A-11R-1653-07	2.60812	5.92502	1.83548
TCGA-CM-6164-01A-11R-1653-07	2.35098	5.45021	1.91514
TCGA-CM-6165-01A-11R-1653-07	3.28202	6.57285	1.7835
TCGA-CM-6166-01A-11R-1653-07	3.15725	5.78938	1.00497
TCGA-CM-6167-01A-11R-1653-07	3.08539	6.89482	1.83576
TCGA-CM-6168-01A-11R-1653-07	4.49196	7.04839	2.69109
TCGA-CM-6169-01A-11R-1653-07	3.53943	7.1797	3.34835
TCGA-CM-6170-01A-11R-1653-07	2.23472	5.78168	2.04264
TCGA-CM-6171-01A-11R-1653-07	2.05849	6.60762	2.69214
TCGA-CM-6172-01A-11R-1653-07	2.37014	6.73836	1.01635
TCGA-CM-6674-01A-11R-1839-07	1.65631	6.12318	1.91422
TCGA-CM-6675-01A-11R-1839-07	0.9568	6.91106	1.90597
TCGA-CM-6676-01A-11R-1839-07	1.36457	5.55014	0.947778
TCGA-CM-6677-01A-11R-1839-07	1.97052	5.86686	1.69822
TCGA-CM-6678-01A-11R-1839-07	3.67579	5.80813	0.521855
TCGA-CM-6679-01A-11R-1839-07	2.52882	5.49727	1.3425
TCGA-CM-6680-01A-11R-1839-07	4.27398	6.59461	2.67591
TCGA-D5-5537-01A-21R-1928-07	3.80775	5.2665	1.07697
TCGA-D5-5538-01A-01R-1653-07	3.88993	6.07619	2.94005
TCGA-D5-5539-01A-01R-1653-07	3.65976	6.22618	1.52557
TCGA-D5-5540-01A-01R-1653-07	5.37354	5.60845	1.61471
TCGA-D5-5541-01A-01R-1653-07	2.35674	5.91332	2.4508
TCGA-D5-6529-01A-11R-1774-07	3.05572	5.92974	2.69013
TCGA-D5-6530-01A-11R-1723-07	2.39715	5.85726	3.01035
TCGA-D5-6531-01A-11R-1723-07	2.74775	5.8948	2.83129
TCGA-D5-6532-01A-11R-1723-07	2.78425	5.33365	0.887915
TCGA-D5-6533-01A-11R-1723-07	2.46281	5.90716	2.82695
TCGA-D5-6534-01A-21R-1928-07	4.1914	6.42717	3.72608
TCGA-D5-6535-01A-11R-1723-07	3.09001	5.68731	2.78436
TCGA-D5-6536-01A-11R-1723-07	2.86215	6.24462	2.1776
TCGA-D5-6537-01A-11R-1723-07	1.55464	5.83279	2.334
TCGA-D5-6538-01A-11R-1723-07	2.25644	5.9266	0.269991
TCGA-D5-6539-01A-11R-1723-07	3.73198	6.46514	1.69265
TCGA-D5-6540-01A-11R-1723-07	2.0223	7.23111	2.49539
TCGA-D5-6541-01A-11R-1723-07	4.47561	5.61846	2.45146
TCGA-D5-6898-01A-11R-1928-07	2.36678	5.7701	2.36219
TCGA-D5-6920-01A-11R-1928-07	2.12974	6.76063	2.6506
TCGA-D5-6922-01A-11R-1928-07	2.65858	6.22497	2.09592
TCGA-D5-6923-01A-11R-A32Z-07	2.12895	6.76581	1.96103
TCGA-D5-6924-01A-11R-1928-07	2.94591	6.19809	2.75151
TCGA-D5-6926-01A-11R-1928-07	3.87698	6.7016	2.86402
TCGA-D5-6927-01A-21R-1928-07	2.82583	6.75017	3.6234
TCGA-D5-6928-01A-11R-1928-07	3.68091	6.20512	5.28992
TCGA-D5-6929-01A-31R-1928-07	2.46587	5.20091	1.21878
TCGA-D5-6930-01A-11R-1928-07	2.24884	6.04082	2.14997
TCGA-D5-6931-01A-11R-1928-07	2.22011	6.35072	2.51559
TCGA-D5-6932-01A-11R-1928-07	1.6741	5.01634	1.45117
TCGA-D5-7000-01A-11R-A32Z-07	3.22886	6.46274	2.48298
TCGA-DC-4745-01A-01R-A32Z-07	4.2167	5.80902	1.16195
TCGA-DC-4749-01A-01R-1736-07	1.60568	5.22516	1.26003
TCGA-DC-5337-01A-01R-1660-07	3.15779	6.11577	1.85675
TCGA-DC-5869-01A-01R-1660-07	2.97249	6.01618	1.43622
TCGA-DC-6154-01A-31R-1928-07	2.03584	5.19737	1.01078
TCGA-DC-6155-01A-11R-1660-07	0.995521	2.53802	0.454808
TCGA-DC-6156-01A-11R-1660-07	4.37602	6.52056	2.6273
TCGA-DC-6157-01A-11R-1660-07	3.59873	5.75553	1.60711
TCGA-DC-6158-01A-11R-1660-07	3.00766	6.96336	3.17383
TCGA-DC-6160-01A-11R-1660-07	2.59254	6.86337	2.33745
TCGA-DC-6681-01A-11R-A32Z-07	1.97526	5.76632	0.853756
TCGA-DC-6682-01A-11R-1830-07	4.30736	5.88252	2.02009
TCGA-DC-6683-01A-11R-1830-07	4.45464	5.63011	1.05499
TCGA-DM-A0X9-01A-11R-A155-07	1.95962	5.45251	1.4566
TCGA-DM-A0XD-01A-12R-A155-07	0.391108	4.55463	1.23211
TCGA-DM-A0XF-01A-11R-A155-07	0.864969	4.99236	1.12598
TCGA-DM-A1D0-01A-11R-A155-07	1.53471	5.09095	0.363339
TCGA-DM-A1D4-01A-21R-A155-07	1.57551	5.11728	0.587653
TCGA-DM-A1D6-01A-21R-A155-07	2.38515	6.09002	0.43776
TCGA-DM-A1D7-01A-11R-A155-07	2.73624	5.83687	0.825541
TCGA-DM-A1D8-01A-11R-A155-07	2.53886	5.11213	1.05061
TCGA-DM-A1D9-01A-11R-A155-07	3.14258	5.51614	1.11497
TCGA-DM-A1DA-01A-11R-A155-07	0.646624	5.03854	0.572793
TCGA-DM-A1DB-01A-11R-A155-07	1.06108	5.87798	1.06454
TCGA-DM-A1HA-01A-11R-A155-07	0.370945	4.10416	2.32889
TCGA-DM-A1HB-01A-21R-A180-07	0.378179	7.06656	1.54824
TCGA-DM-A280-01A-12R-A16W-07	0.63812	5.45911	1.08093
TCGA-DM-A282-01A-12R-A16W-07	3.73421	5.15647	0.469365
TCGA-DM-A285-01A-11R-A16W-07	0.882526	5.85027	0.618333
TCGA-DM-A288-01A-11R-A16W-07	1.85244	5.26533	0.329985
TCGA-DM-A28A-01A-21R-A32Y-07	4.29172	5.99072	1.63013
TCGA-DM-A28C-01A-11R-A32Y-07	4.10374	5.48456	0.280838
TCGA-DM-A28E-01A-11R-A32Y-07	3.67809	5.15885	0.902884
TCGA-DM-A28F-01A-11R-A32Y-07	2.55134	5.13926	0.81492
TCGA-DM-A28G-01A-11R-A16W-07	3.82444	4.99208	0.622274
TCGA-DM-A28H-01A-11R-A16W-07	1.15303	5.58667	0.831634
TCGA-DM-A28K-01A-21R-A32Y-07	2.72491	5.23441	1.14117
TCGA-DM-A28M-01A-12R-A16W-07	0.745366	6.13037	0.969749
TCGA-DT-5265-01A-21R-1830-07	2.28916	5.78838	2.03009
TCGA-DY-A0XA-01A-11R-A155-07	2.50113	5.67861	1.04488
TCGA-DY-A1DC-01A-31R-A155-07	0.780478	5.50498	1.09498
TCGA-DY-A1DD-01A-21R-A155-07	0.535754	4.21271	0.289362
TCGA-DY-A1DE-01A-11R-A155-07	3.3147	4.99588	2.12578
TCGA-DY-A1DF-01A-11R-A155-07	2.32138	4.13732	0.189793
TCGA-DY-A1DG-01A-11R-A32Y-07	2.83216	4.41822	0.785006
TCGA-DY-A1H8-01A-21R-A155-07	1.16691	3.94449	1.2441
TCGA-EF-5830-01A-01R-1660-07	3.24054	5.40018	0.983751
TCGA-EF-5831-01A-01R-1660-07	3.65629	5.90036	1.47373
TCGA-EI-6506-01A-11R-1736-07	2.11293	6.22805	2.80612
TCGA-EI-6507-01A-11R-1736-07	2.38869	7.02251	3.67193
TCGA-EI-6508-01A-11R-1736-07	3.28806	5.35938	1.27608
TCGA-EI-6509-01A-11R-1736-07	4.1059	6.1064	0.499068
TCGA-EI-6510-01A-11R-1736-07	3.84297	5.79666	1.19106
TCGA-EI-6511-01A-11R-1736-07	2.1902	6.06854	3.1477
TCGA-EI-6512-01A-11R-1736-07	2.48189	7.12885	2.49255
TCGA-EI-6513-01A-21R-1736-07	1.73179	5.34231	1.99928
TCGA-EI-6514-01A-11R-1736-07	1.30229	4.62378	1.01314
TCGA-EI-6881-01A-11R-A32Z-07	2.91255	6.13631	2.25743
TCGA-EI-6882-01A-11R-1928-07	4.48802	7.47754	3.01972
TCGA-EI-6883-01A-31R-1928-07	3.69243	4.94953	2.01243
TCGA-EI-6884-01A-11R-1928-07	3.18118	6.18603	1.65833
TCGA-EI-6885-01A-11R-1928-07	2.91223	6.77006	2.95529
TCGA-EI-6917-01A-11R-1928-07	2.82287	6.16011	3.73219
TCGA-EI-7002-01A-11R-1928-07	3.21148	5.38682	1.76528
TCGA-EI-7004-01A-11R-1928-07	3.64141	7.82677	2.32518
TCGA-F4-6459-01A-11R-1774-07	2.97913	6.22662	1.10205
TCGA-F4-6460-01A-11R-1774-07	2.32858	5.5209	1.30334
TCGA-F4-6461-01A-11R-1774-07	4.11079	6.31505	1.7
TCGA-F4-6463-01A-11R-1723-07	4.53664	6.41381	1.32746
TCGA-F4-6569-01A-11R-1774-07	3.19129	6.6973	1.44456
TCGA-F4-6570-01A-11R-1774-07	2.89198	6.13197	3.33275
TCGA-F4-6703-01A-11R-1839-07	3.5422	7.74463	4.37695
TCGA-F4-6704-01A-11R-1839-07	2.25891	6.10039	1.38184
TCGA-F4-6805-01A-11R-1839-07	3.80938	6.77062	2.37862
TCGA-F4-6806-01A-11R-1839-07	3.08999	5.61643	1.25828
TCGA-F4-6807-01A-11R-1839-07	4.27676	6.45649	2.86936
TCGA-F4-6808-01A-11R-1839-07	0.827087	5.74168	1.02326
TCGA-F4-6809-01A-11R-1839-07	2.92973	5.13859	1.4037
TCGA-F4-6854-01A-11R-1928-07	1.9025	5.48066	1.86817
TCGA-F4-6855-01A-11R-1928-07	3.75116	6.17716	1.64173
TCGA-F4-6856-01A-11R-1928-07	3.37637	6.36708	1.70686
TCGA-F5-6464-01A-11R-1736-07	3.10487	6.26031	2.86758
TCGA-F5-6465-01A-11R-1736-07	4.1241	6.13362	2.1962
TCGA-F5-6571-01A-12R-1830-07	3.10254	5.34026	2.42334
TCGA-F5-6702-01A-11R-1830-07	3.23206	6.2883	2.30083
TCGA-F5-6810-01A-11R-1830-07	2.96275	6.09598	1.81238
TCGA-F5-6811-01A-11R-1830-07	2.59646	5.71213	2.06981
TCGA-F5-6812-01A-11R-1830-07	2.69515	5.27081	1.93859
TCGA-F5-6813-01A-11R-1830-07	4.74653	5.29468	1.54582
TCGA-F5-6814-01A-31R-1928-07	3.21886	5.96604	5.03477
TCGA-F5-6861-01A-11R-1928-07	4.68736	5.66396	1.05894
TCGA-F5-6863-01A-11R-1928-07	3.53733	5.00717	0.638954
TCGA-F5-6864-01A-11R-1928-07	3.01641	5.5828	1.57846
TCGA-G4-6293-01A-11R-1723-07	3.77789	5.87728	2.85555
TCGA-G4-6294-01A-11R-1774-07	1.73357	5.10173	0.971737
TCGA-G4-6295-01A-11R-1723-07	3.78055	5.60248	2.49093
TCGA-G4-6297-01A-11R-1723-07	3.4512	6.45098	1.81085
TCGA-G4-6298-01A-11R-1723-07	5.59723	5.51396	0.652877
TCGA-G4-6299-01A-11R-1774-07	2.0497	5.88622	1.68903
TCGA-G4-6302-01A-11R-1723-07	2.63976	6.70222	2.05485
TCGA-G4-6303-01A-11R-1774-07	1.97735	6.11529	1.80566
TCGA-G4-6304-01A-11R-1928-07	1.57981	5.63914	1.55886
TCGA-G4-6306-01A-11R-1774-07	2.46061	5.22163	1.30813
TCGA-G4-6307-01A-11R-1723-07	0.297015	4.67593	0.584578
TCGA-G4-6309-01A-21R-1839-07	1.65017	6.05724	1.36115
TCGA-G4-6310-01A-11R-1723-07	1.01028	5.5834	0.794769
TCGA-G4-6311-01A-11R-1723-07	1.89751	6.1061	1.44244
TCGA-G4-6314-01A-11R-1723-07	4.19162	6.19843	1.30661
TCGA-G4-6315-01A-11R-1723-07	2.97783	5.9896	0.816477
TCGA-G4-6317-01A-11R-1723-07	0.892663	4.86577	0.29725
TCGA-G4-6317-02A-11R-2066-07	2.85437	4.72652	0.327687
TCGA-G4-6320-01A-11R-1723-07	3.44163	5.64126	0.54092
TCGA-G4-6321-01A-11R-1723-07	2.97277	5.30347	1.43536
TCGA-G4-6322-01A-11R-1723-07	3.07512	6.5773	1.89728
TCGA-G4-6323-01A-11R-1723-07	4.45889	5.94097	1.35462
TCGA-G4-6586-01A-11R-1774-07	1.18878	6.45298	2.59048
TCGA-G4-6588-01A-11R-1774-07	1.23266	6.39536	2.10745
TCGA-G4-6625-01A-21R-1774-07	2.89427	5.8696	3.33578
TCGA-G4-6626-01A-11R-1774-07	0.643117	6.10485	1.23407
TCGA-G4-6627-01A-11R-1774-07	2.74392	6.65277	1.98943
TCGA-G4-6628-01A-11R-1839-07	2.19673	6.34816	3.74547
TCGA-G5-6233-01A-11R-1736-07	1.49447	6.16079	1.48078
TCGA-G5-6235-01A-11R-1736-07	1.56071	5.40158	1.48908
TCGA-G5-6572-01A-11R-1830-07	3.05283	5.82067	0.574053
TCGA-G5-6572-02A-12R-1830-07	3.09866	5.6214	0.924784
TCGA-G5-6641-01A-11R-A32Z-07	3.6054	4.78108	0.650213
TCGA-NH-A50T-01A-11R-A28H-07	2.45544	5.04331	0.807602
TCGA-NH-A50U-01A-33R-A37K-07	1.47327	5.39991	0.985719
TCGA-NH-A50V-01A-11R-A28H-07	3.96204	5.38938	2.117
TCGA-NH-A5IV-01A-42R-A37K-07	2.30789	5.77288	1.86794
TCGA-NH-A6GA-01A-11R-A37K-07	1.15627	6.30729	1.34738
TCGA-NH-A6GB-01A-11R-A37K-07	2.02878	5.78598	1.97063
TCGA-NH-A6GC-01A-12R-A41B-07	3.75851	5.05934	1.52035
TCGA-NH-A8F7-01A-11R-A41B-07	2.01411	4.97409	1.20627
TCGA-NH-A8F7-06A-31R-A41B-07	0.414027	4.2609	0.563158
TCGA-NH-A8F8-01A-72R-A41B-07	3.50509	4.84382	1.54923
TCGA-QG-A5YV-01A-11R-A28H-07	4.22551	5.89273	1.34863
TCGA-QG-A5YW-01A-11R-A28H-07	2.9959	6.02609	2.0234
TCGA-QG-A5YX-01A-11R-A28H-07	1.44562	5.78562	0.939603
TCGA-QG-A5Z1-01A-11R-A28H-07	2.95373	5.9085	0.51541
TCGA-QG-A5Z2-01A-11R-A28H-07	3.30431	6.51035	2.45539
TCGA-QL-A97D-01A-12R-A41B-07	2.98012	5.79801	1.7461
TCGA-RU-A8FL-01A-11R-A37K-07	1.70053	4.68021	0.229465
TCGA-SS-A7HO-01A-21R-A37K-07	2.28122	5.49609	1.46644
TCGA-T9-A92H-01A-11R-A37K-07	2.45528	4.60552	1.18263
TCGA-WS-AB45-01A-11R-A41B-07	4.83337	8.61919	3.34143
