# Supplementary material for: The Tumor Microenvironment Mediates the HIF-1α/PD-L1 Pathway to Promote Immune Escape in Colorectal Cancer
Source: Int J Mol Sci. 2024 Mar 27;25(7):3735. doi: 10.3390/ijms25073735 (PMC11011450; doi:10.3390/ijms25073735)
Supplement: Supplementary file 1 [file ijms-25-03735-s001.zip › Supplemental Table S4.xlsx]

## Sheet: Sheet1
Information of 17 paired CRC patients
Case	Sex	Age	Histology	TNM staging	Histological subtypes	Microsatellite status of CRC	Location of colon cancer
1	Female	57	READ	T3N1M0	Moderately-Poorly differentiated	None	Left
2	Female	70	COAD	T3N2M0	Moderately-Poorly differentiated	MSS	Right
3	Male	67	READ	T3N1M0	Moderately differentiated	MSS	Left
4	Male	56	READ	T2N1M0	Moderately-Poorly differentiated	MSS	Left
5	Male	67	READ	T3N2M0	Moderately-Poorly differentiated	MSS	Left
6	Male	67	READ	T2N0M0	Moderately differentiated	MSS	Left
7	Male	68	COAD	T3N2M0	Moderately differentiated	MSS	Right
8	Female	66	READ	T3N1M0	Moderately differentiated	MSS	Left
9	Male	73	READ	T2N0M0	Moderately differentiated	MSS	Left
10	Male	53	READ	T3N1M1	Moderately differentiated	MSS	Left
11	Male	67	READ	T3N2M0	Moderately differentiated	MSS	Left
12	Male	80	COAD	T3N1M0	Moderately differentiated	MSS	Left
13	Male	78	COAD	T3N2M0	None	MSS	Left
14	Male	70	COAD	T2N0M0	Moderately differentiated	MSS	Left
15	Male	68	COAD	T3N2M0	Moderately differentiated	MSS	Left
16	Female	71	COAD	T3N1M0	Moderately differentiated	MSS	Right
17	Female	67	COAD	T2N0M0	Moderately differentiated	MSS	Left
Footnote: COAD: colon adenocarcinoma; READ: rectum adenocarcinoma.
