# Supplementary material for: The Tumor Microenvironment Mediates the HIF-1α/PD-L1 Pathway to Promote Immune Escape in Colorectal Cancer
Source: Int J Mol Sci. 2024 Mar 27;25(7):3735. doi: 10.3390/ijms25073735 (PMC11011450; doi:10.3390/ijms25073735)
Supplement: Supplementary file 1 [file ijms-25-03735-s001.zip › Supplemental Table S5.xlsx]

## Sheet: GeneCards
Prediction of Potential Targets of CRC from GeneCards
MSH2
MLH1
MSH6
TP53
BRCA1
BRCA2
PMS2
APC
POLE
CDH1
CHEK2
ATM
PALB2
KRAS
POLD1
PIK3CA
BRIP1
MUTYH
PTEN
EGFR
BRAF
ERBB2
AXIN2
CTNNB1
SMAD4
AKT1
MLH3
CDKN2A
MIR21
MET
C11orf65
EPCAM
RET
BARD1
NBN
RB1
CCND1
MIR34A
CTNNA1
STK11
RAD51D
EP300
TGFBR2
RAD51C
MSH3
FGFR3
MIR145
NRAS
FGFR2
BLM
MRE11
PMS1
FLCN
MIR126
NF1
TERT
RAD50
MIR141
BAX
ESR1
MIR143
HRAS
DCC
ALK
PPARG
MIR127
MIR221
MIR203A
MIR34C
IGF2
RAD51L3-RFFL
BMPR1A
MCC
MIR17
FBXW7
AURKA
AR
SRC
MIR34B
PIK3R1
CASP8
BUB1B
MIR222
MIR200B
KIT
MIR146A
MIR451A
MIR200C
MIR20A
ARID1A
BUB1
GREM1
MDM2
CRCS2
CRCS11
CRCS9
CRCS5
CRCS6
MIR205
DICER1
MIR125A
CDKN1B
GALNT12
CRCS7
CRCS8
RAD51
FANCC
SMARCA4
MIR31
MYC
DLC1
SOX9
MIR200A
VEGFA
JUN
CDK4
MIR140
MIR192
FANCM
PTCH1
TSC2
TLR2
MIRLET7A1
BCL10
MIR155
HOXB13
MIR100
MIR27A
PLA2G2A
NTHL1
MIR15A
MIR215
MIR210
IL2
MT-CO1
PDGFRL
MIR342
MAP2K1
PTGS2
STAT3
TSC1
MIR106B
IL1B
XRCC3
RAD54B
BCL2
BAP1
IL6
FASLG
AOPEP
MIR93
TYMS
MIR26A1
DMD
PTPRJ
KLF6
MAPK1
MIR10B
PKHD1
MIR29A
SMAD7
MIR214
ERCC2
SDHB
MIR19A
ABRAXAS1
TGFB1
MTOR
EPHB2
AMER1
FH
MIR18A
CDKN1A
MIR223
PTPN12
TNF
MIR182
MEN1
ERCC6
MYO1B
RUNX1
VHL
MIRLET7C
IRF1
RNASEL
CDC73
FZD3
XRCC2
GSTM1
MT-ND1
MIR30E
NF2
MTHFR
MIR96
MIR23B
SHC1
DHFR
MIR204
MMP2
MMP9
HIF1A
PDGFRA
RBFOX1
MIRLET7G
MIR335
GSTP1
MIR16-1
MGMT
XRCC1
MIR429
PRKN
INS-IGF2
ROS1
PALLD
TCERG1
MIR25
MKI67
CD274
SLC9A9
MIR29C
RNF43
CEACAM5
PPP2R1B
ERCC1
MIR486-1
MIRLET7D
KDR
MIR183
MIR146B
ABCB1
EGF
SDHD
PPM1D
MIR499A
SLC22A18
MSR1
HNF1B
EGFR-AS1
BIRC5
MIRLET7B
MIR185
CASP3
MIR373
PRKAR1A
CYP2A6
LRRC56
MUC1
MIR193B
SDHA
COLCA1
HSP90AA1
SMARCB1
CXCR4
HMMR
IGF1
MIR107
LZTR1
MIR150
MIR130A
ELAC2
TP73
RAD54L
CYP1A1
IL1RN
AXIN1
NKX2-1
MIR133B
PHB1
POT1
NOTCH1
CTLA4
CXCL8
POLK
SRD5A2
ESR2
IL10
MIR137
MIR483
FHIT
FAS
DPYD
CD44
ZFHX3
OGG1
SMAD3
IGF1R
ATR
MIR128-2
MAD1L1
GNAS
EZH2
UCA1
CASP10
MT-CYB
PGR
SUFU
FLT4
CDKN3
ALB
SDHC
IGFBP3
H19
TGFBR1
MIR195
IDH1
JAK2
IFNG
MIR106A
MMP1
MAP3K1
FLT1
NFKB1
PARP1
DNMT1
VDR
ABCG2
TNFRSF10B
NAT2
MIR372
TOE1
BCL2L1
SMAD2
MIR196A2
ERBB3
WWOX
MMP7
MIR206
PTPN11
ABL1
PLAU
MIR15B
MIR142
MT-CO2
CCAT2
MIR122
TWIST1
TYMP
MSMB
MUC4
MIR148A
TCF7L2
MIR199B
FGFR1
RAF1
NQO1
HPC14
KRT20
SETD2
RHOA
MIR181A1
CYP19A1
CDX2
CCAT1
FANCE
VEGFC
MIR10A
DNMT3A
PDCD1
SOD2
IGF2R
TOP2A
KRT7
MIR22
MALAT1
CTAG1B
MXI1
CXCL12
TNFSF10
RASSF1
MIR224
KLK3
CASP9
MIR128-1
FAN1
MIR331
MIR23A
RB1CC1
CRNDE
CDKN2B
RECQL4
MIRLET7E
IL7R
MUC16
CASC2
HOTAIR
PROM1
MIRLET7A3
PCNA
PDGFRB
GSTT1
IGFBP1
ZEB1
CDK1
MIRLET7I
E2F1
PCAT1
SNAI1
SPP1
WT1
ERCC4
HGF
MIR98
BMP6
TLR4
RPS20
MIR196B
RRAS2
FGF2
SLC2A1
STAT1
MBD4
PTK2
NFKBIA
FN1
TGFA
MIR197
MAPK3
RUNX3
NFE2L2
RAC1
CYP1B1
MYCN
ERBB4
ABCC1
WRN
MMP14
ITGB1
SP1
CKS1B
MAP3K8
MAP3K6
TIMP1
MIR30D
TOP1
CDK2
AKT2
DNMT3B
GLI1
NTRK1
ETV6
CHEK1
CCL2
KEAP1
CRP
AIP
HERC2
SMARCE1
GSK3B
B3GALT6
MAPK8
APEX1
MCL1
XIAP
CDK6
DDB2
CYP2E1
NME1
SPINK1
MIR191
SNAI2
RELA
IL4
PLAUR
KRT19
FANCD2
MIR30A
NQO2
PVT1
CAV1
MAPK14
ERCC5
VIM
UGT1A1
INS
DROSHA
MUC5AC
MAP2K3
PLK1
RBBP8
CTSD
XPA
CCND2
MIR181A2
CYCS
TFF1
CCNB1
NCOA3
PKM
MAX
SERPINE1
BMP4
MXRA5
MIR449A
HDAC1
CCNA2
HSPA5
LEF1
CDKN2B-AS1
KLLN
BMI1
IL17A
GDF15
HSPB1
PIK3CG
SOX2
FASN
LOC107303340
MEG3
HFE
BCAR4
CSF2
TIMP2
PHOX2B
NOS2
HMGB1
MIR9-3
MIR199A1
ING1
THBS1
CCR6
FOXP3
PRKD1
AKT3
ICAM1
AREG
RPS6KB1
CYP3A4
TIMP3
KRT18
WRAP53
GAS5
H2AC18
ALDH2
FGFR4
IRS1
YAP1
CYP1A2
MIR24-2
OPCML
CTSB
PRKCA
FOLH1
MIR139
FOS
MMP3
CREB1
LEP
EPHA2
NEAT1
NPM1
BSCL2
CA9
AFP
MIR193A
TP63
PAK1
KRT8
ENG
TGFB2
GNG3
TNFRSF10A
NAT1
MIR520C
FOXM1
PGBD3
WNT5A
TH2LCRR
CFLAR
TPX2
HSPA4
HDAC9
ANXA5
CASC8
LGALS3
EZR
BCAR1
ABCC2
MIR320A
SPARC
SHH
S100A4
KCNQ1OT1
TERC
CDH2
MIR149
IFI27
ZEB2
LZTS1
GRP
GAPDH
KLF4
MIR296
PRNCR1
CTAG2
CCND3
HNF1A
SERPINB5
MIR661
DAPK1
CD82
MITF
CREBBP
HLA-A
JAK1
PDPN
ADIPOQ
RINT1
IDH2
CLDN7
XPC
NOTCH3
MIR424
BAK1
LOX
VEGFD
CYP2D6
POU2AF3
U2AF1
ETV4
WNT1
EPHX1
BECN1
NRP1
MIR9-1
MTA1
MAP2K4
SST
TLR9
MTUS1
SOS1
ELAVL1
MTR
CSF1
KLF5
TRIM28
GAST
DLEC1
EGR1
SOCS1
RARB
NTRK3
APOE
BCL2L11
DKK1
XIST
JUP
BSG
ODC1
CDC42
CCKBR
SDHAF2
SERPINA3
ANGPT2
TCF4
CASR
SFRP1
TH2-LCR
MIR196A1
SLMAP
IFNA1
RECQL
ANXA2
MAP2K2
MIR181B1
TUG1
MIR532
ETS1
IFNA2
EPHA3
CDH13
CDH3
CTNND1
NOS3
MUC2
CEACAM3
USF3
EXO1
ALDH1A1
LDHA
BAD
CASP7
MT-ND4L
PTGS1
IGFBP2
MIR29B1
ITGAV
GPX1
CLU
MAGEA1
BIRC3
HLA-G
FOXE1
MUC6
BID
CXCL1
RHBDF2
CSF3
MMP13
FSCN1
TNFRSF1A
CD36
FOXO1
ADH1B
NDRG1
MAGEA3
LGALS1
MIR144
PXN
GADD45A
JAG1
CCR7
PIK3CB
BMP2
CD28
HULC
MMP11
PPARD
MIR375
EPHB4
SULT1A1
GATA2
ITGA5
CALR
SEC23B
HSPA8
IL6R
CYP17A1
KITLG
PTTG1
EIF4E
ID1
HDAC2
XRCC5
ST14
EIF4EBP1
CD34
STMN1
ERG
ERCC3
MIR16-2
ALOX5
FGF7
HABP2
INSR
CHGA
TFAP2A
PTGER4
XRCC6
POSTN
KDM4C
CD8A
CHUK
EREG
MIR99A
ENO2
HPGD
TFRC
HMOX1
SPRY4-IT1
CCNE1
TXN
NOTCH2
FOXO3
S100A8
GRB2
RECK
NOD2
CCL5
MYB
MIF
KLRK1
LINC-ROR
ILK
LRP6
CLDN4
CYP24A1
CDC25C
STAT5A
RNF6
SERPINA1
CAGE1
ARAF
EDN1
PIK3R2
TKT
MIR338
APAF1
MIR423
CUL1
FANCG
CXCR2
COMT
HNF4A
PSG2
CLMAT3
HPSE
CDC27
IL3
ZFAS1
CSF1R
MVP
MIR324
HOTTIP
LUCAT1
MIR92A1
IL2RA
FANCI
TMEFF2
AMACR
ITGA2
UICLM
CEACAM6
MIR124-1
SOCS3
BIRC2
MIR125B1
CD24
LEPR
SKP2
NCAM1
CD4
NRG1
POU5F1
TGFB3
LGALS3BP
DPP4
IL7
PTPN13
SMARCA2
WNT3A
CTTN
VTN
ITGB4
PEBP1
DIABLO
CDKN1C
FADD
GPC3
F3
SNHG16
MIR32
CEACAM1
CSNK2A1
CASC19
CYP2C9
ICOSLG
CASC11
PRMT1
CEACAM7
FGA
WNT2
CBL
TEK
DANCR
CD40
UHRF1
IRS2
PRSS1
LAMC2
TUBB
EPO
RIPK1
STAT6
GSN
APOB
HNRNPK
GJA1
SERPINB2
ALOX12
TJP1
AREL1
PSCA
PIK3R3
MIR181C
SQSTM1
FAP
PRKCD
MIR330
LASP1
H2AX
PIK3CD
FANCA
SIRT1
GATA4
CD80
MIR24-1
RARA
CYTOR
IL4R
PTHLH
MIR152
E2F4
CDX1
PRKDC
PDCD4
HMGA2
IL15
CLDN1
SEMA4A
PLG
MIR29B2
YBX1
MIR378A
DDIT3
HSPA1A
ITGA6
IL1A
WIF1
KLK6
CASC9
GRPR
MIR497
PECAM1
SRGAP1
ACVR1B
WNT10B
ATRX
CRCS10
BAG1
PPP2R1A
TFF3
BBC3
CYP27B1
SFRP2
ADAR
MCM7
SYP
PTPRC
PPARA
CASP2
E2F3
ALCAM
ACTB
SNHG1
CSNK1A1
AFAP1-AS1
MIR328
ZNRF3
SLC19A1
NOTCH4
FZD7
GPER1
MIR129-1
CASP1
SF3B1
CLDN3
NUDT1
LGR5
ITGA3
CYP2C19
LOC110806263
HP
EBAG9
TRIP13
EWSR1
BIRC7
FLT3
FEN1
ADAM17
PDGFB
MIR133A1
MIR132
LYVE1
PHLPP1
TCF3
MAPK9
MIR455
ATF3
ITGB3
ABCC3
KDM4B
SOX2-OT
KRT5
HLA-DQB1
TIAM1
UMPS
TK1
GATA3
BNIP3
ENO1
NTN1
MAP2K5
MIR574
TRAF6
MAD2L1
REG4
TCF7
MIR186
HLA-B
MDM4
WNT6
HSF1
WNT3
IGFBP7
EHMT2
WNT2B
MSLN
PCAT6
SUZ12
MIR135A1
TLR3
MIR211
LIG4
PPARGC1A
VCAM1
PANDAR
PRDM2
FOSL1
DVL1
EGLN1
HAVCR2
SNCG
GSTA1
STUB1
EFNA1
HBEGF
HIC1
DSP
CADM1
AGER
RRM2
GHRL
CD86
LATS2
HMGCR
SAT1
PTENP1
MTAP
CEBPA
MTHFD1
SDC1
ETV1
NTS
SPINT1
MPO
SMO
S100A9
AXL
NRP2
ANXA1
KLK10
MMP12
BLACAT1
CACNA1G
MELK
HOXA11-AS
TRADD
SPOP
MIR130B
EHBP1
UCHL1
MIR27B
INHBA
RALA
BANCR
TG
LRP5
FZD4
BCYRN1
CTBP1
SHMT1
TDGF1
CCL20
CXCL5
PTP4A3
GREB1
AHR
GSTM3
FGF1
GZMB
NNMT
UGT1A7
MTDH
IFNB1
CDH17
SFN
ADH1C
MIR135B
PRKACA
MUC12
SHBG
PMAIP1
HLA-DRB1
CD59
PRKCB
RBBP4
ARID2
SELE
TYR
TMPRSS4
MIR675
YY1
TMPRSS2
STAT5B
KDM1A
DACOR1
TNFRSF10D
BCAR3
CSE1L
SEPTIN9
B2M
LCN2
POLB
TP53COR1
FUT4
L1CAM
HMGA1
HLTF
GHET1
MIR28
CBR3-AS1
CHI3L1
COL11A1
MIR216A
HSD17B1
SLC5A8
CCN2
CDCP1
CDK8
GATA6
MIR31HG
MME
TINCR
UBXN11
MIR490
USP28
CDKN2C
PGF
PHLPP2
HSPH1
CLDN18
CYP3A5
MC1R
CP
TBP
GACAT3
SYNE1
AURKB
TLR5
PROX1
LNCRNA-ATB
WNT4
TUSC7
FOXA1
DLL4
MIR370
TET2
BDNF
MACC1
TAGLN
BTRC
HES1
MIR181B2
DDR2
LINC00858
CCN4
GUCY2C
TGM2
MIR30C1
CSK
DELEC1
PML
GNRH1
COL1A1
EXT2
HSP90B1
SELENOP
RUNX2
CCNG1
FALEC
COL4A1
HNF1A-AS1
MIR425
PTP4A1
MIR345
MIR33A
HNRNPA1
SNHG12
CLOCK
FOXC2
CDC25A
PTGES
MAPK12
NTRK2
COX5A
IL32
PLK4
MAGEA4
S100A6
DRD4
WNT10A
TCIM
HPRT1
TACC1
FBN1
DCN
NORAD
PRL
MIR542
NR3C1
MIR30B
MIR625
IDO1
CTNNA2
EIF5A2
EPAS1
PSMA7
GLI2
NSD1
IL24
ECT2
ANG
NAMPT
TPBG
FCGR3A
HK2
SOX4
LCP1
FOXQ1
ROCK1
FAM98A
SSTR2
DKC1
RAN
TSG101
WNT8B
CCN1
FCGR2A
ALOX15
NCOR1
CXCR1
MIR582
SOS2
SLX4
GUSB
CD55
IL18
CSNK1E
HDAC3
IGF2BP1
ABCA1
BRMS1
PAWR
PTK2B
KRT14
MAP3K7
KISS1
CBS
EED
NR1H2
PCAT19
COL4A3
DVL3
NNT-AS1
IGFBP4
TUSC3
FZD6
PTGER2
NTPCR
SNHG5
UGT1A6
LIG1
POLH
WNT7A
SOX17
TBK1
MIR101-1
ANGPT1
RTEL1
CCR5
FPGS
MIR19B1
SNHG20
STRAP
WNT11
PAX5
LINC01133
BRINP1
IL13
TLR7
SSX2
EIF3H
AGO2
BCL6
ACP3
ALDOA
IKBKB
SELENBP1
PLK2
PBK
MIR301A
TNFRSF1B
SFRP4
E2F2
TCF7L1
PAX8
WNT7B
DUSP1
ACVR2A
SCAI
CT45A1
LCK
EPHA1
PRLR
KMT2A
HOXA-AS2
CASP5
SYK
DMBT1
TNC
DUXAP9
AGR3
CTBP2
MIR103A1
FZD8
FAM98B
MIR485
CFTR
SETDB1
TFDP1
GHR
DAB2IP
GSDME
MIR452
CDK12
LINC00261
PIN1
CTNNBIP1
SLIT2
WNT9A
PLCG1
CDH5
LDOC1
EDNRA
MYD88
CLDN23
MMP15
SLC16A7
ID2
DSPP
FGF3
PLA2G4A
TWIST2
XBP1
CHFR
IGF2BP3
AFAP1
PRKAA1
MST1R
CXCL10
ZEB1-AS1
WNT16
FANCF
RUVBL1
NLK
PDPK1
FUT3
RAD51B
NANOG
ITGA9
SVIL
CTCF
HLA-DQA1
NES
H4C16
MNX1-AS1
GRN
FEZF1-AS1
MPL
BLCAP
APC2
MAPRE1
CLIC1
PRKCE
SELP
FURIN
LGALS4
CLDN2
ARRB1
CIP2A
GPX2
HSPD1
LINC00472
SNHG6
GNAQ
SETBP1
TP53BP1
MIRLET7F1
REV3L
XRCC4
DVL2
STS
FMNL2
FZD10
CAT
PTPN6
MAPK10
EPDR1
HNRNPU
CEMIP
THBS2
LPAR1
THPO
LAG3
RACK1
MCM2
CALCA
REG3A
CD9

## Sheet: TTD
Prediction of Potential Targets of CRC from TTD
EGFR
FGFR1
HER2
FLT3
HDAC1
PDE5A
PDGFRA
RET
TrkA
KIT
KDR
ALK
Candi TMP1
F7
IGF1R
TrkC
PIK3CA
PIK3CD
PIK3CG
COX1
PRKCG
MET
ROS1
ADORA2A
TrkB
CB1
TOP1
ATP4A
IDO1
STAT3
TERT mRNA
ADORA2B
FDPS
CSF2
IFNA2
PlGF
PDL1
PD1
COX2
VEGFA
VEGFB
SCN10A
Bcr-Abl
DPYD
TOP2
TYMS mRNA
hDNA
MMP9
AKT1
FLT1
VEGF
SIRT1
AKT3
RARA
ANGPT2
TP53
ErBB3
FN1
ITGAV
IL2RB
PIK3CB
FAP
TRAILR2
TGFB2
BCL2 mRNA
CD66e
CO3
XPO1
Ftase
NRAS
ITGA2
IL1A
IL21
LTF
MKNK2
MKNK1
TNFSF10
TLR9
OGDH
CD55
EGFL7
IL15RA
MUC1
RNF43
CD27
TLR5
GPA33
DLL4
CD47
LOXL2
MAGEA3
RSPO3
CD3G
EPCAM
CD248
KLRK1
PROM1
GD2
CDK8
FNTB
LGR5
HDAC
MAP3K
PDGFR
CaC
VEGFR
Enz
GSTP1 mRNA
NA
TubP

## Sheet: OMIM
Prediction of Potential Targets of CRC from OMIM
PLA2G2A
PLA2B
PLA2L
MOM1
EPHB2
EPHT3
DRT
ERK
PCBC
CAPB
BDPLT22
MUTYH
MYH
RAD54L
HR54
HRAD54
NRAS
ALPS4
NS6
CMNS
NCMS
FASLG
TNFSF6
APT1LG1
FASL
ALPS1B
RNASEL
RNS4
PRCA1
HPC1
PCAP
FH
HLRCC
MCUL1
FMRD
MSH2
COCA1
FCC1
LYNCH1
MMRCS2
MSH6
GTBP
LYNCH5
MMRCS3
EHBP1
KIAA0903
HPC12
BUB1
MCPH30
IL1B
IL1RN
MVCD4
DIRA
CASP10
MCH4
ALPS2
CASP8
MCH5
ALPS2B
BARD1
HPC5
OVCAS1
TGFBR2
HNPCC6
AAT3
SCLC1
MLH1
COCA2
LYNCH2
CTNNB1
NEDSDV
EVR7
RABL3
PNCA5
ATR
FRP1
SCKL1
PIK3CA
CLOVE
MCAP
MFS2
LDS2
EIF4G1
EIF4G
PARK18
LNCR5
FGFR3
ACH
MMRCS1
ADH1B
ADH2
TLR2
TIL4
FCTCS
PALLD
KIAA0992
PNCA1
MCM
MCMTC
LNCR3
APC
GS
FPC
MCC
IRF1
MAR
HMMR
FGFR4
NQO2
NMOR2
LNCR4
BTPS2
DESMD
LNCR1
SASH1
KIAA0790
CAPOK
ESR1
ESR
ESTRR
PRKN
PARK2
PDJ
MAD1L1
TXBP181
MVA7
PMS2
PMSL2
HNPCC4
HPC4
EGFR
NISBD2
DUH1
CWS5
CLAPO
CCM4
PTPN12
PTPG1
BRAF
NS7
DLC1
PDGFRL
PDGRL
PRLTS
LYNCH4
RB1CC1
CC1
KIAA0203
RAD54B
CRCS6
CRCS2
HPC10
CDKN2A
MTS1
P16
FOXE1
FKHL15
TITF2
GALNT12
CRCS1
KLF6
COPEB
BCD1
CRCS5
MAP3K8
COT
EST
MSMB
HPC13
MLM
ERCC6
CKN2
COFS1
TTF2
PTEN
MMAC1
GLM2
MXI1
ZF9
HABP2
PHBP
HGFAL
FGFR2
BEK
CFD1
TPL2
HRAS
SLC22A1L
BWSCR1A
IMPT1
CSB
PTPRJ
DEP1
CWS1
HPC14
CCND1
PRAD1
BCL1
FSAP
ATM
ATA
AT1
JWS
CRCS7
TSG11
PPP2R1B
OPCML
KRAS
KRAS2
RASK2
ACVR1B
ACVRLK4
ALK4
SRGAP1
KIAA1304
NMTC2
ALDH2
POLE
CRCS12
FILS
CMM2
BRCA2
FANCD1
BROVCA2
NS
NMTC4
RB1
NKX2-1
TITF1
NKX2A
CRCS8
MLH3
HNPCC7
XRCC3
CMM6
IMAGEI
AKT1
CWS6
GLM3
HPC7
ARMD5
BUB1B
BUBR1
MVA1
TTF1
RAD51
RECA
MRMV2
HMPS1
CRAC1
CRCS4
NMTC5
CHRNA5
LNCR2
TK14
CHRNA3
PAOD2
PALB2
FANCN
PNCA3
CRCS9
CDH1
UVO
LCAM
FANCR
NQO1
DIA4
NMOR1
DUP15q
ZFHX3
ATBF1
BCPR
BAIPRCK
TP53
P53
LFS1
ELAC2
HPC2
COXPD17
FLCN
BHD
ECAD
HPC11
RAD51D
RAD51L3
BROVCA4
ERBB2
NGL
NEU
HPC9
BCC7
BRCA1
PSCP
BROVCA1
HOXB13
PHB1
MPO
CFC2
RNF43
RNF124
SSPCS
HER2
RAD51C
FANCO
BROVCA3
PPM1D
WIP1
JDVS
PNCA4
BRIP1
BACH1
FANCJ
PNCA2
AXIN2
ODCRCS
RHBDF2
IRHOM2
TOC
NMTC1
SMAD7
MADH7
CRCS3
SMAD4
MADH4
DPC4
DCC
MRMV1
HGPPS2
STK11
PJS
LKB1
HPCQTL19
CYP2A6
CYP2A3
CYP2A
BAX
POLD1
CRCS10
MDPL
JIP
C15DUPq
HPC15
CRCS11
SRC
ASV
SRC1
HPC3
P450C2A
AURKA
STK15
AURORA2
BCDS1
CHEK2
RAD53
CHK2
HPC6
EP300
RSTS2
MKHK2
HPCX2
THC6
BMFS5
AR
DHTR
TFM
HPCX1
BTAK
CDS1
VSCN2
SBMA
FANCS
MYHRS
BAMLAZ
UVSS1
POF11
ARK1
LFS2
KD
RALD
OES
BBDS
STK6
AIK
SMAX1
HYSP1

## Sheet: CRC
Prediction of Potential Targets of CRC
MSH2
MLH1
MSH6
TP53
BRCA1
BRCA2
PMS2
APC
POLE
CDH1
CHEK2
ATM
PALB2
KRAS
POLD1
PIK3CA
BRIP1
MUTYH
PTEN
EGFR
BRAF
ERBB2
AXIN2
CTNNB1
SMAD4
AKT1
MLH3
CDKN2A
MIR21
MET
C11orf65
EPCAM
RET
BARD1
NBN
RB1
CCND1
MIR34A
CTNNA1
STK11
RAD51D
EP300
TGFBR2
RAD51C
MSH3
FGFR3
MIR145
NRAS
FGFR2
BLM
MRE11
PMS1
FLCN
MIR126
NF1
TERT
RAD50
MIR141
BAX
ESR1
MIR143
HRAS
DCC
ALK
PPARG
MIR127
MIR221
MIR203A
MIR34C
IGF2
RAD51L3-RFFL
BMPR1A
MCC
MIR17
FBXW7
AURKA
AR
SRC
MIR34B
PIK3R1
CASP8
BUB1B
MIR222
MIR200B
KIT
MIR146A
MIR451A
MIR200C
MIR20A
ARID1A
BUB1
GREM1
MDM2
CRCS2
CRCS11
CRCS9
CRCS5
CRCS6
MIR205
DICER1
MIR125A
CDKN1B
GALNT12
CRCS7
CRCS8
RAD51
FANCC
SMARCA4
MIR31
MYC
DLC1
SOX9
MIR200A
VEGFA
JUN
CDK4
MIR140
MIR192
FANCM
PTCH1
TSC2
TLR2
MIRLET7A1
BCL10
MIR155
HOXB13
MIR100
MIR27A
PLA2G2A
NTHL1
MIR15A
MIR215
MIR210
IL2
MT-CO1
PDGFRL
MIR342
MAP2K1
PTGS2
STAT3
TSC1
MIR106B
IL1B
XRCC3
RAD54B
BCL2
BAP1
IL6
FASLG
AOPEP
MIR93
TYMS
MIR26A1
DMD
PTPRJ
KLF6
MAPK1
MIR10B
PKHD1
MIR29A
SMAD7
MIR214
ERCC2
SDHB
MIR19A
ABRAXAS1
TGFB1
MTOR
EPHB2
AMER1
FH
MIR18A
CDKN1A
MIR223
PTPN12
TNF
MIR182
MEN1
ERCC6
MYO1B
RUNX1
VHL
MIRLET7C
IRF1
RNASEL
CDC73
FZD3
XRCC2
GSTM1
MT-ND1
MIR30E
NF2
MTHFR
MIR96
MIR23B
SHC1
DHFR
MIR204
MMP2
MMP9
HIF1A
PDGFRA
RBFOX1
MIRLET7G
MIR335
GSTP1
MIR16-1
MGMT
XRCC1
MIR429
PRKN
INS-IGF2
ROS1
PALLD
TCERG1
MIR25
MKI67
CD274
SLC9A9
MIR29C
RNF43
CEACAM5
PPP2R1B
ERCC1
MIR486-1
MIRLET7D
KDR
MIR183
MIR146B
ABCB1
EGF
SDHD
PPM1D
MIR499A
SLC22A18
MSR1
HNF1B
EGFR-AS1
BIRC5
MIRLET7B
MIR185
CASP3
MIR373
PRKAR1A
CYP2A6
LRRC56
MUC1
MIR193B
SDHA
COLCA1
HSP90AA1
SMARCB1
CXCR4
HMMR
IGF1
MIR107
LZTR1
MIR150
MIR130A
ELAC2
TP73
RAD54L
CYP1A1
IL1RN
AXIN1
NKX2-1
MIR133B
PHB1
POT1
NOTCH1
CTLA4
CXCL8
POLK
SRD5A2
ESR2
IL10
MIR137
MIR483
FHIT
FAS
DPYD
CD44
ZFHX3
OGG1
SMAD3
IGF1R
ATR
MIR128-2
MAD1L1
GNAS
EZH2
UCA1
CASP10
MT-CYB
PGR
SUFU
FLT4
CDKN3
ALB
SDHC
IGFBP3
H19
TGFBR1
MIR195
IDH1
JAK2
IFNG
MIR106A
MMP1
MAP3K1
FLT1
NFKB1
PARP1
DNMT1
VDR
ABCG2
TNFRSF10B
NAT2
MIR372
TOE1
BCL2L1
SMAD2
MIR196A2
ERBB3
WWOX
MMP7
MIR206
PTPN11
ABL1
PLAU
MIR15B
MIR142
MT-CO2
CCAT2
MIR122
TWIST1
TYMP
MSMB
MUC4
MIR148A
TCF7L2
MIR199B
FGFR1
RAF1
NQO1
HPC14
KRT20
SETD2
RHOA
MIR181A1
CYP19A1
CDX2
CCAT1
FANCE
VEGFC
MIR10A
DNMT3A
PDCD1
SOD2
IGF2R
TOP2A
KRT7
MIR22
MALAT1
CTAG1B
MXI1
CXCL12
TNFSF10
RASSF1
MIR224
KLK3
CASP9
MIR128-1
FAN1
MIR331
MIR23A
RB1CC1
CRNDE
CDKN2B
RECQL4
MIRLET7E
IL7R
MUC16
CASC2
HOTAIR
PROM1
MIRLET7A3
PCNA
PDGFRB
GSTT1
IGFBP1
ZEB1
CDK1
MIRLET7I
E2F1
PCAT1
SNAI1
SPP1
WT1
ERCC4
HGF
MIR98
BMP6
TLR4
RPS20
MIR196B
RRAS2
FGF2
SLC2A1
STAT1
MBD4
PTK2
NFKBIA
FN1
TGFA
MIR197
MAPK3
RUNX3
NFE2L2
RAC1
CYP1B1
MYCN
ERBB4
ABCC1
WRN
MMP14
ITGB1
SP1
CKS1B
MAP3K8
MAP3K6
TIMP1
MIR30D
TOP1
CDK2
AKT2
DNMT3B
GLI1
NTRK1
ETV6
CHEK1
CCL2
KEAP1
CRP
AIP
HERC2
SMARCE1
GSK3B
B3GALT6
MAPK8
APEX1
MCL1
XIAP
CDK6
DDB2
CYP2E1
NME1
SPINK1
MIR191
SNAI2
RELA
IL4
PLAUR
KRT19
FANCD2
MIR30A
NQO2
PVT1
CAV1
MAPK14
ERCC5
VIM
UGT1A1
INS
DROSHA
MUC5AC
MAP2K3
PLK1
RBBP8
CTSD
XPA
CCND2
MIR181A2
CYCS
TFF1
CCNB1
NCOA3
PKM
MAX
SERPINE1
BMP4
MXRA5
MIR449A
HDAC1
CCNA2
HSPA5
LEF1
CDKN2B-AS1
KLLN
BMI1
IL17A
GDF15
HSPB1
PIK3CG
SOX2
FASN
LOC107303340
MEG3
HFE
BCAR4
CSF2
TIMP2
PHOX2B
NOS2
HMGB1
MIR9-3
MIR199A1
ING1
THBS1
CCR6
FOXP3
PRKD1
AKT3
ICAM1
AREG
RPS6KB1
CYP3A4
TIMP3
KRT18
WRAP53
GAS5
H2AC18
ALDH2
FGFR4
IRS1
YAP1
CYP1A2
MIR24-2
OPCML
CTSB
PRKCA
FOLH1
MIR139
FOS
MMP3
CREB1
LEP
EPHA2
NEAT1
NPM1
BSCL2
CA9
AFP
MIR193A
TP63
PAK1
KRT8
ENG
TGFB2
GNG3
TNFRSF10A
NAT1
MIR520C
FOXM1
PGBD3
WNT5A
TH2LCRR
CFLAR
TPX2
HSPA4
HDAC9
ANXA5
CASC8
LGALS3
EZR
BCAR1
ABCC2
MIR320A
SPARC
SHH
S100A4
KCNQ1OT1
TERC
CDH2
MIR149
IFI27
ZEB2
LZTS1
GRP
GAPDH
KLF4
MIR296
PRNCR1
CTAG2
CCND3
HNF1A
SERPINB5
MIR661
DAPK1
CD82
MITF
CREBBP
HLA-A
JAK1
PDPN
ADIPOQ
RINT1
IDH2
CLDN7
XPC
NOTCH3
MIR424
BAK1
LOX
VEGFD
CYP2D6
POU2AF3
U2AF1
ETV4
WNT1
EPHX1
BECN1
NRP1
MIR9-1
MTA1
MAP2K4
SST
TLR9
MTUS1
SOS1
ELAVL1
MTR
CSF1
KLF5
TRIM28
GAST
DLEC1
EGR1
SOCS1
RARB
NTRK3
APOE
BCL2L11
DKK1
XIST
JUP
BSG
ODC1
CDC42
CCKBR
SDHAF2
SERPINA3
ANGPT2
TCF4
CASR
SFRP1
TH2-LCR
MIR196A1
SLMAP
IFNA1
RECQL
ANXA2
MAP2K2
MIR181B1
TUG1
MIR532
ETS1
IFNA2
EPHA3
CDH13
CDH3
CTNND1
NOS3
MUC2
CEACAM3
USF3
EXO1
ALDH1A1
LDHA
BAD
CASP7
MT-ND4L
PTGS1
IGFBP2
MIR29B1
ITGAV
GPX1
CLU
MAGEA1
BIRC3
HLA-G
FOXE1
MUC6
BID
CXCL1
RHBDF2
CSF3
MMP13
FSCN1
TNFRSF1A
CD36
FOXO1
ADH1B
NDRG1
MAGEA3
LGALS1
MIR144
PXN
GADD45A
JAG1
CCR7
PIK3CB
BMP2
CD28
HULC
MMP11
PPARD
MIR375
EPHB4
SULT1A1
GATA2
ITGA5
CALR
SEC23B
HSPA8
IL6R
CYP17A1
KITLG
PTTG1
EIF4E
ID1
HDAC2
XRCC5
ST14
EIF4EBP1
CD34
STMN1
ERG
ERCC3
MIR16-2
ALOX5
FGF7
HABP2
INSR
CHGA
TFAP2A
PTGER4
XRCC6
POSTN
KDM4C
CD8A
CHUK
EREG
MIR99A
ENO2
HPGD
TFRC
HMOX1
SPRY4-IT1
CCNE1
TXN
NOTCH2
FOXO3
S100A8
GRB2
RECK
NOD2
CCL5
MYB
MIF
KLRK1
LINC-ROR
ILK
LRP6
CLDN4
CYP24A1
CDC25C
STAT5A
RNF6
SERPINA1
CAGE1
ARAF
EDN1
PIK3R2
TKT
MIR338
APAF1
MIR423
CUL1
FANCG
CXCR2
COMT
HNF4A
PSG2
CLMAT3
HPSE
CDC27
IL3
ZFAS1
CSF1R
MVP
MIR324
HOTTIP
LUCAT1
MIR92A1
IL2RA
FANCI
TMEFF2
AMACR
ITGA2
UICLM
CEACAM6
MIR124-1
SOCS3
BIRC2
MIR125B1
CD24
LEPR
SKP2
NCAM1
CD4
NRG1
POU5F1
TGFB3
LGALS3BP
DPP4
IL7
PTPN13
SMARCA2
WNT3A
CTTN
VTN
ITGB4
PEBP1
DIABLO
CDKN1C
FADD
GPC3
F3
SNHG16
MIR32
CEACAM1
CSNK2A1
CASC19
CYP2C9
ICOSLG
CASC11
PRMT1
CEACAM7
FGA
WNT2
CBL
TEK
DANCR
CD40
UHRF1
IRS2
PRSS1
LAMC2
TUBB
EPO
RIPK1
STAT6
GSN
APOB
HNRNPK
GJA1
SERPINB2
ALOX12
TJP1
AREL1
PSCA
PIK3R3
MIR181C
SQSTM1
FAP
PRKCD
MIR330
LASP1
H2AX
PIK3CD
FANCA
SIRT1
GATA4
CD80
MIR24-1
RARA
CYTOR
IL4R
PTHLH
MIR152
E2F4
CDX1
PRKDC
PDCD4
HMGA2
IL15
CLDN1
SEMA4A
PLG
MIR29B2
YBX1
MIR378A
DDIT3
HSPA1A
ITGA6
IL1A
WIF1
KLK6
CASC9
GRPR
MIR497
PECAM1
SRGAP1
ACVR1B
WNT10B
ATRX
CRCS10
BAG1
PPP2R1A
TFF3
BBC3
CYP27B1
SFRP2
ADAR
MCM7
SYP
PTPRC
PPARA
CASP2
E2F3
ALCAM
ACTB
SNHG1
CSNK1A1
AFAP1-AS1
MIR328
ZNRF3
SLC19A1
NOTCH4
FZD7
GPER1
MIR129-1
CASP1
SF3B1
CLDN3
NUDT1
LGR5
ITGA3
CYP2C19
LOC110806263
HP
EBAG9
TRIP13
EWSR1
BIRC7
FLT3
FEN1
ADAM17
PDGFB
MIR133A1
MIR132
LYVE1
PHLPP1
TCF3
MAPK9
MIR455
ATF3
ITGB3
ABCC3
KDM4B
SOX2-OT
KRT5
HLA-DQB1
TIAM1
UMPS
TK1
GATA3
BNIP3
ENO1
NTN1
MAP2K5
MIR574
TRAF6
MAD2L1
REG4
TCF7
MIR186
HLA-B
MDM4
WNT6
HSF1
WNT3
IGFBP7
EHMT2
WNT2B
MSLN
PCAT6
SUZ12
MIR135A1
TLR3
MIR211
LIG4
PPARGC1A
VCAM1
PANDAR
PRDM2
FOSL1
DVL1
EGLN1
HAVCR2
SNCG
GSTA1
STUB1
EFNA1
HBEGF
HIC1
DSP
CADM1
AGER
RRM2
GHRL
CD86
LATS2
HMGCR
SAT1
PTENP1
MTAP
CEBPA
MTHFD1
SDC1
ETV1
NTS
SPINT1
MPO
SMO
S100A9
AXL
NRP2
ANXA1
KLK10
MMP12
BLACAT1
CACNA1G
MELK
HOXA11-AS
TRADD
SPOP
MIR130B
EHBP1
UCHL1
MIR27B
INHBA
RALA
BANCR
TG
LRP5
FZD4
BCYRN1
CTBP1
SHMT1
TDGF1
CCL20
CXCL5
PTP4A3
GREB1
AHR
GSTM3
FGF1
GZMB
NNMT
UGT1A7
MTDH
IFNB1
CDH17
SFN
ADH1C
MIR135B
PRKACA
MUC12
SHBG
PMAIP1
HLA-DRB1
CD59
PRKCB
RBBP4
ARID2
SELE
TYR
TMPRSS4
MIR675
YY1
TMPRSS2
STAT5B
KDM1A
DACOR1
TNFRSF10D
BCAR3
CSE1L
SEPTIN9
B2M
LCN2
POLB
TP53COR1
FUT4
L1CAM
HMGA1
HLTF
GHET1
MIR28
CBR3-AS1
CHI3L1
COL11A1
MIR216A
HSD17B1
SLC5A8
CCN2
CDCP1
CDK8
GATA6
MIR31HG
MME
TINCR
UBXN11
MIR490
USP28
CDKN2C
PGF
PHLPP2
HSPH1
CLDN18
CYP3A5
MC1R
CP
TBP
GACAT3
SYNE1
AURKB
TLR5
PROX1
LNCRNA-ATB
WNT4
TUSC7
FOXA1
DLL4
MIR370
TET2
BDNF
MACC1
TAGLN
BTRC
HES1
MIR181B2
DDR2
LINC00858
CCN4
GUCY2C
TGM2
MIR30C1
CSK
DELEC1
PML
GNRH1
COL1A1
EXT2
HSP90B1
SELENOP
RUNX2
CCNG1
FALEC
COL4A1
HNF1A-AS1
MIR425
PTP4A1
MIR345
MIR33A
HNRNPA1
SNHG12
CLOCK
FOXC2
CDC25A
PTGES
MAPK12
NTRK2
COX5A
IL32
PLK4
MAGEA4
S100A6
DRD4
WNT10A
TCIM
HPRT1
TACC1
FBN1
DCN
NORAD
PRL
MIR542
NR3C1
MIR30B
MIR625
IDO1
CTNNA2
EIF5A2
EPAS1
PSMA7
GLI2
NSD1
IL24
ECT2
ANG
NAMPT
TPBG
FCGR3A
HK2
SOX4
LCP1
FOXQ1
ROCK1
FAM98A
SSTR2
DKC1
RAN
TSG101
WNT8B
CCN1
FCGR2A
ALOX15
NCOR1
CXCR1
MIR582
SOS2
SLX4
GUSB
CD55
IL18
CSNK1E
HDAC3
IGF2BP1
ABCA1
BRMS1
PAWR
PTK2B
KRT14
MAP3K7
KISS1
CBS
EED
NR1H2
PCAT19
COL4A3
DVL3
NNT-AS1
IGFBP4
TUSC3
FZD6
PTGER2
NTPCR
SNHG5
UGT1A6
LIG1
POLH
WNT7A
SOX17
TBK1
MIR101-1
ANGPT1
RTEL1
CCR5
FPGS
MIR19B1
SNHG20
STRAP
WNT11
PAX5
LINC01133
BRINP1
IL13
TLR7
SSX2
EIF3H
AGO2
BCL6
ACP3
ALDOA
IKBKB
SELENBP1
PLK2
PBK
MIR301A
TNFRSF1B
SFRP4
E2F2
TCF7L1
PAX8
WNT7B
DUSP1
ACVR2A
SCAI
CT45A1
LCK
EPHA1
PRLR
KMT2A
HOXA-AS2
CASP5
SYK
DMBT1
TNC
DUXAP9
AGR3
CTBP2
MIR103A1
FZD8
FAM98B
MIR485
CFTR
SETDB1
TFDP1
GHR
DAB2IP
GSDME
MIR452
CDK12
LINC00261
PIN1
CTNNBIP1
SLIT2
WNT9A
PLCG1
CDH5
LDOC1
EDNRA
MYD88
CLDN23
MMP15
SLC16A7
ID2
DSPP
FGF3
PLA2G4A
TWIST2
XBP1
CHFR
IGF2BP3
AFAP1
PRKAA1
MST1R
CXCL10
ZEB1-AS1
WNT16
FANCF
RUVBL1
NLK
PDPK1
FUT3
RAD51B
NANOG
ITGA9
SVIL
CTCF
HLA-DQA1
NES
H4C16
MNX1-AS1
GRN
FEZF1-AS1
MPL
BLCAP
APC2
MAPRE1
CLIC1
PRKCE
SELP
FURIN
LGALS4
CLDN2
ARRB1
CIP2A
GPX2
HSPD1
LINC00472
SNHG6
GNAQ
SETBP1
TP53BP1
MIRLET7F1
REV3L
XRCC4
DVL2
STS
FMNL2
FZD10
CAT
PTPN6
MAPK10
EPDR1
HNRNPU
CEMIP
THBS2
LPAR1
THPO
LAG3
RACK1
MCM2
CALCA
REG3A
CD9
HER2
PDE5A
TrkA
Candi TMP1
F7
TrkC
COX1
PRKCG
ADORA2A
TrkB
CB1
ATP4A
TERT mRNA
ADORA2B
FDPS
PlGF
PDL1
PD1
COX2
VEGFB
SCN10A
Bcr-Abl
TOP2
TYMS mRNA
hDNA
VEGF
IL2RB
TRAILR2
BCL2 mRNA
CD66e
CO3
XPO1
Ftase
IL21
LTF
MKNK2
MKNK1
OGDH
EGFL7
IL15RA
CD27
GPA33
CD47
LOXL2
RSPO3
CD3G
CD248
GD2
FNTB
HDAC
MAP3K
PDGFR
CaC
VEGFR
Enz
GSTP1 mRNA
NA
TubP
PLA2B
PLA2L
MOM1
EPHT3
DRT
ERK
PCBC
CAPB
BDPLT22
MYH
HR54
HRAD54
ALPS4
NS6
CMNS
NCMS
TNFSF6
APT1LG1
FASL
ALPS1B
RNS4
PRCA1
HPC1
PCAP
HLRCC
MCUL1
FMRD
COCA1
FCC1
LYNCH1
MMRCS2
GTBP
LYNCH5
MMRCS3
KIAA0903
HPC12
MCPH30
MVCD4
DIRA
MCH4
ALPS2
MCH5
ALPS2B
HPC5
OVCAS1
HNPCC6
AAT3
SCLC1
COCA2
LYNCH2
NEDSDV
EVR7
RABL3
PNCA5
FRP1
SCKL1
CLOVE
MCAP
MFS2
LDS2
EIF4G1
EIF4G
PARK18
LNCR5
ACH
MMRCS1
ADH2
TIL4
FCTCS
KIAA0992
PNCA1
MCM
MCMTC
LNCR3
GS
FPC
MAR
NMOR2
LNCR4
BTPS2
DESMD
LNCR1
SASH1
KIAA0790
CAPOK
ESR
ESTRR
PARK2
PDJ
TXBP181
MVA7
PMSL2
HNPCC4
HPC4
NISBD2
DUH1
CWS5
CLAPO
CCM4
PTPG1
NS7
PDGRL
PRLTS
LYNCH4
CC1
KIAA0203
HPC10
MTS1
P16
FKHL15
TITF2
CRCS1
COPEB
BCD1
COT
EST
HPC13
MLM
CKN2
COFS1
TTF2
MMAC1
GLM2
ZF9
PHBP
HGFAL
BEK
CFD1
TPL2
SLC22A1L
BWSCR1A
IMPT1
CSB
DEP1
CWS1
PRAD1
BCL1
FSAP
ATA
AT1
JWS
TSG11
KRAS2
RASK2
ACVRLK4
ALK4
KIAA1304
NMTC2
CRCS12
FILS
CMM2
FANCD1
BROVCA2
NS
NMTC4
TITF1
NKX2A
HNPCC7
CMM6
IMAGEI
CWS6
GLM3
HPC7
ARMD5
BUBR1
MVA1
TTF1
RECA
MRMV2
HMPS1
CRAC1
CRCS4
NMTC5
CHRNA5
LNCR2
TK14
CHRNA3
PAOD2
FANCN
PNCA3
UVO
LCAM
FANCR
DIA4
NMOR1
DUP15q
ATBF1
BCPR
BAIPRCK
P53
LFS1
HPC2
COXPD17
BHD
ECAD
HPC11
RAD51L3
BROVCA4
NGL
NEU
HPC9
BCC7
PSCP
BROVCA1
CFC2
RNF124
SSPCS
FANCO
BROVCA3
WIP1
JDVS
PNCA4
BACH1
FANCJ
PNCA2
ODCRCS
IRHOM2
TOC
NMTC1
MADH7
CRCS3
MADH4
DPC4
MRMV1
HGPPS2
PJS
LKB1
HPCQTL19
CYP2A3
CYP2A
MDPL
JIP
C15DUPq
HPC15
ASV
SRC1
HPC3
P450C2A
STK15
AURORA2
BCDS1
RAD53
CHK2
HPC6
RSTS2
MKHK2
HPCX2
THC6
BMFS5
DHTR
TFM
HPCX1
BTAK
CDS1
VSCN2
SBMA
FANCS
MYHRS
BAMLAZ
UVSS1
POF11
ARK1
LFS2
KD
RALD
OES
BBDS
STK6
AIK
SMAX1
HYSP1
