# Supplementary material for: The Tumor Microenvironment Mediates the HIF-1α/PD-L1 Pathway to Promote Immune Escape in Colorectal Cancer
Source: Int J Mol Sci. 2024 Mar 27;25(7):3735. doi: 10.3390/ijms25073735 (PMC11011450; doi:10.3390/ijms25073735)
Supplement: Supplementary file 1 [file ijms-25-03735-s001.zip › Supplemental Table S6.xlsx]

## Sheet: SwisstargetPrediction
Identification of Potential Targets of Curcumin from SwisstargetPrediction
MAOA
APP
EP300
PTGES
TLR9
BACE1
TOP2A
GLO1
NFE2L2
ALOX5
PTGS1
CHUK
IKBKB
IKBKG
EGFR
HSD17B3
STAT3
HSD11B1
AKT1
GSK3B
CA7
CA6
CA12
CA14
CA9
CA5A
ABCC1
CHEK1
PDK1
WEE1
TOP1
RAF1
BRAF
CA2
CA1
GCGR
MMP14
AURKB
SERPINE1
RPS6KB1
AURKA
CCNA1
CCNA2
CDK2
TYR
AGTR1
NOX4
BMP1
MMP13
ADAM17
CELA1
PREP
GRIK1
MMP8
CXCR2
ALPL
MELK
IMPDH1
IMPDH2
CFD
SPHK2
SPHK1
MAP3K12
BCL2
THRA
THRB
CSF1R
ALOX5AP

## Sheet: DrugBank
Identification of Potential Targets of Curcumin from DrugBank
F10
HSP90
PTPN1
KCNH2
PTGS2

## Sheet: literature
Identification of Potential Targets of Curcumin from literature
HIF1A	DOI: 10.1016/j.phrs.2018.10.009
NRF2	DOI: 10.3390/molecules27010167

## Sheet: Curcumin
Identification of Potential Targets of Curcumin
MAOA
APP
EP300
PTGES
TLR9
BACE1
TOP2A
GLO1
NFE2L2
ALOX5
PTGS1
CHUK
IKBKB
IKBKG
EGFR
HSD17B3
STAT3
HSD11B1
AKT1
GSK3B
CA7
CA6
CA12
CA14
CA9
CA5A
ABCC1
CHEK1
PDK1
WEE1
TOP1
RAF1
BRAF
CA2
CA1
GCGR
MMP14
AURKB
SERPINE1
RPS6KB1
AURKA
CCNA1
CCNA2
CDK2
TYR
AGTR1
NOX4
BMP1
MMP13
ADAM17
CELA1
PREP
GRIK1
MMP8
CXCR2
ALPL
MELK
IMPDH1
IMPDH2
CFD
SPHK2
SPHK1
MAP3K12
BCL2
THRA
THRB
CSF1R
ALOX5AP
F10
HSP90
PTPN1
KCNH2
PTGS2
HIF1A
NRF2
