# Supplementary material for: The Tumor Microenvironment Mediates the HIF-1α/PD-L1 Pathway to Promote Immune Escape in Colorectal Cancer
Source: Int J Mol Sci. 2024 Mar 27;25(7):3735. doi: 10.3390/ijms25073735 (PMC11011450; doi:10.3390/ijms25073735)
Supplement: Supplementary file 1 [file ijms-25-03735-s001.zip › Supplemental Table S7.xlsx]

## Sheet: Curcumin-CRC intersection targe
Curcumin–CRC Common Target Screening
EGFR
BRAF
AKT1
EP300
AURKA
PTGS2
STAT3
BCL2
HIF1A
RAF1
TOP2A
NFE2L2
ABCC1
MMP14
TOP1
CDK2
CHEK1
GSK3B
SERPINE1
CCNA2
RPS6KB1
CA9
TLR9
PTGS1
MMP13
ALOX5
CHUK
CXCR2
CSF1R
ADAM17
MELK
TYR
AURKB
PTGES
IKBKB
