# Supplementary material for: The Tumor Microenvironment Mediates the HIF-1α/PD-L1 Pathway to Promote Immune Escape in Colorectal Cancer
Source: Int J Mol Sci. 2024 Mar 27;25(7):3735. doi: 10.3390/ijms25073735 (PMC11011450; doi:10.3390/ijms25073735)
Supplement: Supplementary file 1 [file ijms-25-03735-s001.zip › Supplemental Table S8.xlsx]

## Sheet: Enrichment analysis of KEGG 
Category	Term	Count	%	PValue	Genes	List Total	Pop Hits	Pop Total	Fold Enrichment	Bonferroni	Benjamini	FDR
KEGG_PATHWAY	hsa05200:Pathways in cancer	17	48.5714	9.20962e-12	GSK3B, CSF1R, CHUK, STAT3, BRAF, PTGS2, HIF1A, EGFR, CCNA2, IKBKB, RPS6KB1, CDK2, BCL2, AKT1, EP300, RAF1, NFE2L2	32	531	8205	8.20886	1.57485e-09	1.57484e-09	6.99931e-10
KEGG_PATHWAY	hsa05215:Prostate cancer	10	28.5714	5.03203e-11	IKBKB, GSK3B, CHUK, CDK2, BCL2, EP300, AKT1, BRAF, RAF1, EGFR	32	97	8205	26.4336	8.60477e-09	4.30238e-09	1.91217e-09
KEGG_PATHWAY	hsa05221:Acute myeloid leukemia	9	25.7143	8.74284e-11	CCNA2, IKBKB, CSF1R, RPS6KB1, CHUK, STAT3, AKT1, BRAF, RAF1	32	67	8205	34.4426	1.49503e-08	4.98342e-09	2.21485e-09
KEGG_PATHWAY	hsa05235:PD-L1 expression and PD-1 checkpoint pathway in cancer	9	25.7143	8.95813e-10	IKBKB, RPS6KB1, CHUK, STAT3, TLR9, AKT1, RAF1, HIF1A, EGFR	32	89	8205	25.9287	1.53184e-07	3.8296e-08	1.70205e-08
KEGG_PATHWAY	hsa05161:Hepatitis B	10	28.5714	5.0735e-09	CCNA2, IKBKB, CHUK, STAT3, CDK2, BCL2, EP300, AKT1, BRAF, RAF1	32	162	8205	15.8275	8.67568e-07	1.73514e-07	7.71172e-08
KEGG_PATHWAY	hsa05212:Pancreatic cancer	8	22.8571	9.71694e-09	IKBKB, RPS6KB1, CHUK, STAT3, AKT1, BRAF, RAF1, EGFR	32	76	8205	26.9901	1.6616e-06	2.76933e-07	1.23081e-07
KEGG_PATHWAY	hsa01521:EGFR tyrosine kinase inhibitor resistance	8	22.8571	1.27848e-08	GSK3B, RPS6KB1, STAT3, BCL2, AKT1, BRAF, RAF1, EGFR	32	79	8205	25.9652	2.18621e-06	3.12316e-07	1.38807e-07
KEGG_PATHWAY	hsa04068:FoxO signaling pathway	9	25.7143	1.97399e-08	IKBKB, CHUK, STAT3, CDK2, EP300, AKT1, BRAF, RAF1, EGFR	32	131	8205	17.6157	3.37552e-06	4.2194e-07	1.87529e-07
KEGG_PATHWAY	hsa05160:Hepatitis C	9	25.7143	8.16221e-08	IKBKB, GSK3B, CHUK, STAT3, CDK2, AKT1, BRAF, RAF1, EGFR	32	157	8205	14.6984	1.39573e-05	1.52385e-06	6.77269e-07
KEGG_PATHWAY	hsa05163:Human cytomegalovirus infection	10	28.5714	8.91143e-08	IKBKB, GSK3B, RPS6KB1, CHUK, STAT3, CXCR2, AKT1, RAF1, PTGS2, EGFR	32	225	8205	11.3958	1.52384e-05	1.52385e-06	6.77269e-07
KEGG_PATHWAY	hsa04066:HIF-1 signaling pathway	8	22.8571	1.21631e-07	RPS6KB1, STAT3, SERPINE1, BCL2, EP300, AKT1, HIF1A, EGFR	32	109	8205	18.8188	2.07986e-05	1.8908e-06	8.40356e-07
KEGG_PATHWAY	hsa05165:Human papillomavirus infection	11	31.4286	2.07581e-07	CCNA2, IKBKB, GSK3B, RPS6KB1, CHUK, CDK2, EP300, AKT1, RAF1, PTGS2, EGFR	32	331	8205	8.52105	3.54957e-05	2.95803e-06	1.31468e-06
KEGG_PATHWAY	hsa05167:Kaposi sarcoma-associated herpesvirus infection	9	25.7143	4.18395e-07	IKBKB, GSK3B, CHUK, STAT3, EP300, AKT1, RAF1, PTGS2, HIF1A	32	194	8205	11.8951	7.15429e-05	5.5035e-06	2.446e-06
KEGG_PATHWAY	hsa05162:Measles	8	22.8571	6.4448e-07	IKBKB, GSK3B, CHUK, STAT3, CDK2, BCL2, TLR9, AKT1	32	139	8205	14.7572	0.0001102	7.56375e-06	3.36167e-06
KEGG_PATHWAY	hsa05210:Colorectal cancer	7	20	6.63487e-07	GSK3B, RPS6KB1, BCL2, AKT1, BRAF, RAF1, EGFR	32	86	8205	20.8703	0.00011345	7.56375e-06	3.36167e-06
KEGG_PATHWAY	hsa05226:Gastric cancer	8	22.8571	1.03207e-06	GSK3B, RPS6KB1, CDK2, BCL2, AKT1, BRAF, RAF1, EGFR	32	149	8205	13.7668	0.000176469	1.10303e-05	4.90235e-06
KEGG_PATHWAY	hsa04151:PI3K-Akt signaling pathway	10	28.5714	4.05883e-06	IKBKB, GSK3B, CSF1R, RPS6KB1, CHUK, CDK2, BCL2, AKT1, RAF1, EGFR	32	354	8205	7.24311	0.000693821	4.08271e-05	1.81454e-05
KEGG_PATHWAY	hsa04062:Chemokine signaling pathway	8	22.8571	5.62567e-06	IKBKB, GSK3B, CHUK, STAT3, CXCR2, AKT1, BRAF, RAF1	32	192	8205	10.6836	0.000961529	5.34438e-05	2.37528e-05
KEGG_PATHWAY	hsa04012:ErbB signaling pathway	6	17.1429	1.45684e-05	GSK3B, RPS6KB1, AKT1, BRAF, RAF1, EGFR	32	85	8205	18.0993	0.00248811	0.000128507	5.71141e-05
KEGG_PATHWAY	hsa05208:Chemical carcinogenesis - reactive oxygen species	8	22.8571	1.503e-05	IKBKB, CHUK, AKT1, BRAF, RAF1, HIF1A, EGFR, NFE2L2	32	223	8205	9.19843	0.00256685	0.000128507	5.71141e-05
KEGG_PATHWAY	hsa04150:mTOR signaling pathway	7	20	2.13174e-05	IKBKB, GSK3B, RPS6KB1, CHUK, AKT1, BRAF, RAF1	32	156	8205	11.5054	0.00363868	0.000166645	7.40645e-05
KEGG_PATHWAY	hsa05222:Small cell lung cancer	6	17.1429	2.14397e-05	IKBKB, CHUK, CDK2, BCL2, AKT1, PTGS2	32	92	8205	16.7221	0.00365952	0.000166645	7.40645e-05
KEGG_PATHWAY	hsa01522:Endocrine resistance	6	17.1429	2.91397e-05	RPS6KB1, BCL2, AKT1, BRAF, RAF1, EGFR	32	98	8205	15.6983	0.00497056	0.000216647	9.62876e-05
KEGG_PATHWAY	hsa05225:Hepatocellular carcinoma	7	20	3.24453e-05	GSK3B, RPS6KB1, AKT1, BRAF, RAF1, EGFR, NFE2L2	32	168	8205	10.6836	0.00553287	0.000231173	0.000102743
KEGG_PATHWAY	hsa04914:Progesterone-mediated oocyte maturation	6	17.1429	3.53622e-05	CCNA2, CDK2, AKT1, BRAF, RAF1, AURKA	32	102	8205	15.0827	0.0060288	0.000241878	0.000107501
KEGG_PATHWAY	hsa04928:Parathyroid hormone synthesis, secretion and action	6	17.1429	4.25711e-05	MMP14, MMP13, BCL2, BRAF, RAF1, EGFR	32	106	8205	14.5136	0.00725338	0.000279987	0.000124439
KEGG_PATHWAY	hsa05145:Toxoplasmosis	6	17.1429	5.54652e-05	IKBKB, CHUK, ALOX5, STAT3, BCL2, AKT1	32	112	8205	13.736	0.00943997	0.000351279	0.000156124
KEGG_PATHWAY	hsa05213:Endometrial cancer	5	14.2857	6.13552e-05	GSK3B, AKT1, BRAF, RAF1, EGFR	32	58	8205	22.104	0.0104372	0.000374705	0.000166536
KEGG_PATHWAY	hsa04722:Neurotrophin signaling pathway	6	17.1429	7.4121e-05	IKBKB, GSK3B, BCL2, AKT1, BRAF, RAF1	32	119	8205	12.928	0.0125952	0.000437058	0.000194248
KEGG_PATHWAY	hsa05169:Epstein-Barr virus infection	7	20	9.10092e-05	CCNA2, IKBKB, CHUK, STAT3, CDK2, BCL2, AKT1	32	202	8205	8.88537	0.0154428	0.000518752	0.000230557
KEGG_PATHWAY	hsa05205:Proteoglycans in cancer	7	20	9.87504e-05	RPS6KB1, STAT3, AKT1, BRAF, RAF1, HIF1A, EGFR	32	205	8205	8.75534	0.0167454	0.00054472	0.000242098
KEGG_PATHWAY	hsa05170:Human immunodeficiency virus 1 infection	7	20	0.000118868	IKBKB, RPS6KB1, CHUK, CHEK1, BCL2, AKT1, RAF1	32	212	8205	8.46624	0.0201224	0.000610222	0.00027121
KEGG_PATHWAY	hsa05211:Renal cell carcinoma	5	14.2857	0.000121446	EP300, AKT1, BRAF, RAF1, HIF1A	32	69	8205	18.5802	0.0205544	0.000610222	0.00027121
KEGG_PATHWAY	hsa05206:MicroRNAs in cancer	8	22.8571	0.00012345	IKBKB, ABCC1, STAT3, BCL2, EP300, RAF1, PTGS2, EGFR	32	310	8205	6.61694	0.0208899	0.000610222	0.00027121
KEGG_PATHWAY	hsa05417:Lipid and atherosclerosis	7	20	0.000128432	IKBKB, GSK3B, CHUK, STAT3, BCL2, AKT1, NFE2L2	32	215	8205	8.34811	0.0217239	0.000610222	0.00027121
KEGG_PATHWAY	hsa05120:Epithelial cell signaling in Helicobacter pylori infection	5	14.2857	0.000128468	IKBKB, ADAM17, CHUK, CXCR2, EGFR	32	70	8205	18.3147	0.0217298	0.000610222	0.00027121
KEGG_PATHWAY	hsa05223:Non-small cell lung cancer	5	14.2857	0.000143388	STAT3, AKT1, BRAF, RAF1, EGFR	32	72	8205	17.806	0.0242229	0.000650409	0.000289071
KEGG_PATHWAY	hsa04910:Insulin signaling pathway	6	17.1429	0.000144535	IKBKB, GSK3B, RPS6KB1, AKT1, BRAF, RAF1	32	137	8205	11.2295	0.0244144	0.000650409	0.000289071
KEGG_PATHWAY	hsa05166:Human T-cell leukemia virus 1 infection	7	20	0.000153142	CCNA2, IKBKB, CHUK, CHEK1, CDK2, EP300, AKT1	32	222	8205	8.08488	0.0258494	0.00067147	0.000298431
KEGG_PATHWAY	hsa05220:Chronic myeloid leukemia	5	14.2857	0.00017694	IKBKB, CHUK, AKT1, BRAF, RAF1	32	76	8205	16.8688	0.0298062	0.000756418	0.000336186
KEGG_PATHWAY	hsa05224:Breast cancer	6	17.1429	0.000201202	GSK3B, RPS6KB1, AKT1, BRAF, RAF1, EGFR	32	147	8205	10.4656	0.0338237	0.000839159	0.00037296
KEGG_PATHWAY	hsa04662:B cell receptor signaling pathway	5	14.2857	0.000237436	IKBKB, GSK3B, CHUK, AKT1, RAF1	32	82	8205	15.6345	0.039793	0.000966704	0.000429646
KEGG_PATHWAY	hsa04218:Cellular senescence	6	17.1429	0.000265478	CCNA2, CHEK1, CDK2, SERPINE1, AKT1, RAF1	32	156	8205	9.86178	0.0443876	0.00105574	0.000469218
KEGG_PATHWAY	hsa05131:Shigellosis	7	20	0.000273813	IKBKB, GSK3B, RPS6KB1, CHUK, BCL2, AKT1, EGFR	32	247	8205	7.26657	0.0457489	0.00106414	0.000472949
KEGG_PATHWAY	hsa04630:JAK-STAT signaling pathway	6	17.1429	0.000354097	STAT3, BCL2, EP300, AKT1, RAF1, EGFR	32	166	8205	9.2677	0.058764	0.00134557	0.000598031
KEGG_PATHWAY	hsa04657:IL-17 signaling pathway	5	14.2857	0.000401089	IKBKB, GSK3B, MMP13, CHUK, PTGS2	32	94	8205	13.6386	0.0662999	0.001491	0.000662669
KEGG_PATHWAY	hsa05010:Alzheimer disease	8	22.8571	0.000461104	IKBKB, GSK3B, ADAM17, CHUK, AKT1, BRAF, RAF1, PTGS2	32	384	8205	5.3418	0.0758372	0.00167484	0.000744371
KEGG_PATHWAY	hsa05231:Choline metabolism in cancer	5	14.2857	0.000470129	RPS6KB1, AKT1, RAF1, HIF1A, EGFR	32	98	8205	13.082	0.077263	0.00167484	0.000744371
KEGG_PATHWAY	hsa05142:Chagas disease	5	14.2857	0.000547275	IKBKB, CHUK, SERPINE1, TLR9, AKT1	32	102	8205	12.5689	0.0893619	0.00190988	0.000848835
KEGG_PATHWAY	hsa04660:T cell receptor signaling pathway	5	14.2857	0.000589052	IKBKB, GSK3B, CHUK, AKT1, RAF1	32	104	8205	12.3272	0.0958478	0.00197506	0.000877803
KEGG_PATHWAY	hsa04625:C-type lectin receptor signaling pathway	5	14.2857	0.000589052	IKBKB, CHUK, AKT1, RAF1, PTGS2	32	104	8205	12.3272	0.0958478	0.00197506	0.000877803
KEGG_PATHWAY	hsa04931:Insulin resistance	5	14.2857	0.000679343	IKBKB, GSK3B, RPS6KB1, STAT3, AKT1	32	108	8205	11.8707	0.109709	0.00223399	0.000992886
KEGG_PATHWAY	hsa04010:MAPK signaling pathway	7	20	0.000694305	IKBKB, CSF1R, CHUK, AKT1, BRAF, RAF1, EGFR	32	294	8205	6.10491	0.111986	0.00224012	0.000995608
KEGG_PATHWAY	hsa04668:TNF signaling pathway	5	14.2857	0.000779061	IKBKB, MMP14, CHUK, AKT1, PTGS2	32	112	8205	11.4467	0.124772	0.00246703	0.00109646
KEGG_PATHWAY	hsa04510:Focal adhesion	6	17.1429	0.000848813	GSK3B, BCL2, AKT1, BRAF, RAF1, EGFR	32	201	8205	7.65392	0.135158	0.00262717	0.00116763
KEGG_PATHWAY	hsa04726:Serotonergic synapse	5	14.2857	0.000860359	ALOX5, BRAF, RAF1, PTGS2, PTGS1	32	115	8205	11.1481	0.136865	0.00262717	0.00116763
KEGG_PATHWAY	hsa04935:Growth hormone synthesis, secretion and action	5	14.2857	0.00100893	GSK3B, STAT3, EP300, AKT1, RAF1	32	120	8205	10.6836	0.158537	0.00302678	0.00134523
KEGG_PATHWAY	hsa04919:Thyroid hormone signaling pathway	5	14.2857	0.00104068	GSK3B, EP300, AKT1, RAF1, HIF1A	32	121	8205	10.5953	0.163098	0.0030682	0.00136364
KEGG_PATHWAY	hsa05207:Chemical carcinogenesis - receptor activation	6	17.1429	0.00107883	RPS6KB1, STAT3, BCL2, AKT1, RAF1, EGFR	32	212	8205	7.25678	0.168546	0.00312678	0.00138968
KEGG_PATHWAY	hsa04110:Cell cycle	5	14.2857	0.00124614	CCNA2, GSK3B, CHEK1, CDK2, EP300	32	127	8205	10.0947	0.192023	0.00355149	0.00157844
KEGG_PATHWAY	hsa00590:Arachidonic acid metabolism	4	11.4286	0.00151548	ALOX5, PTGS2, PTGES, PTGS1	32	61	8205	16.8135	0.228443	0.00424833	0.00188815
KEGG_PATHWAY	hsa04210:Apoptosis	5	14.2857	0.00160546	IKBKB, CHUK, BCL2, AKT1, RAF1	32	136	8205	9.4267	0.240241	0.00442797	0.00196798
KEGG_PATHWAY	hsa04014:Ras signaling pathway	6	17.1429	0.00173875	IKBKB, CSF1R, CHUK, AKT1, RAF1, EGFR	32	236	8205	6.5188	0.25739	0.00464848	0.00206599
KEGG_PATHWAY	hsa05418:Fluid shear stress and atherosclerosis	5	14.2857	0.00173978	IKBKB, CHUK, BCL2, AKT1, NFE2L2	32	139	8205	9.22325	0.257522	0.00464848	0.00206599
KEGG_PATHWAY	hsa04140:Autophagy - animal	5	14.2857	0.00183357	RPS6KB1, BCL2, AKT1, RAF1, HIF1A	32	141	8205	9.09242	0.269355	0.00482369	0.00214386
KEGG_PATHWAY	hsa04920:Adipocytokine signaling pathway	4	11.4286	0.00216166	IKBKB, CHUK, STAT3, AKT1	32	69	8205	14.8641	0.309296	0.00558278	0.00248123
KEGG_PATHWAY	hsa05132:Salmonella infection	6	17.1429	0.00220107	IKBKB, CHUK, BCL2, TLR9, AKT1, RAF1	32	249	8205	6.17846	0.313945	0.00558278	0.00248123
KEGG_PATHWAY	hsa05230:Central carbon metabolism in cancer	4	11.4286	0.0022527	AKT1, RAF1, HIF1A, EGFR	32	70	8205	14.6518	0.319989	0.00558278	0.00248123
KEGG_PATHWAY	hsa04917:Prolactin signaling pathway	4	11.4286	0.0022527	GSK3B, STAT3, AKT1, RAF1	32	70	8205	14.6518	0.319989	0.00558278	0.00248123
KEGG_PATHWAY	hsa05218:Melanoma	4	11.4286	0.00244186	AKT1, BRAF, RAF1, EGFR	32	72	8205	14.2448	0.341683	0.00596512	0.00265116
KEGG_PATHWAY	hsa04115:p53 signaling pathway	4	11.4286	0.00254003	CHEK1, CDK2, SERPINE1, BCL2	32	73	8205	14.0497	0.352669	0.00611753	0.0027189
KEGG_PATHWAY	hsa05214:Glioma	4	11.4286	0.00274364	AKT1, BRAF, RAF1, EGFR	32	75	8205	13.675	0.374877	0.00651614	0.00289606
KEGG_PATHWAY	hsa05164:Influenza A	5	14.2857	0.00369335	IKBKB, CHUK, EP300, AKT1, RAF1	32	171	8205	7.49726	0.468861	0.00865155	0.00384513
KEGG_PATHWAY	hsa05152:Tuberculosis	5	14.2857	0.0044363	BCL2, TLR9, EP300, AKT1, RAF1	32	180	8205	7.1224	0.532471	0.0102514	0.0045562
KEGG_PATHWAY	hsa01523:Antifolate resistance	3	8.57143	0.0056267	IKBKB, ABCC1, CHUK	32	30	8205	25.6406	0.618972	0.0128289	0.00570173
KEGG_PATHWAY	hsa04933:AGE-RAGE signaling pathway in diabetic complications	4	11.4286	0.0061649	STAT3, SERPINE1, BCL2, AKT1	32	100	8205	10.2562	0.652664	0.013871	0.0061649
KEGG_PATHWAY	hsa04916:Melanogenesis	4	11.4286	0.00633749	GSK3B, EP300, TYR, RAF1	32	101	8205	10.1547	0.662827	0.0140742	0.00633749
KEGG_PATHWAY	hsa04064:NF-kappa B signaling pathway	4	11.4286	0.00687255	IKBKB, CHUK, BCL2, PTGS2	32	104	8205	9.86178	0.692495	0.0147464	0.00687255
KEGG_PATHWAY	hsa04620:Toll-like receptor signaling pathway	4	11.4286	0.00687255	IKBKB, CHUK, TLR9, AKT1	32	104	8205	9.86178	0.692495	0.0147464	0.00687255
KEGG_PATHWAY	hsa05203:Viral carcinogenesis	5	14.2857	0.00689892	CCNA2, STAT3, CHEK1, CDK2, EP300	32	204	8205	6.28447	0.693888	0.0147464	0.00689892
KEGG_PATHWAY	hsa04659:Th17 cell differentiation	4	11.4286	0.00762684	IKBKB, CHUK, STAT3, HIF1A	32	108	8205	9.49653	0.729961	0.0159163	0.00762684
KEGG_PATHWAY	hsa04015:Rap1 signaling pathway	5	14.2857	0.0076324	CSF1R, AKT1, BRAF, RAF1, EGFR	32	210	8205	6.10491	0.73022	0.0159163	0.0076324
KEGG_PATHWAY	hsa04071:Sphingolipid signaling pathway	4	11.4286	0.00994742	ABCC1, BCL2, AKT1, RAF1	32	119	8205	8.6187	0.819049	0.0204941	0.00994742
KEGG_PATHWAY	hsa05219:Bladder cancer	3	8.57143	0.0103367	BRAF, RAF1, EGFR	32	41	8205	18.7614	0.830818	0.0210426	0.0103367
KEGG_PATHWAY	hsa05171:Coronavirus disease - COVID-19	5	14.2857	0.0107606	IKBKB, ADAM17, CHUK, STAT3, EGFR	32	232	8205	5.526	0.842768	0.0216478	0.0107606
KEGG_PATHWAY	hsa04380:Osteoclast differentiation	4	11.4286	0.0121216	IKBKB, CSF1R, CHUK, AKT1	32	128	8205	8.0127	0.87575	0.0241023	0.0121216
KEGG_PATHWAY	hsa04926:Relaxin signaling pathway	4	11.4286	0.0123788	MMP13, AKT1, RAF1, EGFR	32	129	8205	7.95058	0.88116	0.0243307	0.0123788
KEGG_PATHWAY	hsa05135:Yersinia infection	4	11.4286	0.0145498	IKBKB, GSK3B, CHUK, AKT1	32	137	8205	7.48631	0.91843	0.028273	0.0145498
KEGG_PATHWAY	hsa04915:Estrogen signaling pathway	4	11.4286	0.0148355	BCL2, AKT1, RAF1, EGFR	32	138	8205	7.43207	0.922376	0.0285042	0.0148355
KEGG_PATHWAY	hsa04371:Apelin signaling pathway	4	11.4286	0.0151244	RPS6KB1, SERPINE1, AKT1, RAF1	32	139	8205	7.3786	0.926173	0.0287363	0.0151244
KEGG_PATHWAY	hsa04936:Alcoholic liver disease	4	11.4286	0.0160102	IKBKB, GSK3B, CHUK, AKT1	32	142	8205	7.22271	0.936702	0.0300852	0.0160102
KEGG_PATHWAY	hsa04550:Signaling pathways regulating pluripotency of stem cells	4	11.4286	0.0163119	GSK3B, STAT3, AKT1, RAF1	32	143	8205	7.1722	0.939936	0.0303189	0.0163119
KEGG_PATHWAY	hsa04072:Phospholipase D signaling pathway	4	11.4286	0.0178688	CXCR2, AKT1, RAF1, EGFR	32	148	8205	6.9299	0.954187	0.0328555	0.0178688
KEGG_PATHWAY	hsa04923:Regulation of lipolysis in adipocytes	3	8.57143	0.020026	AKT1, PTGS2, PTGS1	32	58	8205	13.2624	0.968545	0.0363316	0.020026
KEGG_PATHWAY	hsa04934:Cushing syndrome	4	11.4286	0.0201842	GSK3B, CDK2, BRAF, EGFR	32	155	8205	6.61694	0.969402	0.0363316	0.0201842
KEGG_PATHWAY	hsa04370:VEGF signaling pathway	3	8.57143	0.0206803	AKT1, RAF1, PTGS2	32	59	8205	13.0376	0.97194	0.0368369	0.0206803
KEGG_PATHWAY	hsa04720:Long-term potentiation	3	8.57143	0.0262303	EP300, BRAF, RAF1	32	67	8205	11.4809	0.989383	0.046241	0.0262303
KEGG_PATHWAY	hsa04664:Fc epsilon RI signaling pathway	3	8.57143	0.0269623	ALOX5, AKT1, RAF1	32	68	8205	11.312	0.990664	0.0470465	0.0269623
KEGG_PATHWAY	hsa01524:Platinum drug resistance	3	8.57143	0.0307454	TOP2A, BCL2, AKT1	32	73	8205	10.5372	0.995204	0.0531056	0.0307454
KEGG_PATHWAY	hsa04912:GnRH signaling pathway	3	8.57143	0.0477807	MMP14, RAF1, EGFR	32	93	8205	8.27117	0.999769	0.081705	0.0477807
KEGG_PATHWAY	hsa04024:cAMP signaling pathway	4	11.4286	0.0498261	EP300, AKT1, BRAF, RAF1	32	221	8205	4.64084	0.99984	0.084359	0.0498261
KEGG_PATHWAY	hsa04666:Fc gamma R-mediated phagocytosis	3	8.57143	0.0515238	RPS6KB1, AKT1, RAF1	32	97	8205	7.93009	0.999882	0.0863781	0.0515238
KEGG_PATHWAY	hsa04810:Regulation of actin cytoskeleton	4	11.4286	0.0543587	AKT1, BRAF, RAF1, EGFR	32	229	8205	4.47871	0.999929	0.090246	0.0543587
KEGG_PATHWAY	hsa04152:AMPK signaling pathway	3	8.57143	0.0760162	CCNA2, RPS6KB1, AKT1	32	121	8205	6.35718	0.999999	0.124988	0.0760162

## Sheet: Pathway
Construction of a Target–Pathway Network
Pathways	Fold Enrichment	Log2 Fold Enrichment	PValue	Count
Pathways in cancer	8.20886	3.03718	9.20962e-12	17
PD-L1 expression and PD-1 checkpoint pathway in cancer	25.9287	4.69648	8.95813e-10	9
EGFR tyrosine kinase inhibitor resistance	25.9652	4.69851	1.27848e-08	8
FoxO signaling pathway	17.6157	4.13879	1.97399e-08	9
HIF-1 signaling pathway	18.8188	4.2341	1.21631e-07	8
Colorectal cancer	20.8703	4.38338	6.63487e-07	7
