# Supplementary material for: The Tumor Microenvironment Mediates the HIF-1α/PD-L1 Pathway to Promote Immune Escape in Colorectal Cancer
Source: Int J Mol Sci. 2024 Mar 27;25(7):3735. doi: 10.3390/ijms25073735 (PMC11011450; doi:10.3390/ijms25073735)
Supplement: Supplementary file 1 [file ijms-25-03735-s001.zip › Supplemental Table S9.xlsx]

## Sheet: MTT
	MTT Original data-Cytotoxicity effect of curcumin on LPS-induced cell viability in CT26 cells
			Blank	Control	LPS	30+LPS	40+LPS	50+LPS	60+LPS
		1	2	3	4	5	6	7	8	9	10	11	12
	A	0.048	0.048	0.049	0.049	0.048	0.048	0.048	0.048	0.048	0.049	0.048	0.048	490
	B	0.049	0.058	0.556	0.587	0.571	0.46	0.398	0.374	0.049	0.048	0.049	0.048	490
	C	0.048	0.058	0.621	0.661	0.525	0.387	0.395	0.393	0.049	0.051	0.048	0.048	490
	D	0.048	0.057	0.637	0.67	0.576	0.467	0.428	0.347	0.049	0.049	0.049	0.049	490
	E	0.049	0.057	0.621	0.661	0.636	0.457	0.365	0.372	0.049	0.049	0.049	0.049	490
	F	0.049	0.057	0.619	0.675	0.616	0.458	0.328	0.375	0.049	0.049	0.049	0.049	490
	G	0.048	0.059	0.583	0.598	0.516	0.368	0.386	0.353	0.049	0.049	0.049	0.049	490
	H	0.048	0.048	0.049	0.049	0.049	0.049	0.049	0.049	0.049	0.048	0.048	0.048	490
